# Supplementary material for: Arena3D: visualizing time-driven phenotypic differences in biological systems
Source: BMC Bioinformatics. 2012 Mar 22;13:45. doi: 10.1186/1471-2105-13-45 (PMC3368716; doi:10.1186/1471-2105-13-45)
Supplement: Additional file 1 — Files for testing in Arena3D. Input files in the Arena3D format, for users wishing to test the examples discussed in the paper directly with the software. The archive contains 3 files: ESC_core_network_timeseries_forARENA3D.txt - data for case study 1; mitotic_genes_all_timeseries_forARENA3D.txt - data for case study 2, all genes, 50 time points; mitotic_genes_subset_timeseries_forARENA3D.txt - data for case study 3, defined subset of genes, 90 time points. [file 1471-2105-13-45-S1.ZIP]

Archive with 8 entries (5 files):
- arena3d_files/
- arena3d_files/ESC_core_network_timeseries_forARENA3D.txt
- __MACOSX/
- __MACOSX/arena3d_files/
- __MACOSX/arena3d_files/._ESC_core_network_timeseries_forARENA3D.txt
- arena3d_files/mitotic_genes_all_timeseries_forARENA3D.txt
- __MACOSX/arena3d_files/._mitotic_genes_all_timeseries_forARENA3D.txt
- arena3d_files/mitotic_genes_subset_timeseries_forARENA3D.txt
