# Supplementary material for: Arena3D: visualizing time-driven phenotypic differences in biological systems
Source: BMC Bioinformatics. 2012 Mar 22;13:45. doi: 10.1186/1471-2105-13-45 (PMC3368716; doi:10.1186/1471-2105-13-45)
Supplement: Additional file 1 — Files for testing in Arena3D. Input files in the Arena3D format, for users wishing to test the examples discussed in the paper directly with the software. The archive contains 3 files: ESC_core_network_timeseries_forARENA3D.txt - data for case study 1; mitotic_genes_all_timeseries_forARENA3D.txt - data for case study 2, all genes, 50 time points; mitotic_genes_subset_timeseries_forARENA3D.txt - data for case study 3, defined subset of genes, 90 time points. [file 1471-2105-13-45-S1.ZIP › arena3d_files/ESC_core_network_timeseries_forARENA3D.txt]

#---------------------------------------
#Here	is	the	number	of	layers
#---------------------------------------
number_of_layers::4
#---------------------------------------
#Here	are	the	elements	of	each	layer.
#Duplicated	names	are	allowed
#Not	case	sensitive
#---------------------------------------
layer::HIS::clustering=false::time_points=3
Prmt1	-0.325605481159985	-0.107239826018609	-0.17130366258533
Rnf2	0.0649705859845564	0.142836527520678	-0.029148467230392
Yy1	0.133849266791568	0.141537918182160	0.142324522506478
Smarcad1	-0.216590018726106	-0.107348063546995	-0.188004616222124
Rex1	-0.326500962074775	-0.261026746844056	-0.186868389400954
Wdr18	0.129094797042169	0.0483542793552903	-0.0521472658724752
Elys	-0.00128841042689140	0.277339147217413	-0.0199672192274646
Rif1	0.238063928489806	0.282162238168249	-0.00288394700640401
Hdac2	0.178953176035116	0.308596784233093	0.0865452266661093
Smarcc1	-0.127628804305277	0.0650977478444225	-0.0703053215221261
Sall1	-0.296975838435901	-0.125563382679438	-0.289672529300283
Mybbp1a	0.219606469409287	-0.0414174964253704	-0.130445952511178
Nac1	0	0	0
Gata2b	-0.44122237653779	-0.46148810618534	-0.174399617195359
Sall4	-0.07163634653405	-0.0619708985002725	-0.100554251587086
Nanog	-0.214069785295794	-0.144841016808128	-0.160589282405519
Esrrb	0.0286366241335876	0.0517757976790467	0.157685212606437
Arid3b	-0.286057785488017	-0.129486483960911	-0.138672973219269
Oct4	0.189100309884903	-0.160034893969913	-0.363170816199628
Zfp281	0.0437570017560401	0.143603506521407	-0.059944233600325
Trim28	-0.215081400537461	-0.073708972560511	-0.228966052639575
Ilf2	-0.127365915342877	-0.168708320318207	-0.271093948564546
Zfp219	0.0841520017684685	0.0537463088805825	-0.107483631897545
Ewsr1	0.138318606333351	0.0483967446312874	-0.0659686369741924
Cdc2a	0.0778430079042458	0.164444944112266	0.0209930168166865
Zfp198	0.00537286851249068	-0.0169097439278575	-0.00458201143712486
end_of_layer_inputs
#---------------------------------------
layer::POL::clustering=false::time_points=3
Prmt1	0.0612150115830422	0.159727240327627	-0.0251353207863235
Rnf2	0.084926276081792	0.200311247125189	-0.0102086643523429
Yy1	-0.129854331818313	-0.0685861677767155	-0.0659904690427634
Smarcad1	0.0129684084341046	0.267633864018003	0.11618022401187
Rex1	-0.077906446617949	-0.047957059132686	-0.0712218317402683
Wdr18	-0.139488244781194	-0.0594753258114814	0.00896145657838021
Elys	0.219094053718144	0.164694794465004	0.149612395700719
Rif1	0	0	0
Hdac2	-0.097326149790567	-0.0882491885040085	-0.228420905409762
Smarcc1	-0.0169319020929246	0.143533062423429	0.103531082876052
Sall1	-0.161010066260914	0.205849648379814	-0.123751799452534
Mybbp1a	-0.0132794827767419	-0.0296836269146944	0.0566023198727805
Nac1	0	0	0
Gata2b	-0.111981771518233	-0.317136069916138	-0.084233442534566
Sall4	0.189796483222420	0.212269445251413	0.216457779670944
Nanog	0.0958557095179077	0.196246027729593	0.265485142820657
Esrrb	0.0276332060123975	0.181067934651747	0.17023389238677
Arid3b	-0.129241256431632	-0.09086622481906	-0.110306136083451
Oct4	0.0088973106330796	-0.0465373770870532	-0.03215899148949
Zfp281	-0.116098001214728	-0.108469276155404	-0.082485615463972
Trim28	0.111946300408140	0.240709200090191	0.0881302244672988
Ilf2	-0.0103078529900062	0.125890263759009	0.000633017854098232
Zfp219	0	0	0
Ewsr1	0.0801803214563355	0.178041305726061	0.211634280715849
Cdc2a	0.00150354959428010	0.163175683063041	0.0902103790720085
Zfp198	0.0299065770615680	-0.0166219078555228	0.0584323793894719
end_of_layer_inputs
#---------------------------------------
layer::RNA::clustering=false::time_points=3
Prmt1	0.0262225461812007	0.590572683182629	0.27548615971302
Rnf2	0.0386238295222717	-0.279377772990427	-0.367139660424728
Yy1	0.270254859076995	0.109796537787564	0.124175827900558
Smarcad1	0.086522925172036	-0.198450120288511	-0.321168743499084
Rex1	0.0559879123157886	-0.0453041716347783	-0.134156121228980
Wdr18	0.279320121545225	0.0963237718576353	0.00114506440319183
Elys	0.0158912025526268	-0.252795367922601	0.146835856476824
Rif1	-0.177308718747178	-0.945692859078432	0.0155963871078223
Hdac2	0.243858201201931	0.432064980756736	0.0500225277471888
Smarcc1	0.162945921551756	0.249601164401678	0.169500719305320
Sall1	0.203319430692575	0.0819149186196372	-0.0272808041450834
Mybbp1a	0.188911543520245	-0.125885577299487	-0.0876857082195981
Nac1	0	0	0
Gata2b	-0.332778641211733	-0.108675286498615	0.117314324827338
Sall4	0.250539346178474	0.131623745026151	0.14527331540015
Nanog	0.353830636090268	0.226382055199934	0.111400582231070
Esrrb	-0.179749834138451	-0.529274709998177	-1.60235063759828
Arid3b	0.0538828536970331	0.135678332536325	0.191346501986451
Oct4	0.404261754095783	0.325685132153257	-0.577269413069045
Zfp281	-0.0788315167596479	-0.861746546296708	-0.279969709591306
Trim28	0.191390947423147	-0.187629506241882	-0.457410054751671
Ilf2	0.287080215829326	0.0551517352229114	-0.0140998971872815
Zfp219	0.217125459275877	0.203524973158423	-0.112696581654251
Ewsr1	0.0248835475699438	0.0909123140185654	0.122819590934600
Cdc2a	0.167852409187317	0.322586034764825	0.296748422375727
Zfp198	-0.0682652147119501	-0.183233115401674	0.079559716030778
end_of_layer_inputs
#---------------------------------------
layer::PRO::clustering=false::time_points=3
Prmt1	-0.0919073995906991	-0.156628851073134	-0.065823347287646
Rnf2	-0.0718302885926737	-0.088527534558694	-0.191733072262656
Yy1	0.0452405640070151	-0.0252531197872570	-0.0187633819832111
Smarcad1	0.0391706214655935	-0.111666844149486	-0.163131879621397
Rex1	0	0	0
Wdr18	0.00235956505339827	-0.0437127221993762	-0.0408436782820080
Elys	-0.0428822775060773	0.0209115574763490	0.0459382608616694
Rif1	0.00203076231646917	-0.0290939231492639	-0.0529955406361187
Hdac2	-0.0702508404803637	-0.116470513861598	-0.108398704883626
Smarcc1	-0.073337692479033	-0.082136410227474	-0.0678686197810458
Sall1	-0.150718301476423	-0.293942149969206	-0.468308814144935
Mybbp1a	0.004252278997122	-0.117900172784841	-0.207157639280585
Nac1	0	0	0
Gata2b	0	0	0
Sall4	-0.00387542738212522	-0.18441935179368	-0.188667604063097
Nanog	-1.41340707134478	-2.21305405108802	-2.27845484293771
Esrrb	-0.210185545410944	-0.47003034989003	-0.76022420945431
Arid3b	-0.0582961786476437	-0.0896883246468956	0.0199873778573984
Oct4	-0.00563061208975085	-0.203508594649692	-0.271742760292389
Zfp281	0.0273872160951513	-0.169724855450819	-0.0884075525819713
Trim28	-0.110171702786971	-0.107429616007382	-0.102293907938164
Ilf2	-0.0273208130514761	-0.146170650628404	-0.164727220404929
Zfp219	0.083265710587661	-0.0331613412369653	0.0296770840364544
Ewsr1	-0.0569412145228433	-0.144947267985042	-0.043845329921876
Cdc2a	-0.0375092843707208	0.0761094688338352	0.0739788060975406
Zfp198	-0.0517833380919611	0.0255652354410484	0.0854771107878502
end_of_layer_inputs
#---------------------------------------
start_connections
Prmt1::HIS	Rex1::HIS
Rnf2::HIS	Rex1::HIS
Yy1::HIS	Rex1::HIS
Smarcad1::HIS	Rex1::HIS
Rex1::HIS	Wdr18::HIS
Smarcc1::HIS	Rex1::HIS
Wdr18::HIS	Nac1::HIS
Smarcc1::HIS	Nac1::HIS
Sall1::HIS	Nac1::HIS
Rif1::HIS	Nac1::HIS
Rif1::HIS	Nanog::HIS
Mybbp1a::HIS	Nanog::HIS
Elys::HIS	Nanog::HIS
Hdac2::HIS	Nanog::HIS
Esrrb::HIS	Nanog::HIS
Trim28::HIS	Nanog::HIS
Ilf2::HIS	Nanog::HIS
Zfp198::HIS	Nanog::HIS
Zfp281::HIS	Nanog::HIS
Sall1::HIS	Nanog::HIS
Sall4::HIS	Nac1::HIS
Sall4::HIS	Nanog::HIS
Zfp281::HIS	Sall4::HIS
Zfp281::HIS	Cdc2a::HIS
Cdc2a::HIS	Oct4::HIS
Oct4::HIS	Ewsr1::HIS
Ewsr1::HIS	Zfp281::HIS
Zfp219::HIS	Oct4::HIS
Arid3b::HIS	Nac1::HIS
Arid3b::HIS	Oct4::HIS
Nac1::HIS	Oct4::HIS
Gata2b::HIS	Nac1::HIS
Gata2b::HIS	Oct4::HIS

Prmt1::POL	Rex1::POL
Rnf2::POL	Rex1::POL
Yy1::POL	Rex1::POL
Smarcad1::POL	Rex1::POL
Rex1::POL	Wdr18::POL
Smarcc1::POL	Rex1::POL
Wdr18::POL	Nac1::POL
Smarcc1::POL	Nac1::POL
Sall1::POL	Nac1::POL
Rif1::POL	Nac1::POL
Rif1::POL	Nanog::POL
Mybbp1a::POL	Nanog::POL
Elys::POL	Nanog::POL
Hdac2::POL	Nanog::POL
Esrrb::POL	Nanog::POL
Trim28::POL	Nanog::POL
Ilf2::POL	Nanog::POL
Zfp198::POL	Nanog::POL
Zfp281::POL	Nanog::POL
Sall1::POL	Nanog::POL
Sall4::POL	Nac1::POL
Sall4::POL	Nanog::POL
Zfp281::POL	Sall4::POL
Zfp281::POL	Cdc2a::POL
Cdc2a::POL	Oct4::POL
Oct4::POL	Ewsr1::POL
Ewsr1::POL	Zfp281::POL
Zfp219::POL	Oct4::POL
Arid3b::POL	Nac1::POL
Arid3b::POL	Oct4::POL
Nac1::POL	Oct4::POL
Gata2b::POL	Nac1::POL
Gata2b::POL	Oct4::POL

Prmt1::PRO	Rex1::PRO
Rnf2::PRO	Rex1::PRO
Yy1::PRO	Rex1::PRO
Smarcad1::PRO	Rex1::PRO
Rex1::PRO	Wdr18::PRO
Smarcc1::PRO	Rex1::PRO
Wdr18::PRO	Nac1::PRO
Smarcc1::PRO	Nac1::PRO
Sall1::PRO	Nac1::PRO
Rif1::PRO	Nac1::PRO
Rif1::PRO	Nanog::PRO
Mybbp1a::PRO	Nanog::PRO
Elys::PRO	Nanog::PRO
Hdac2::PRO	Nanog::PRO
Esrrb::PRO	Nanog::PRO
Trim28::PRO	Nanog::PRO
Ilf2::PRO	Nanog::PRO
Zfp198::PRO	Nanog::PRO
Zfp281::PRO	Nanog::PRO
Sall1::PRO	Nanog::PRO
Sall4::PRO	Nac1::PRO
Sall4::PRO	Nanog::PRO
Zfp281::PRO	Sall4::PRO
Zfp281::PRO	Cdc2a::PRO
Cdc2a::PRO	Oct4::PRO
Oct4::PRO	Ewsr1::PRO
Ewsr1::PRO	Zfp281::PRO
Zfp219::PRO	Oct4::PRO
Arid3b::PRO	Nac1::PRO
Arid3b::PRO	Oct4::PRO
Nac1::PRO	Oct4::PRO
Gata2b::PRO	Nac1::PRO
Gata2b::PRO	Oct4::PRO

Prmt1::RNA	Rex1::RNA
Rnf2::RNA	Rex1::RNA
Yy1::RNA	Rex1::RNA
Smarcad1::RNA	Rex1::RNA
Rex1::RNA	Wdr18::RNA
Smarcc1::RNA	Rex1::RNA
Wdr18::RNA	Nac1::RNA
Smarcc1::RNA	Nac1::RNA
Sall1::RNA	Nac1::RNA
Rif1::RNA	Nac1::RNA
Rif1::RNA	Nanog::RNA
Mybbp1a::RNA	Nanog::RNA
Elys::RNA	Nanog::RNA
Hdac2::RNA	Nanog::RNA
Esrrb::RNA	Nanog::RNA
Trim28::RNA	Nanog::RNA
Ilf2::RNA	Nanog::RNA
Zfp198::RNA	Nanog::RNA
Zfp281::RNA	Nanog::RNA
Sall1::RNA	Nanog::RNA
Sall4::RNA	Nac1::RNA
Sall4::RNA	Nanog::RNA
Zfp281::RNA	Sall4::RNA
Zfp281::RNA	Cdc2a::RNA
Cdc2a::RNA	Oct4::RNA
Oct4::RNA	Ewsr1::RNA
Ewsr1::RNA	Zfp281::RNA
Zfp219::RNA	Oct4::RNA
Arid3b::RNA	Nac1::RNA
Arid3b::RNA	Oct4::RNA
Nac1::RNA	Oct4::RNA
Gata2b::RNA	Nac1::RNA
Gata2b::RNA	Oct4::RNA

end_connections
#---------------------------------------
