# Supplementary material for: Arena3D: visualizing time-driven phenotypic differences in biological systems
Source: BMC Bioinformatics. 2012 Mar 22;13:45. doi: 10.1186/1471-2105-13-45 (PMC3368716; doi:10.1186/1471-2105-13-45)
Supplement: Additional file 1 — Files for testing in Arena3D. Input files in the Arena3D format, for users wishing to test the examples discussed in the paper directly with the software. The archive contains 3 files: ESC_core_network_timeseries_forARENA3D.txt - data for case study 1; mitotic_genes_all_timeseries_forARENA3D.txt - data for case study 2, all genes, 50 time points; mitotic_genes_subset_timeseries_forARENA3D.txt - data for case study 3, defined subset of genes, 90 time points. [file 1471-2105-13-45-S1.ZIP › arena3d_files/mitotic_genes_all_timeseries_forARENA3D.txt]

# TO LOAD THIS FILE INTO ARENA3D IS MEMORY INTENSIVE, SO PLEASE RUN: java -jar -Xms2000M -Xmx2000M Arena3D.jar
#---------------------------------------
#Here is the number of layers
#---------------------------------------
number_of_layers::7
#---------------------------------------
#Here are the elements of each layer.
#Duplicated names are allowed
#Not case sensitive
#---------------------------------------
layer::Mitosis::clustering=false::time_points=50
np_598407.1	0.032300	0.032583	0.032860	0.033133	0.033403	0.033672	0.033941	0.034211	0.034485	0.034763	0.035047	0.035339	0.035636	0.035930	0.036213	0.036475	0.036710	0.036909	0.037064	0.037166	0.037208	0.037181	0.037076	0.036887	0.036646	0.036394	0.036142	0.035900	0.035680	0.035493	0.035350	0.035262	0.035241	0.035297	0.035441	0.035645	0.035817	0.035946	0.036025	0.036051	0.036019	0.035924	0.035762	0.035528	0.035217	0.034825	0.034346	0.033779	0.033134	0.032419	
uck1	0.018832	0.018547	0.018272	0.018005	0.017741	0.017478	0.017213	0.016943	0.016664	0.016375	0.016071	0.015749	0.015409	0.015057	0.014696	0.014329	0.013960	0.013591	0.013224	0.012864	0.012513	0.012173	0.011848	0.011542	0.011272	0.011045	0.010857	0.010705	0.010587	0.010500	0.010443	0.010411	0.010404	0.010417	0.010449	0.010482	0.010492	0.010481	0.010449	0.010396	0.010320	0.010221	0.010097	0.009948	0.009773	0.009571	0.009347	0.009135	0.008939	0.008762	
ulk4	0.099133	0.104267	0.109447	0.114658	0.119882	0.125103	0.130304	0.135468	0.140578	0.145618	0.150571	0.155420	0.160176	0.164923	0.169601	0.174136	0.178449	0.182465	0.186106	0.189297	0.191960	0.194019	0.195396	0.196027	0.196111	0.195730	0.194906	0.193664	0.192029	0.190028	0.187685	0.185026	0.182076	0.178861	0.175407	0.171789	0.168297	0.165034	0.161996	0.159181	0.156585	0.154206	0.152040	0.150084	0.148335	0.146791	0.145444	0.144178	0.142757	0.141141	
plk1	0.189630	0.195578	0.201620	0.207722	0.213850	0.219970	0.226048	0.232049	0.237940	0.243685	0.249252	0.254605	0.259776	0.265007	0.270207	0.275237	0.279958	0.284230	0.287914	0.290872	0.292963	0.294049	0.293990	0.292665	0.290559	0.288057	0.285198	0.282024	0.278573	0.274887	0.271007	0.266971	0.262822	0.258598	0.254341	0.250099	0.245972	0.241952	0.238015	0.234136	0.230290	0.226453	0.222600	0.218705	0.214744	0.210692	0.206530	0.202293	0.197995	0.193629	
eif2ak3	0.013522	0.013794	0.014079	0.014373	0.014671	0.014968	0.015261	0.015545	0.015816	0.016069	0.016301	0.016506	0.016686	0.016858	0.017024	0.017184	0.017337	0.017483	0.017624	0.017760	0.017889	0.018013	0.018132	0.018249	0.018394	0.018540	0.018685	0.018825	0.018960	0.019086	0.019201	0.019303	0.019389	0.019459	0.019508	0.019534	0.019528	0.019495	0.019439	0.019368	0.019287	0.019202	0.019119	0.019045	0.018985	0.018945	0.018927	0.018917	0.018926	0.018958	
papss1	0.013328	0.013730	0.014126	0.014519	0.014912	0.015305	0.015703	0.016106	0.016518	0.016941	0.017377	0.017828	0.018286	0.018710	0.019103	0.019477	0.019841	0.020207	0.020586	0.020987	0.021422	0.021902	0.022436	0.023035	0.023678	0.024340	0.025019	0.025710	0.026408	0.027110	0.027812	0.028509	0.029198	0.029875	0.030535	0.031217	0.032009	0.032915	0.033929	0.035046	0.036259	0.037563	0.038951	0.040419	0.041961	0.043570	0.045234	0.046925	0.048667	0.050469	
pdk1	0.044625	0.044879	0.045165	0.045471	0.045786	0.046100	0.046401	0.046679	0.046922	0.047119	0.047261	0.047335	0.047350	0.047377	0.047396	0.047372	0.047273	0.047067	0.046720	0.046199	0.045472	0.044506	0.043267	0.041729	0.040087	0.038476	0.036901	0.035365	0.033871	0.032424	0.031028	0.029685	0.028401	0.027178	0.026020	0.024951	0.023990	0.023133	0.022381	0.021733	0.021189	0.020748	0.020410	0.020176	0.020043	0.020014	0.020076	0.020168	0.020272	0.020388	
cit	0.009253	0.009249	0.009252	0.009260	0.009269	0.009277	0.009282	0.009282	0.009272	0.009252	0.009219	0.009169	0.009108	0.009061	0.009029	0.009012	0.009007	0.009013	0.009029	0.009053	0.009084	0.009120	0.009159	0.009201	0.009298	0.009472	0.009718	0.010033	0.010412	0.010851	0.011346	0.011891	0.012484	0.013120	0.013794	0.014471	0.015075	0.015603	0.016054	0.016429	0.016728	0.016953	0.017104	0.017182	0.017186	0.017118	0.016981	0.016806	0.016618	0.016424	
calb2	0.048344	0.048971	0.049640	0.050336	0.051046	0.051753	0.052443	0.053100	0.053710	0.054258	0.054728	0.055106	0.055402	0.055689	0.055956	0.056180	0.056336	0.056404	0.056360	0.056182	0.055846	0.055331	0.054614	0.053676	0.052613	0.051475	0.050269	0.049005	0.047690	0.046333	0.044941	0.043523	0.042088	0.040642	0.039196	0.037806	0.036554	0.035438	0.034455	0.033603	0.032879	0.032279	0.031802	0.031444	0.031202	0.031073	0.031037	0.030983	0.030888	0.030746	
capg	0.021688	0.021548	0.021379	0.021190	0.020994	0.020802	0.020624	0.020473	0.020359	0.020294	0.020289	0.020354	0.020480	0.020565	0.020624	0.020689	0.020794	0.020970	0.021252	0.021671	0.022261	0.023053	0.024082	0.025374	0.026737	0.028021	0.029220	0.030326	0.031332	0.032233	0.033022	0.033691	0.034235	0.034647	0.034919	0.035096	0.035228	0.035309	0.035342	0.035326	0.035262	0.035152	0.034995	0.034794	0.034547	0.034258	0.033911	0.033478	0.033001	0.032487	
fgl2	0.019794	0.021670	0.023594	0.025547	0.027512	0.029473	0.031413	0.033314	0.035160	0.036933	0.038617	0.040195	0.041682	0.043202	0.044750	0.046272	0.047714	0.049022	0.050142	0.051019	0.051601	0.051832	0.051658	0.051045	0.050141	0.049183	0.048260	0.047384	0.046567	0.045822	0.045161	0.044596	0.044140	0.043805	0.043604	0.043553	0.043658	0.043847	0.044091	0.044378	0.044698	0.045039	0.045389	0.045739	0.046076	0.046389	0.046655	0.046800	0.046807	0.046720	
c1rl	0.009485	0.009581	0.009685	0.009794	0.009907	0.010018	0.010127	0.010228	0.010321	0.010400	0.010464	0.010510	0.010545	0.010592	0.010643	0.010696	0.010750	0.010802	0.010849	0.010889	0.010920	0.010940	0.010947	0.010950	0.011020	0.011129	0.011262	0.011415	0.011584	0.011767	0.011960	0.012161	0.012366	0.012572	0.012776	0.012945	0.013066	0.013171	0.013266	0.013348	0.013412	0.013454	0.013471	0.013458	0.013411	0.013327	0.013216	0.013095	0.012963	0.012804	
cpvl	0.033665	0.033729	0.033801	0.033877	0.033956	0.034033	0.034107	0.034174	0.034233	0.034280	0.034312	0.034328	0.034336	0.034338	0.034308	0.034236	0.034111	0.033922	0.033660	0.033313	0.032872	0.032325	0.031663	0.030890	0.030095	0.029289	0.028477	0.027663	0.026853	0.026051	0.025264	0.024496	0.023753	0.023040	0.022363	0.021743	0.021185	0.020736	0.020402	0.020176	0.020050	0.020018	0.020073	0.020206	0.020411	0.020680	0.020996	0.021335	0.021679	0.021970	
prss35	0.010001	0.010142	0.010294	0.010454	0.010618	0.010780	0.010938	0.011087	0.011222	0.011341	0.011438	0.011510	0.011559	0.011612	0.011664	0.011709	0.011737	0.011743	0.011718	0.011655	0.011546	0.011383	0.011160	0.010871	0.010579	0.010322	0.010095	0.009898	0.009728	0.009582	0.009459	0.009356	0.009270	0.009200	0.009143	0.009095	0.009042	0.008982	0.008911	0.008830	0.008738	0.008632	0.008512	0.008376	0.008224	0.008054	0.007863	0.007655	0.007452	0.007258	
cpa2	0.013086	0.013021	0.012954	0.012885	0.012815	0.012747	0.012681	0.012620	0.012564	0.012515	0.012474	0.012444	0.012418	0.012365	0.012295	0.012226	0.012173	0.012154	0.012185	0.012285	0.012469	0.012755	0.013160	0.013700	0.014302	0.014877	0.015423	0.015943	0.016434	0.016899	0.017337	0.017748	0.018132	0.018489	0.018820	0.019109	0.019296	0.019381	0.019370	0.019270	0.019090	0.018836	0.018516	0.018136	0.017705	0.017229	0.016716	0.016194	0.015688	0.015199	
pappa	0.041895	0.043446	0.045033	0.046644	0.048264	0.049881	0.051482	0.053053	0.054580	0.056051	0.057452	0.058769	0.060009	0.061278	0.062562	0.063819	0.065006	0.066081	0.067001	0.067723	0.068206	0.068406	0.068281	0.067789	0.067050	0.066260	0.065427	0.064559	0.063660	0.062738	0.061798	0.060846	0.059889	0.058933	0.057984	0.057029	0.056039	0.055017	0.053960	0.052866	0.051734	0.050564	0.049352	0.048098	0.046800	0.045457	0.044067	0.042665	0.041275	0.039893	
adam17	0.008279	0.008733	0.009194	0.009659	0.010127	0.010594	0.011058	0.011517	0.011968	0.012409	0.012837	0.013250	0.013649	0.014054	0.014463	0.014868	0.015260	0.015628	0.015966	0.016263	0.016510	0.016698	0.016819	0.016862	0.016853	0.016854	0.016865	0.016887	0.016916	0.016953	0.016996	0.017043	0.017094	0.017147	0.017201	0.017249	0.017257	0.017219	0.017134	0.017005	0.016832	0.016618	0.016364	0.016070	0.015738	0.015371	0.014969	0.014561	0.014170	0.013799	
agbl5	0.009706	0.009818	0.009919	0.010013	0.010104	0.010195	0.010289	0.010391	0.010503	0.010630	0.010774	0.010939	0.011123	0.011311	0.011505	0.011710	0.011930	0.012168	0.012430	0.012719	0.013039	0.013396	0.013792	0.014228	0.014627	0.014943	0.015177	0.015332	0.015412	0.015419	0.015355	0.015225	0.015029	0.014772	0.014456	0.014096	0.013756	0.013453	0.013190	0.012972	0.012800	0.012678	0.012610	0.012598	0.012647	0.012758	0.012928	0.013100	0.013267	0.013428	
adam19	0.007743	0.008085	0.008438	0.008801	0.009167	0.009534	0.009896	0.010250	0.010591	0.010916	0.011219	0.011496	0.011747	0.011988	0.012224	0.012455	0.012683	0.012909	0.013135	0.013361	0.013588	0.013818	0.014052	0.014291	0.014584	0.014967	0.015429	0.015954	0.016528	0.017139	0.017773	0.018414	0.019051	0.019668	0.020252	0.020787	0.021249	0.021630	0.021927	0.022134	0.022248	0.022265	0.022180	0.021990	0.021689	0.021274	0.020740	0.020163	0.019624	0.019129	
proc	0.018742	0.018964	0.019187	0.019413	0.019640	0.019869	0.020099	0.020331	0.020564	0.020799	0.021034	0.021271	0.021497	0.021684	0.021839	0.021974	0.022102	0.022235	0.022385	0.022563	0.022783	0.023057	0.023396	0.023803	0.024222	0.024613	0.024963	0.025263	0.025508	0.025691	0.025805	0.025844	0.025801	0.025669	0.025446	0.025235	0.025091	0.025003	0.024964	0.024963	0.024994	0.025047	0.025114	0.025186	0.025256	0.025313	0.025328	0.025280	0.025177	0.025079	
klk15	0.017517	0.017915	0.018345	0.018795	0.019253	0.019710	0.020154	0.020573	0.020957	0.021294	0.021573	0.021784	0.021939	0.022091	0.022230	0.022343	0.022414	0.022431	0.022378	0.022242	0.022008	0.021663	0.021191	0.020600	0.019995	0.019419	0.018883	0.018389	0.017938	0.017531	0.017169	0.016852	0.016582	0.016360	0.016186	0.016055	0.015979	0.015962	0.016005	0.016106	0.016263	0.016473	0.016736	0.017049	0.017411	0.017818	0.018241	0.018625	0.018959	0.019215	
scnn1a	0.060293	0.058084	0.055896	0.053724	0.051562	0.049404	0.047244	0.045077	0.042897	0.040698	0.038474	0.036219	0.033921	0.031542	0.029109	0.026661	0.024232	0.021861	0.019584	0.017438	0.015460	0.013686	0.012154	0.010900	0.009882	0.009031	0.008339	0.007800	0.007408	0.007156	0.007038	0.007047	0.007177	0.007421	0.007774	0.008223	0.008734	0.009303	0.009927	0.010607	0.011340	0.012127	0.012965	0.013855	0.014795	0.015785	0.016823	0.017772	0.018500	0.019018	
cngb1	0.021233	0.020724	0.020190	0.019641	0.019085	0.018531	0.017987	0.017461	0.016962	0.016499	0.016080	0.015714	0.015394	0.015047	0.014680	0.014315	0.013974	0.013680	0.013455	0.013321	0.013300	0.013415	0.013687	0.014140	0.014680	0.015195	0.015677	0.016119	0.016514	0.016854	0.017131	0.017338	0.017467	0.017512	0.017464	0.017324	0.017139	0.016916	0.016651	0.016343	0.015988	0.015586	0.015133	0.014627	0.014066	0.013447	0.012768	0.012096	0.011496	0.010966	
trpc3	0.008754	0.008981	0.009221	0.009469	0.009720	0.009970	0.010213	0.010445	0.010662	0.010858	0.011028	0.011167	0.011279	0.011398	0.011521	0.011640	0.011744	0.011826	0.011874	0.011881	0.011835	0.011729	0.011553	0.011297	0.011025	0.010807	0.010646	0.010542	0.010497	0.010512	0.010589	0.010729	0.010933	0.011204	0.011542	0.011942	0.012362	0.012790	0.013218	0.013640	0.014047	0.014435	0.014794	0.015119	0.015403	0.015638	0.015817	0.015936	0.015995	0.015995	
kcnk5	0.031212	0.031788	0.032431	0.033120	0.033830	0.034538	0.035220	0.035854	0.036416	0.036882	0.037230	0.037435	0.037502	0.037566	0.037622	0.037633	0.037565	0.037384	0.037055	0.036544	0.035814	0.034833	0.033564	0.031974	0.030247	0.028594	0.027014	0.025512	0.024088	0.022744	0.021483	0.020306	0.019216	0.018213	0.017301	0.016487	0.015808	0.015266	0.014855	0.014568	0.014402	0.014350	0.014407	0.014567	0.014826	0.015176	0.015614	0.016099	0.016593	0.017086	
kcnab3	0.015578	0.015478	0.015393	0.015316	0.015245	0.015173	0.015096	0.015008	0.014906	0.014785	0.014639	0.014463	0.014261	0.014054	0.013845	0.013632	0.013413	0.013188	0.012956	0.012716	0.012466	0.012205	0.011932	0.011648	0.011385	0.011152	0.010948	0.010771	0.010622	0.010500	0.010404	0.010334	0.010288	0.010268	0.010271	0.010291	0.010303	0.010306	0.010302	0.010293	0.010281	0.010267	0.010254	0.010242	0.010235	0.010233	0.010236	0.010221	0.010183	0.010123	
kcnk6	0.017981	0.017830	0.017674	0.017513	0.017350	0.017186	0.017024	0.016865	0.016712	0.016567	0.016431	0.016307	0.016195	0.016088	0.015980	0.015865	0.015739	0.015597	0.015435	0.015247	0.015029	0.014775	0.014481	0.014142	0.013771	0.013390	0.013009	0.012633	0.012272	0.011931	0.011620	0.011344	0.011113	0.010932	0.010810	0.010747	0.010696	0.010648	0.010599	0.010549	0.010496	0.010437	0.010371	0.010295	0.010209	0.010109	0.009997	0.009878	0.009749	0.009611	
ppp1cb	0.006489	0.006724	0.006959	0.007195	0.007429	0.007662	0.007893	0.008121	0.008345	0.008565	0.008780	0.008989	0.009194	0.009413	0.009642	0.009875	0.010104	0.010319	0.010514	0.010679	0.010808	0.010891	0.010921	0.010892	0.010841	0.010779	0.010707	0.010624	0.010532	0.010430	0.010319	0.010199	0.010070	0.009933	0.009789	0.009646	0.009512	0.009368	0.009216	0.009059	0.008900	0.008741	0.008586	0.008437	0.008297	0.008168	0.008050	0.007921	0.007771	0.007591	
trpa1	0.007483	0.008231	0.008988	0.009750	0.010514	0.011277	0.012037	0.012791	0.013535	0.014267	0.014984	0.015684	0.016364	0.017048	0.017729	0.018396	0.019033	0.019628	0.020167	0.020637	0.021025	0.021317	0.021499	0.021559	0.021500	0.021369	0.021174	0.020922	0.020621	0.020278	0.019900	0.019494	0.019068	0.018627	0.018180	0.017737	0.017335	0.016990	0.016703	0.016473	0.016301	0.016187	0.016133	0.016137	0.016201	0.016325	0.016505	0.016726	0.016987	0.017281	
scn11a	0.009506	0.009990	0.010494	0.011012	0.011536	0.012059	0.012573	0.013071	0.013546	0.013990	0.014396	0.014757	0.015080	0.015412	0.015749	0.016078	0.016388	0.016665	0.016900	0.017078	0.017188	0.017219	0.017157	0.016997	0.016809	0.016613	0.016408	0.016193	0.015969	0.015734	0.015489	0.015232	0.014965	0.014685	0.014393	0.014079	0.013768	0.013467	0.013176	0.012893	0.012619	0.012353	0.012093	0.011840	0.011591	0.011348	0.011110	0.010871	0.010611	0.010329	
kcnmb3	0.027166	0.027032	0.026853	0.026644	0.026421	0.026200	0.025994	0.025821	0.025695	0.025631	0.025645	0.025752	0.025949	0.026162	0.026401	0.026693	0.027062	0.027533	0.028131	0.028882	0.029811	0.030943	0.032303	0.033915	0.035678	0.037477	0.039309	0.041167	0.043048	0.044946	0.046855	0.048773	0.050692	0.052609	0.054518	0.056401	0.058198	0.059900	0.061507	0.063020	0.064437	0.065760	0.066988	0.068122	0.069160	0.070103	0.070952	0.071819	0.072806	0.073897	
tpcn1	0.007074	0.007640	0.008213	0.008789	0.009367	0.009945	0.010518	0.011085	0.011644	0.012192	0.012726	0.013244	0.013747	0.014261	0.014779	0.015293	0.015792	0.016267	0.016708	0.017104	0.017446	0.017724	0.017928	0.018049	0.018122	0.018182	0.018233	0.018276	0.018313	0.018345	0.018374	0.018402	0.018431	0.018463	0.018498	0.018550	0.018709	0.018988	0.019384	0.019890	0.020503	0.021219	0.022033	0.022941	0.023938	0.025020	0.026179	0.027344	0.028459	0.029518	
trpv1	0.028004	0.027706	0.027442	0.027200	0.026972	0.026747	0.026515	0.026267	0.025994	0.025684	0.025329	0.024919	0.024441	0.023890	0.023277	0.022619	0.021932	0.021231	0.020533	0.019853	0.019206	0.018609	0.018078	0.017628	0.017215	0.016783	0.016335	0.015869	0.015389	0.014894	0.014385	0.013864	0.013332	0.012789	0.012237	0.011681	0.011156	0.010668	0.010216	0.009802	0.009425	0.009085	0.008783	0.008519	0.008293	0.008105	0.007956	0.007829	0.007710	0.007597	
tnfaip1	0.008027	0.008606	0.009202	0.009809	0.010422	0.011034	0.011640	0.012234	0.012810	0.013361	0.013883	0.014369	0.014821	0.015285	0.015757	0.016224	0.016675	0.017095	0.017474	0.017797	0.018052	0.018227	0.018309	0.018285	0.018182	0.018058	0.017919	0.017770	0.017617	0.017465	0.017322	0.017191	0.017079	0.016991	0.016934	0.016907	0.016875	0.016825	0.016755	0.016666	0.016558	0.016430	0.016284	0.016119	0.015935	0.015731	0.015509	0.015286	0.015089	0.014920	
kcnh7	0.061470	0.062795	0.064113	0.065425	0.066734	0.068042	0.069353	0.070669	0.071993	0.073326	0.074672	0.076033	0.077405	0.078761	0.080096	0.081408	0.082699	0.083968	0.085214	0.086436	0.087636	0.088811	0.089963	0.091088	0.092162	0.093175	0.094105	0.094932	0.095631	0.096181	0.096559	0.096745	0.096714	0.096445	0.095916	0.095196	0.094492	0.093820	0.093179	0.092567	0.091983	0.091424	0.090889	0.090378	0.089887	0.089415	0.088945	0.088395	0.087768	0.087071	
ppm1f	0.022146	0.021791	0.021437	0.021083	0.020730	0.020377	0.020025	0.019672	0.019319	0.018966	0.018612	0.018258	0.017903	0.017556	0.017217	0.016884	0.016557	0.016233	0.015910	0.015587	0.015261	0.014932	0.014597	0.014254	0.013923	0.013627	0.013364	0.013133	0.012933	0.012763	0.012621	0.012507	0.012419	0.012356	0.012317	0.012285	0.012235	0.012169	0.012089	0.011996	0.011892	0.011780	0.011661	0.011537	0.011411	0.011283	0.011158	0.011068	0.011024	0.011028	
kcnk18	0.028393	0.029784	0.031213	0.032665	0.034129	0.035590	0.037037	0.038455	0.039832	0.041154	0.042408	0.043582	0.044681	0.045793	0.046890	0.047918	0.048827	0.049565	0.050082	0.050325	0.050244	0.049786	0.048902	0.047538	0.045930	0.044360	0.042853	0.041432	0.040123	0.038948	0.037932	0.037100	0.036475	0.036081	0.035943	0.036072	0.036399	0.036888	0.037514	0.038250	0.039071	0.039951	0.040864	0.041785	0.042689	0.043548	0.044338	0.044993	0.045456	0.045722	
scn5a	0.013827	0.013747	0.013667	0.013589	0.013511	0.013433	0.013356	0.013279	0.013202	0.013124	0.013046	0.012968	0.012887	0.012794	0.012692	0.012586	0.012480	0.012379	0.012288	0.012212	0.012156	0.012124	0.012122	0.012154	0.012169	0.012119	0.012008	0.011839	0.011617	0.011344	0.011026	0.010665	0.010265	0.009829	0.009363	0.008873	0.008401	0.007959	0.007550	0.007180	0.006854	0.006575	0.006348	0.006178	0.006070	0.006027	0.006058	0.006151	0.006277	0.006430	
np_071409.2	0.018831	0.018742	0.018629	0.018498	0.018360	0.018222	0.018092	0.017980	0.017893	0.017840	0.017830	0.017871	0.017961	0.018043	0.018113	0.018183	0.018264	0.018368	0.018507	0.018692	0.018934	0.019245	0.019637	0.020123	0.020636	0.021062	0.021394	0.021634	0.021781	0.021835	0.021796	0.021665	0.021441	0.021125	0.020716	0.020227	0.019704	0.019168	0.018625	0.018082	0.017547	0.017025	0.016524	0.016050	0.015610	0.015211	0.014859	0.014556	0.014303	0.014095	
ppp1r1b	0.052245	0.051923	0.051638	0.051378	0.051129	0.050880	0.050617	0.050327	0.049997	0.049615	0.049168	0.048643	0.048048	0.047456	0.046863	0.046247	0.045587	0.044861	0.044049	0.043129	0.042081	0.040882	0.039513	0.037957	0.036346	0.034764	0.033223	0.031734	0.030308	0.028955	0.027686	0.026512	0.025443	0.024489	0.023661	0.022949	0.022319	0.021774	0.021309	0.020917	0.020590	0.020321	0.020104	0.019932	0.019798	0.019695	0.019614	0.019536	0.019445	0.019326	
ppp2r2b	0.016112	0.016186	0.016253	0.016315	0.016374	0.016432	0.016492	0.016555	0.016624	0.016700	0.016786	0.016884	0.016994	0.017100	0.017198	0.017284	0.017356	0.017413	0.017452	0.017471	0.017467	0.017439	0.017384	0.017302	0.017225	0.017146	0.017062	0.016972	0.016873	0.016764	0.016642	0.016506	0.016354	0.016182	0.015990	0.015774	0.015547	0.015323	0.015099	0.014876	0.014651	0.014424	0.014194	0.013959	0.013719	0.013473	0.013217	0.012949	0.012669	0.012378	
ctsb	0.013028	0.013019	0.013004	0.012983	0.012960	0.012938	0.012920	0.012908	0.012906	0.012917	0.012943	0.012987	0.013045	0.013092	0.013141	0.013204	0.013298	0.013435	0.013629	0.013895	0.014248	0.014700	0.015266	0.015960	0.016768	0.017663	0.018629	0.019649	0.020709	0.021795	0.022890	0.023981	0.025052	0.026089	0.027076	0.027979	0.028777	0.029475	0.030073	0.030574	0.030979	0.031291	0.031509	0.031638	0.031677	0.031629	0.031514	0.031446	0.031463	0.031593	
usp1	0.021665	0.021652	0.021633	0.021611	0.021587	0.021563	0.021540	0.021519	0.021504	0.021494	0.021492	0.021499	0.021505	0.021493	0.021472	0.021443	0.021407	0.021366	0.021320	0.021273	0.021224	0.021175	0.021129	0.021082	0.020974	0.020796	0.020553	0.020247	0.019880	0.019454	0.018971	0.018432	0.017838	0.017193	0.016497	0.015772	0.015054	0.014354	0.013678	0.013031	0.012418	0.011843	0.011313	0.010831	0.010403	0.010034	0.009723	0.009435	0.009167	0.008921	
bace1	0.024161	0.024761	0.025354	0.025943	0.026529	0.027117	0.027707	0.028303	0.028907	0.029522	0.030150	0.030794	0.031453	0.032102	0.032750	0.033435	0.034189	0.035050	0.036051	0.037229	0.038618	0.040253	0.042170	0.044398	0.046930	0.049541	0.052118	0.054639	0.057084	0.059432	0.061660	0.063749	0.065678	0.067425	0.068969	0.070282	0.071347	0.072191	0.072830	0.073270	0.073522	0.073592	0.073490	0.073224	0.072801	0.072231	0.071538	0.070725	0.069820	0.068918	
usp52	0.014443	0.014596	0.014753	0.014914	0.015078	0.015244	0.015411	0.015577	0.015742	0.015905	0.016064	0.016219	0.016366	0.016488	0.016594	0.016697	0.016813	0.016955	0.017139	0.017377	0.017685	0.018078	0.018568	0.019169	0.019816	0.020444	0.021043	0.021608	0.022131	0.022607	0.023029	0.023389	0.023683	0.023904	0.024044	0.024112	0.024151	0.024174	0.024184	0.024184	0.024175	0.024161	0.024144	0.024127	0.024112	0.024101	0.024098	0.024108	0.024133	0.024175	
uchl5	0.013181	0.013505	0.013844	0.014195	0.014551	0.014908	0.015262	0.015606	0.015937	0.016249	0.016537	0.016797	0.017021	0.017205	0.017347	0.017445	0.017499	0.017508	0.017472	0.017390	0.017260	0.017082	0.016856	0.016580	0.016274	0.015940	0.015583	0.015206	0.014812	0.014403	0.013984	0.013557	0.013125	0.012691	0.012259	0.011851	0.011488	0.011162	0.010862	0.010581	0.010308	0.010035	0.009753	0.009454	0.009127	0.008764	0.008364	0.007988	0.007655	0.007367	
usp29	0.017779	0.017317	0.016849	0.016376	0.015902	0.015428	0.014957	0.014491	0.014033	0.013584	0.013147	0.012725	0.012314	0.011892	0.011467	0.011047	0.010643	0.010265	0.009923	0.009627	0.009387	0.009213	0.009115	0.009103	0.009156	0.009243	0.009359	0.009502	0.009665	0.009846	0.010038	0.010239	0.010443	0.010646	0.010843	0.011027	0.011192	0.011355	0.011514	0.011663	0.011799	0.011919	0.012019	0.012094	0.012141	0.012157	0.012135	0.012087	0.012028	0.011966	
ceacam8	0.016068	0.016753	0.017455	0.018166	0.018880	0.019591	0.020292	0.020977	0.021639	0.022273	0.022872	0.023429	0.023954	0.024504	0.025074	0.025657	0.026242	0.026821	0.027385	0.027925	0.028431	0.028896	0.029308	0.029663	0.030007	0.030356	0.030703	0.031039	0.031358	0.031653	0.031915	0.032138	0.032315	0.032437	0.032498	0.032460	0.032274	0.031954	0.031509	0.030952	0.030295	0.029548	0.028723	0.027832	0.026887	0.025898	0.024898	0.024010	0.023255	0.022634	
ndst4	0.023652	0.023065	0.022465	0.021856	0.021244	0.020634	0.020029	0.019436	0.018858	0.018300	0.017768	0.017265	0.016789	0.016304	0.015821	0.015357	0.014929	0.014553	0.014247	0.014027	0.013911	0.013916	0.014059	0.014354	0.014722	0.015093	0.015458	0.015812	0.016149	0.016460	0.016740	0.016983	0.017181	0.017327	0.017416	0.017447	0.017422	0.017340	0.017205	0.017019	0.016787	0.016510	0.016192	0.015835	0.015443	0.015018	0.014562	0.014112	0.013710	0.013355	
usp30	0.009551	0.010987	0.012434	0.013887	0.015342	0.016795	0.018242	0.019678	0.021101	0.022505	0.023887	0.025242	0.026579	0.027937	0.029307	0.030675	0.032026	0.033346	0.034621	0.035835	0.036975	0.038026	0.038973	0.039807	0.040656	0.041589	0.042619	0.043756	0.045014	0.046404	0.047938	0.049628	0.051486	0.053525	0.055756	0.058158	0.060615	0.063106	0.065623	0.068163	0.070720	0.073287	0.075859	0.078430	0.080995	0.083549	0.086068	0.088466	0.090733	0.092867	
cpa5	0.008733	0.008849	0.008976	0.009109	0.009245	0.009381	0.009512	0.009637	0.009750	0.009848	0.009929	0.009988	0.010026	0.010064	0.010100	0.010127	0.010139	0.010131	0.010094	0.010024	0.009914	0.009758	0.009549	0.009281	0.008979	0.008684	0.008399	0.008129	0.007879	0.007653	0.007456	0.007293	0.007169	0.007088	0.007055	0.007065	0.007094	0.007139	0.007196	0.007264	0.007339	0.007419	0.007501	0.007584	0.007664	0.007739	0.007804	0.007839	0.007834	0.007791	
kcnj6	0.014543	0.015348	0.016164	0.016987	0.017815	0.018642	0.019466	0.020281	0.021085	0.021873	0.022641	0.023386	0.024107	0.024824	0.025528	0.026208	0.026851	0.027445	0.027979	0.028439	0.028813	0.029089	0.029256	0.029302	0.029302	0.029316	0.029355	0.029427	0.029545	0.029717	0.029953	0.030265	0.030662	0.031154	0.031752	0.032483	0.033354	0.034350	0.035461	0.036678	0.037990	0.039389	0.040864	0.042405	0.044003	0.045649	0.047323	0.048932	0.050433	0.051823	
pkd2l2	0.012974	0.013944	0.014950	0.015980	0.017021	0.018059	0.019081	0.020075	0.021027	0.021924	0.022754	0.023502	0.024174	0.024852	0.025527	0.026169	0.026751	0.027244	0.027619	0.027849	0.027903	0.027755	0.027376	0.026737	0.026055	0.025565	0.025260	0.025136	0.025187	0.025410	0.025798	0.026347	0.027052	0.027908	0.028910	0.030037	0.031189	0.032341	0.033479	0.034594	0.035672	0.036702	0.037673	0.038573	0.039391	0.040114	0.040731	0.041218	0.041565	0.041781	
trpv4	0.009462	0.009796	0.010123	0.010443	0.010761	0.011079	0.011399	0.011725	0.012058	0.012403	0.012760	0.013134	0.013525	0.013927	0.014338	0.014754	0.015172	0.015588	0.015998	0.016399	0.016788	0.017162	0.017516	0.017848	0.018199	0.018611	0.019088	0.019633	0.020250	0.020944	0.021717	0.022574	0.023519	0.024554	0.025685	0.026898	0.028151	0.029438	0.030759	0.032114	0.033503	0.034924	0.036378	0.037863	0.039379	0.040927	0.042504	0.044097	0.045688	0.047275	
ctsg	0.005688	0.006179	0.006671	0.007164	0.007657	0.008149	0.008638	0.009125	0.009607	0.010085	0.010556	0.011020	0.011483	0.011963	0.012448	0.012917	0.013353	0.013735	0.014043	0.014260	0.014364	0.014337	0.014159	0.013822	0.013387	0.012911	0.012423	0.011933	0.011448	0.010979	0.010534	0.010121	0.009751	0.009432	0.009174	0.008997	0.008906	0.008910	0.009004	0.009181	0.009434	0.009757	0.010141	0.010581	0.011069	0.011598	0.012132	0.012639	0.013117	0.013581	
st14	0.001428	0.002256	0.003078	0.003895	0.004710	0.005523	0.006338	0.007156	0.007978	0.008807	0.009645	0.010492	0.011352	0.012221	0.013095	0.013963	0.014819	0.015652	0.016455	0.017218	0.017934	0.018593	0.019186	0.019707	0.020154	0.020508	0.020766	0.020927	0.020995	0.020971	0.020859	0.020659	0.020374	0.020006	0.019557	0.019024	0.018430	0.017834	0.017260	0.016721	0.016227	0.015789	0.015419	0.015128	0.014928	0.014830	0.014836	0.014951	0.015168	0.015430	
ppp5c	0.009287	0.009308	0.009324	0.009336	0.009348	0.009363	0.009381	0.009406	0.009441	0.009487	0.009547	0.009623	0.009712	0.009790	0.009866	0.009954	0.010069	0.010223	0.010430	0.010705	0.011061	0.011511	0.012070	0.012748	0.013435	0.014047	0.014581	0.015034	0.015404	0.015689	0.015885	0.015990	0.016002	0.015918	0.015734	0.015465	0.015186	0.014913	0.014649	0.014398	0.014165	0.013953	0.013766	0.013608	0.013484	0.013397	0.013355	0.013359	0.013381	0.013418	
acadvl	0.020103	0.021005	0.021925	0.022856	0.023793	0.024730	0.025661	0.026580	0.027481	0.028358	0.029205	0.030016	0.030797	0.031587	0.032376	0.033146	0.033879	0.034557	0.035160	0.035671	0.036071	0.036342	0.036466	0.036425	0.036240	0.035930	0.035512	0.035006	0.034430	0.033801	0.033138	0.032459	0.031784	0.031129	0.030513	0.029949	0.029455	0.029044	0.028729	0.028520	0.028429	0.028466	0.028643	0.028971	0.029462	0.030126	0.030980	0.032003	0.033133	0.034354	
dld	0.038456	0.038031	0.037614	0.037204	0.036797	0.036391	0.035984	0.035573	0.035155	0.034728	0.034289	0.033835	0.033364	0.032876	0.032374	0.031860	0.031336	0.030806	0.030271	0.029733	0.029197	0.028663	0.028135	0.027615	0.027120	0.026666	0.026253	0.025881	0.025553	0.025269	0.025030	0.024837	0.024691	0.024594	0.024546	0.024533	0.024512	0.024478	0.024425	0.024352	0.024255	0.024131	0.023976	0.023788	0.023562	0.023297	0.022994	0.022717	0.022502	0.022350	
ncf2	0.016464	0.016261	0.016044	0.015818	0.015586	0.015353	0.015122	0.014897	0.014684	0.014484	0.014303	0.014144	0.014010	0.013895	0.013798	0.013719	0.013658	0.013616	0.013592	0.013586	0.013599	0.013631	0.013683	0.013752	0.013822	0.013891	0.013962	0.014038	0.014120	0.014214	0.014320	0.014442	0.014583	0.014745	0.014931	0.015158	0.015429	0.015740	0.016091	0.016480	0.016908	0.017374	0.017877	0.018416	0.018991	0.019601	0.020235	0.020789	0.021219	0.021525	
aldh9a1	0.013254	0.013334	0.013428	0.013531	0.013638	0.013744	0.013844	0.013934	0.014008	0.014062	0.014090	0.014088	0.014059	0.014035	0.014018	0.014002	0.013984	0.013960	0.013926	0.013876	0.013808	0.013716	0.013597	0.013448	0.013311	0.013212	0.013153	0.013135	0.013159	0.013225	0.013335	0.013489	0.013689	0.013935	0.014228	0.014545	0.014815	0.015033	0.015197	0.015307	0.015362	0.015361	0.015304	0.015189	0.015016	0.014785	0.014497	0.014169	0.013809	0.013422	
bcl6	0.018678	0.018507	0.018351	0.018204	0.018063	0.017922	0.017777	0.017624	0.017458	0.017274	0.017069	0.016837	0.016579	0.016309	0.016026	0.015731	0.015422	0.015099	0.014760	0.014406	0.014035	0.013647	0.013240	0.012816	0.012414	0.012050	0.011721	0.011423	0.011156	0.010916	0.010702	0.010510	0.010338	0.010184	0.010045	0.009914	0.009780	0.009638	0.009485	0.009318	0.009132	0.008925	0.008693	0.008432	0.008139	0.007810	0.007449	0.007102	0.006777	0.006475	
cntfr	0.022885	0.022299	0.021707	0.021112	0.020514	0.019917	0.019322	0.018733	0.018150	0.017577	0.017016	0.016468	0.015932	0.015387	0.014837	0.014292	0.013760	0.013251	0.012774	0.012339	0.011954	0.011628	0.011372	0.011193	0.011072	0.010986	0.010933	0.010914	0.010927	0.010970	0.011043	0.011146	0.011275	0.011432	0.011614	0.011832	0.012055	0.012271	0.012477	0.012672	0.012853	0.013020	0.013169	0.013299	0.013409	0.013496	0.013548	0.013540	0.013496	0.013417	
camkv	0.030818	0.031027	0.031280	0.031560	0.031853	0.032141	0.032409	0.032642	0.032822	0.032934	0.032962	0.032890	0.032723	0.032594	0.032501	0.032418	0.032316	0.032168	0.031947	0.031625	0.031173	0.030565	0.029773	0.028766	0.027706	0.026806	0.026055	0.025441	0.024951	0.024574	0.024297	0.024109	0.023998	0.023951	0.023957	0.024019	0.024107	0.024211	0.024331	0.024465	0.024614	0.024776	0.024952	0.025140	0.025341	0.025554	0.025785	0.026066	0.026394	0.026765	
hivep1	0.033239	0.032314	0.031388	0.030462	0.029537	0.028614	0.027694	0.026779	0.025868	0.024962	0.024064	0.023173	0.022287	0.021381	0.020474	0.019587	0.018745	0.017970	0.017286	0.016717	0.016285	0.016014	0.015927	0.016047	0.016262	0.016458	0.016638	0.016806	0.016967	0.017125	0.017283	0.017446	0.017618	0.017803	0.018005	0.018223	0.018480	0.018779	0.019117	0.019492	0.019903	0.020347	0.020821	0.021324	0.021854	0.022407	0.022983	0.023541	0.024041	0.024477	
lrp1	0.008721	0.008897	0.009076	0.009256	0.009437	0.009618	0.009796	0.009970	0.010140	0.010303	0.010460	0.010608	0.010750	0.010910	0.011082	0.011259	0.011434	0.011598	0.011744	0.011864	0.011950	0.011995	0.011991	0.011929	0.011847	0.011783	0.011740	0.011720	0.011723	0.011752	0.011808	0.011893	0.012009	0.012158	0.012341	0.012553	0.012761	0.012957	0.013145	0.013324	0.013496	0.013662	0.013823	0.013981	0.014136	0.014290	0.014442	0.014576	0.014683	0.014766	
neurod1	0.060409	0.059649	0.058896	0.058148	0.057404	0.056660	0.055916	0.055169	0.054417	0.053657	0.052889	0.052109	0.051325	0.050564	0.049820	0.049084	0.048348	0.047602	0.046837	0.046043	0.045213	0.044337	0.043406	0.042412	0.041398	0.040385	0.039380	0.038388	0.037415	0.036468	0.035551	0.034671	0.033834	0.033044	0.032308	0.031614	0.030929	0.030241	0.029539	0.028812	0.028049	0.027237	0.026367	0.025426	0.024405	0.023290	0.022092	0.020925	0.019812	0.018757	
dhps	0.010043	0.010335	0.010636	0.010943	0.011251	0.011558	0.011859	0.012151	0.012430	0.012694	0.012938	0.013159	0.013360	0.013572	0.013788	0.013994	0.014176	0.014320	0.014413	0.014441	0.014389	0.014246	0.013995	0.013628	0.013281	0.013051	0.012932	0.012917	0.012998	0.013169	0.013424	0.013754	0.014154	0.014616	0.015134	0.015667	0.016133	0.016522	0.016827	0.017044	0.017167	0.017191	0.017110	0.016919	0.016613	0.016187	0.015642	0.015059	0.014495	0.013966	
cdh5	0.035393	0.038472	0.041562	0.044657	0.047751	0.050840	0.053917	0.056977	0.060014	0.063024	0.065999	0.068936	0.071858	0.074855	0.077890	0.080912	0.083872	0.086721	0.089409	0.091887	0.094106	0.096016	0.097567	0.098717	0.099594	0.100265	0.100739	0.101024	0.101127	0.101057	0.100822	0.100430	0.099888	0.099205	0.098389	0.097410	0.096214	0.094812	0.093213	0.091426	0.089462	0.087330	0.085040	0.082601	0.080024	0.077318	0.074518	0.071787	0.069151	0.066606	
trim21	0.011482	0.011868	0.012279	0.012706	0.013141	0.013574	0.013997	0.014401	0.014776	0.015113	0.015405	0.015641	0.015828	0.016012	0.016186	0.016340	0.016462	0.016542	0.016567	0.016528	0.016411	0.016207	0.015904	0.015495	0.015056	0.014624	0.014200	0.013786	0.013385	0.013000	0.012632	0.012283	0.011956	0.011654	0.011377	0.011110	0.010821	0.010514	0.010189	0.009850	0.009497	0.009135	0.008763	0.008386	0.008004	0.007620	0.007241	0.006892	0.006578	0.006298	
tlr2	0.021127	0.021021	0.020930	0.020850	0.020777	0.020705	0.020630	0.020547	0.020452	0.020340	0.020206	0.020045	0.019856	0.019657	0.019457	0.019263	0.019081	0.018916	0.018775	0.018663	0.018587	0.018552	0.018565	0.018628	0.018698	0.018766	0.018837	0.018915	0.019003	0.019106	0.019227	0.019370	0.019540	0.019740	0.019974	0.020218	0.020420	0.020577	0.020692	0.020769	0.020808	0.020813	0.020785	0.020728	0.020643	0.020533	0.020413	0.020350	0.020345	0.020393	
tlr3	0.017604	0.017691	0.017791	0.017898	0.018009	0.018120	0.018226	0.018324	0.018408	0.018475	0.018521	0.018540	0.018533	0.018516	0.018489	0.018453	0.018405	0.018344	0.018270	0.018179	0.018072	0.017947	0.017803	0.017637	0.017465	0.017307	0.017161	0.017023	0.016893	0.016766	0.016639	0.016511	0.016378	0.016238	0.016088	0.015941	0.015815	0.015705	0.015611	0.015533	0.015468	0.015417	0.015378	0.015351	0.015334	0.015328	0.015331	0.015343	0.015356	0.015369	
cenpe	0.126751	0.124880	0.123020	0.121167	0.119315	0.117460	0.115596	0.113719	0.111822	0.109902	0.107953	0.105969	0.103965	0.101993	0.100031	0.098047	0.096009	0.093886	0.091647	0.089261	0.086695	0.083920	0.080903	0.077630	0.074447	0.071511	0.068836	0.066432	0.064312	0.062489	0.060974	0.059780	0.058918	0.058402	0.058242	0.058342	0.058525	0.058772	0.059067	0.059394	0.059737	0.060080	0.060408	0.060703	0.060951	0.061135	0.061246	0.061318	0.061366	0.061399	
traf3	0.041637	0.041777	0.041939	0.042115	0.042299	0.042481	0.042655	0.042813	0.042947	0.043049	0.043113	0.043129	0.043108	0.043098	0.043086	0.043055	0.042985	0.042857	0.042654	0.042356	0.041944	0.041400	0.040704	0.039848	0.038991	0.038210	0.037509	0.036893	0.036368	0.035938	0.035611	0.035390	0.035280	0.035288	0.035419	0.035634	0.035864	0.036103	0.036347	0.036588	0.036824	0.037047	0.037254	0.037438	0.037595	0.037720	0.037803	0.037825	0.037787	0.037694	
znf35	0.032411	0.033800	0.035230	0.036685	0.038152	0.039615	0.041059	0.042471	0.043834	0.045135	0.046359	0.047490	0.048540	0.049579	0.050581	0.051510	0.052331	0.053009	0.053506	0.053788	0.053818	0.053562	0.052984	0.052059	0.051021	0.049971	0.048904	0.047815	0.046700	0.045555	0.044376	0.043158	0.041896	0.040588	0.039227	0.037896	0.036716	0.035670	0.034740	0.033905	0.033147	0.032446	0.031783	0.031140	0.030497	0.029835	0.029141	0.028439	0.027733	0.027019	
znf165	0.049188	0.047542	0.045865	0.044168	0.042461	0.040755	0.039062	0.037390	0.035751	0.034156	0.032615	0.031138	0.029715	0.028275	0.026835	0.025422	0.024066	0.022792	0.021628	0.020603	0.019743	0.019075	0.018629	0.018426	0.018349	0.018317	0.018328	0.018382	0.018477	0.018610	0.018779	0.018984	0.019222	0.019492	0.019791	0.020069	0.020266	0.020385	0.020426	0.020390	0.020278	0.020089	0.019825	0.019486	0.019071	0.018582	0.018020	0.017376	0.016650	0.015854	
e2f2	0.037097	0.035620	0.034115	0.032591	0.031059	0.029526	0.028004	0.026500	0.025025	0.023589	0.022200	0.020868	0.019593	0.018350	0.017146	0.015994	0.014907	0.013896	0.012974	0.012153	0.011445	0.010863	0.010419	0.010123	0.009959	0.009928	0.010026	0.010247	0.010587	0.011039	0.011600	0.012262	0.013022	0.013873	0.014811	0.015798	0.016733	0.017605	0.018413	0.019158	0.019839	0.020456	0.021008	0.021496	0.021919	0.022277	0.022562	0.022728	0.022782	0.022730	
srebf2	0.008068	0.008229	0.008394	0.008562	0.008730	0.008897	0.009063	0.009225	0.009382	0.009532	0.009675	0.009808	0.009933	0.010058	0.010186	0.010322	0.010466	0.010623	0.010795	0.010985	0.011195	0.011429	0.011690	0.011981	0.012355	0.012839	0.013430	0.014126	0.014925	0.015824	0.016822	0.017915	0.019102	0.020381	0.021749	0.023167	0.024584	0.025999	0.027407	0.028805	0.030189	0.031554	0.032898	0.034215	0.035501	0.036753	0.037966	0.039095	0.040107	0.041003	
ctrl	0.128454	0.137771	0.147231	0.156784	0.166379	0.175968	0.185500	0.194925	0.204193	0.213255	0.222061	0.230560	0.238781	0.247056	0.255299	0.263352	0.271060	0.278266	0.284814	0.290548	0.295311	0.298949	0.301303	0.302213	0.301899	0.300766	0.298831	0.296113	0.292628	0.288395	0.283431	0.277754	0.271381	0.264330	0.256618	0.248343	0.239818	0.231115	0.222272	0.213326	0.204315	0.195275	0.186243	0.177257	0.168355	0.159572	0.150996	0.142851	0.135097	0.127737	
med12	0.013621	0.013754	0.013903	0.014062	0.014225	0.014386	0.014540	0.014682	0.014805	0.014904	0.014974	0.015009	0.015014	0.015027	0.015041	0.015047	0.015036	0.014998	0.014923	0.014802	0.014626	0.014385	0.014069	0.013672	0.013255	0.012845	0.012443	0.012052	0.011672	0.011304	0.010950	0.010611	0.010288	0.009983	0.009697	0.009445	0.009251	0.009117	0.009043	0.009029	0.009076	0.009184	0.009355	0.009588	0.009884	0.010245	0.010657	0.011045	0.011391	0.011691	
lpp	0.016877	0.016767	0.016673	0.016589	0.016509	0.016429	0.016343	0.016245	0.016131	0.015995	0.015831	0.015635	0.015405	0.015165	0.014921	0.014671	0.014418	0.014163	0.013906	0.013649	0.013393	0.013137	0.012885	0.012636	0.012423	0.012257	0.012135	0.012053	0.012007	0.011992	0.012006	0.012045	0.012103	0.012179	0.012266	0.012358	0.012433	0.012485	0.012510	0.012502	0.012458	0.012373	0.012242	0.012061	0.011825	0.011530	0.011175	0.010799	0.010419	0.010035	
tob1	0.025956	0.025225	0.024492	0.023759	0.023026	0.022293	0.021562	0.020834	0.020107	0.019384	0.018665	0.017950	0.017244	0.016560	0.015906	0.015287	0.014710	0.014179	0.013701	0.013282	0.012927	0.012642	0.012432	0.012304	0.012239	0.012230	0.012273	0.012368	0.012513	0.012707	0.012948	0.013235	0.013566	0.013939	0.014354	0.014779	0.015168	0.015525	0.015851	0.016152	0.016430	0.016690	0.016934	0.017166	0.017390	0.017610	0.017813	0.017914	0.017907	0.017800	
plxnc1	0.022862	0.022694	0.022520	0.022343	0.022166	0.021990	0.021818	0.021653	0.021497	0.021354	0.021224	0.021111	0.021009	0.020885	0.020751	0.020623	0.020516	0.020445	0.020427	0.020475	0.020606	0.020836	0.021179	0.021647	0.022111	0.022479	0.022756	0.022947	0.023056	0.023088	0.023047	0.022937	0.022762	0.022528	0.022238	0.021903	0.021503	0.021040	0.020524	0.019965	0.019375	0.018763	0.018142	0.017520	0.016909	0.016319	0.015754	0.015193	0.014645	0.014113	
topors	0.034507	0.034174	0.033854	0.033544	0.033238	0.032933	0.032624	0.032306	0.031975	0.031626	0.031256	0.030859	0.030437	0.030005	0.029565	0.029116	0.028659	0.028192	0.027715	0.027228	0.026730	0.026221	0.025701	0.025170	0.024658	0.024176	0.023723	0.023299	0.022904	0.022537	0.022197	0.021883	0.021596	0.021335	0.021099	0.020895	0.020747	0.020655	0.020614	0.020620	0.020669	0.020757	0.020878	0.021028	0.021204	0.021400	0.021606	0.021771	0.021877	0.021919	
oprs1	0.016067	0.015831	0.015599	0.015370	0.015142	0.014913	0.014683	0.014449	0.014211	0.013966	0.013714	0.013453	0.013184	0.012920	0.012662	0.012407	0.012156	0.011906	0.011657	0.011408	0.011156	0.010902	0.010644	0.010381	0.010123	0.009867	0.009613	0.009358	0.009102	0.008843	0.008579	0.008310	0.008032	0.007746	0.007449	0.007151	0.006863	0.006587	0.006325	0.006079	0.005850	0.005641	0.005453	0.005290	0.005151	0.005041	0.004961	0.004913	0.004879	0.004858	
sdccag10	0.019782	0.022584	0.025375	0.028159	0.030940	0.033720	0.036502	0.039291	0.042090	0.044902	0.047731	0.050579	0.053441	0.056288	0.059111	0.061898	0.064640	0.067329	0.069954	0.072506	0.074976	0.077353	0.079629	0.081765	0.083651	0.085228	0.086495	0.087457	0.088117	0.088477	0.088542	0.088315	0.087798	0.086996	0.085938	0.084726	0.083413	0.082023	0.080563	0.079042	0.077469	0.075851	0.074198	0.072516	0.070815	0.069096	0.067338	0.065562	0.063792	0.062030	
mdh2	0.017689	0.017331	0.016962	0.016586	0.016206	0.015826	0.015449	0.015080	0.014720	0.014375	0.014047	0.013740	0.013456	0.013183	0.012921	0.012670	0.012432	0.012206	0.011994	0.011797	0.011616	0.011450	0.011301	0.011170	0.011074	0.011023	0.011018	0.011056	0.011137	0.011260	0.011423	0.011625	0.011865	0.012143	0.012456	0.012782	0.013052	0.013256	0.013396	0.013472	0.013484	0.013433	0.013320	0.013144	0.012907	0.012608	0.012251	0.011906	0.011628	0.011414	
alkbh1	0.013780	0.013623	0.013460	0.013295	0.013128	0.012962	0.012799	0.012641	0.012491	0.012350	0.012220	0.012104	0.012001	0.011906	0.011819	0.011742	0.011676	0.011623	0.011584	0.011561	0.011554	0.011565	0.011595	0.011645	0.011708	0.011769	0.011824	0.011876	0.011928	0.011982	0.012041	0.012108	0.012186	0.012277	0.012384	0.012506	0.012630	0.012726	0.012782	0.012799	0.012772	0.012702	0.012586	0.012423	0.012210	0.011945	0.011628	0.011256	0.010840	0.010424	
txnl4a	0.020277	0.020312	0.020347	0.020382	0.020417	0.020451	0.020484	0.020517	0.020548	0.020578	0.020606	0.020632	0.020657	0.020697	0.020748	0.020803	0.020855	0.020899	0.020927	0.020934	0.020912	0.020854	0.020755	0.020597	0.020381	0.020136	0.019869	0.019586	0.019292	0.018994	0.018697	0.018407	0.018129	0.017870	0.017630	0.017394	0.017178	0.016987	0.016820	0.016680	0.016567	0.016482	0.016426	0.016399	0.016403	0.016438	0.016493	0.016527	0.016522	0.016477	
usf1	0.037077	0.042034	0.047064	0.052140	0.057234	0.062321	0.067373	0.072363	0.077266	0.082054	0.086701	0.091180	0.095526	0.099925	0.104333	0.108678	0.112894	0.116910	0.120657	0.124067	0.127071	0.129599	0.131582	0.132960	0.133849	0.134317	0.134373	0.134025	0.133278	0.132142	0.130624	0.128730	0.126470	0.123850	0.120878	0.117581	0.114018	0.110236	0.106280	0.102196	0.098029	0.093824	0.089627	0.085485	0.081441	0.077542	0.073825	0.070264	0.066848	0.063573	
fkbp9	0.013432	0.013477	0.013551	0.013646	0.013750	0.013854	0.013946	0.014017	0.014055	0.014051	0.013995	0.013875	0.013692	0.013489	0.013270	0.013036	0.012784	0.012514	0.012225	0.011916	0.011587	0.011235	0.010860	0.010463	0.010090	0.009772	0.009507	0.009291	0.009122	0.008997	0.008913	0.008868	0.008859	0.008883	0.008938	0.009013	0.009084	0.009148	0.009204	0.009252	0.009290	0.009316	0.009330	0.009330	0.009316	0.009285	0.009236	0.009184	0.009160	0.009161	
snw1	0.012135	0.013189	0.014265	0.015354	0.016450	0.017546	0.018635	0.019710	0.020763	0.021788	0.022778	0.023726	0.024634	0.025547	0.026470	0.027407	0.028360	0.029332	0.030323	0.031338	0.032379	0.033447	0.034545	0.035680	0.036935	0.038335	0.039871	0.041538	0.043326	0.045230	0.047241	0.049352	0.051555	0.053843	0.056209	0.058552	0.060641	0.062449	0.063966	0.065184	0.066092	0.066681	0.066943	0.066867	0.066444	0.065665	0.064528	0.063148	0.061618	0.059954	
baz1a	0.019611	0.019697	0.019806	0.019932	0.020065	0.020197	0.020321	0.020429	0.020511	0.020561	0.020569	0.020529	0.020438	0.020323	0.020181	0.020007	0.019794	0.019536	0.019227	0.018861	0.018432	0.017934	0.017360	0.016704	0.016049	0.015472	0.014966	0.014529	0.014155	0.013840	0.013578	0.013366	0.013198	0.013070	0.012977	0.012914	0.012885	0.012888	0.012919	0.012974	0.013048	0.013136	0.013235	0.013340	0.013445	0.013548	0.013641	0.013712	0.013768	0.013812	
gpx2	0.014388	0.014590	0.014800	0.015017	0.015236	0.015454	0.015668	0.015874	0.016068	0.016247	0.016408	0.016547	0.016666	0.016767	0.016846	0.016896	0.016912	0.016889	0.016822	0.016705	0.016533	0.016299	0.016000	0.015632	0.015265	0.014924	0.014609	0.014315	0.014041	0.013782	0.013537	0.013303	0.013077	0.012857	0.012639	0.012416	0.012206	0.012009	0.011821	0.011639	0.011457	0.011272	0.011080	0.010875	0.010655	0.010414	0.010150	0.009889	0.009644	0.009415	
acad9	0.020301	0.020003	0.019731	0.019478	0.019234	0.018991	0.018740	0.018471	0.018177	0.017849	0.017477	0.017053	0.016574	0.016067	0.015541	0.014998	0.014439	0.013868	0.013286	0.012695	0.012099	0.011498	0.010895	0.010292	0.009718	0.009199	0.008741	0.008348	0.008022	0.007769	0.007592	0.007494	0.007480	0.007554	0.007719	0.007953	0.008177	0.008379	0.008555	0.008703	0.008820	0.008903	0.008948	0.008954	0.008916	0.008832	0.008695	0.008495	0.008242	0.007944	
ncoa6	0.033312	0.033003	0.032713	0.032437	0.032168	0.031900	0.031626	0.031340	0.031036	0.030705	0.030344	0.029944	0.029506	0.029060	0.028606	0.028140	0.027656	0.027150	0.026617	0.026053	0.025452	0.024811	0.024124	0.023392	0.022719	0.022160	0.021710	0.021364	0.021117	0.020964	0.020898	0.020916	0.021012	0.021180	0.021416	0.021718	0.022096	0.022545	0.023056	0.023622	0.024236	0.024889	0.025573	0.026282	0.027006	0.027738	0.028458	0.029074	0.029560	0.029920	
duox2	0.045197	0.044771	0.044375	0.043999	0.043634	0.043271	0.042900	0.042512	0.042098	0.041649	0.041154	0.040605	0.039988	0.039306	0.038582	0.037834	0.037076	0.036326	0.035599	0.034912	0.034281	0.033722	0.033251	0.032886	0.032642	0.032596	0.032739	0.033053	0.033519	0.034120	0.034838	0.035654	0.036552	0.037513	0.038520	0.039557	0.040521	0.041341	0.042012	0.042527	0.042882	0.043070	0.043087	0.042926	0.042582	0.042050	0.041324	0.040399	0.039334	0.038158	
limd1	0.021617	0.025992	0.030405	0.034842	0.039288	0.043729	0.048151	0.052538	0.056878	0.061155	0.065355	0.069463	0.073498	0.077537	0.081527	0.085403	0.089096	0.092542	0.095673	0.098424	0.100728	0.102519	0.103731	0.104309	0.104492	0.104409	0.104084	0.103543	0.102809	0.101906	0.100859	0.099691	0.098428	0.097093	0.095710	0.094309	0.092907	0.091497	0.090076	0.088638	0.087179	0.085692	0.084174	0.082619	0.081023	0.079380	0.077671	0.075810	0.073799	0.071653	
zbtb40	0.008585	0.008770	0.008960	0.009153	0.009348	0.009543	0.009736	0.009926	0.010111	0.010289	0.010459	0.010619	0.010767	0.010898	0.011014	0.011113	0.011196	0.011263	0.011315	0.011352	0.011374	0.011382	0.011375	0.011356	0.011345	0.011347	0.011361	0.011385	0.011419	0.011462	0.011512	0.011568	0.011631	0.011698	0.011768	0.011862	0.011998	0.012169	0.012372	0.012600	0.012850	0.013117	0.013397	0.013683	0.013972	0.014260	0.014530	0.014708	0.014782	0.014755	
zhx2	0.015790	0.016365	0.016955	0.017553	0.018157	0.018759	0.019356	0.019942	0.020513	0.021062	0.021587	0.022080	0.022544	0.022997	0.023434	0.023850	0.024242	0.024605	0.024933	0.025223	0.025468	0.025666	0.025811	0.025904	0.026066	0.026334	0.026694	0.027131	0.027630	0.028174	0.028750	0.029342	0.029936	0.030515	0.031064	0.031561	0.031975	0.032299	0.032528	0.032657	0.032679	0.032590	0.032383	0.032055	0.031598	0.031007	0.030289	0.029524	0.028743	0.027953	
angel1	0.040589	0.040394	0.040223	0.040068	0.039920	0.039771	0.039613	0.039436	0.039232	0.038993	0.038711	0.038376	0.037992	0.037605	0.037225	0.036854	0.036498	0.036158	0.035840	0.035546	0.035280	0.035046	0.034847	0.034689	0.034602	0.034592	0.034646	0.034752	0.034898	0.035073	0.035263	0.035457	0.035643	0.035808	0.035941	0.036034	0.036087	0.036102	0.036079	0.036017	0.035919	0.035785	0.035615	0.035409	0.035169	0.034896	0.034599	0.034355	0.034187	0.034089	
cd244	0.018902	0.019154	0.019413	0.019677	0.019945	0.020213	0.020480	0.020743	0.021000	0.021248	0.021485	0.021710	0.021918	0.022101	0.022257	0.022387	0.022490	0.022567	0.022618	0.022642	0.022640	0.022612	0.022557	0.022477	0.022354	0.022167	0.021918	0.021607	0.021236	0.020806	0.020317	0.019771	0.019169	0.018511	0.017799	0.017065	0.016405	0.015827	0.015332	0.014918	0.014584	0.014331	0.014156	0.014060	0.014042	0.014101	0.014235	0.014405	0.014578	0.014752	
rnf141	0.016703	0.016741	0.016785	0.016833	0.016881	0.016929	0.016973	0.017011	0.017042	0.017062	0.017069	0.017062	0.017044	0.017028	0.017012	0.016989	0.016953	0.016896	0.016814	0.016699	0.016544	0.016345	0.016093	0.015790	0.015568	0.015478	0.015510	0.015658	0.015912	0.016265	0.016709	0.017236	0.017837	0.018504	0.019230	0.019975	0.020686	0.021356	0.021982	0.022558	0.023081	0.023545	0.023946	0.024280	0.024542	0.024727	0.024833	0.024871	0.024852	0.024782	
pipox	0.017473	0.017856	0.018257	0.018669	0.019086	0.019502	0.019911	0.020307	0.020684	0.021036	0.021357	0.021640	0.021888	0.022125	0.022351	0.022563	0.022759	0.022936	0.023092	0.023226	0.023333	0.023412	0.023460	0.023475	0.023458	0.023415	0.023352	0.023274	0.023188	0.023101	0.023018	0.022946	0.022890	0.022857	0.022852	0.022889	0.022979	0.023120	0.023312	0.023552	0.023839	0.024173	0.024551	0.024973	0.025436	0.025940	0.026468	0.026927	0.027301	0.027587	
slamf8	0.008848	0.008852	0.008868	0.008892	0.008920	0.008947	0.008969	0.008982	0.008981	0.008962	0.008922	0.008855	0.008767	0.008697	0.008652	0.008635	0.008650	0.008700	0.008791	0.008924	0.009105	0.009336	0.009621	0.009969	0.010487	0.011215	0.012148	0.013282	0.014612	0.016134	0.017844	0.019737	0.021810	0.024057	0.026474	0.028962	0.031367	0.033679	0.035890	0.037995	0.039986	0.041857	0.043600	0.045209	0.046676	0.047995	0.049178	0.050337	0.051494	0.052651	
grhl3	0.025188	0.026331	0.027502	0.028691	0.029888	0.031083	0.032265	0.033426	0.034554	0.035641	0.036675	0.037647	0.038560	0.039452	0.040312	0.041126	0.041876	0.042549	0.043128	0.043599	0.043946	0.044153	0.044206	0.044092	0.043897	0.043661	0.043390	0.043088	0.042762	0.042416	0.042055	0.041686	0.041312	0.040939	0.040572	0.040251	0.040027	0.039897	0.039854	0.039894	0.040011	0.040199	0.040453	0.040769	0.041140	0.041561	0.042013	0.042412	0.042742	0.043006	
c13orf23	0.008091	0.008656	0.009235	0.009824	0.010416	0.011007	0.011591	0.012163	0.012718	0.013251	0.013755	0.014227	0.014665	0.015112	0.015583	0.016069	0.016560	0.017049	0.017527	0.017985	0.018415	0.018807	0.019154	0.019447	0.019691	0.019942	0.020215	0.020508	0.020818	0.021141	0.021476	0.021818	0.022165	0.022515	0.022864	0.023223	0.023617	0.024000	0.024359	0.024695	0.025009	0.025302	0.025575	0.025830	0.026067	0.026287	0.026496	0.026709	0.026909	0.027078	
znf323	0.019932	0.019735	0.019521	0.019297	0.019068	0.018841	0.018622	0.018417	0.018232	0.018073	0.017946	0.017858	0.017799	0.017720	0.017637	0.017567	0.017530	0.017545	0.017632	0.017809	0.018097	0.018513	0.019078	0.019807	0.020631	0.021506	0.022416	0.023346	0.024281	0.025206	0.026105	0.026964	0.027766	0.028497	0.029141	0.029657	0.029998	0.030166	0.030166	0.029999	0.029670	0.029182	0.028537	0.027740	0.026793	0.025699	0.024492	0.023355	0.022323	0.021402	
lzic	0.034986	0.035067	0.035159	0.035258	0.035361	0.035463	0.035561	0.035651	0.035729	0.035791	0.035834	0.035853	0.035852	0.035863	0.035875	0.035872	0.035838	0.035755	0.035608	0.035380	0.035054	0.034613	0.034041	0.033323	0.032523	0.031715	0.030908	0.030112	0.029334	0.028583	0.027869	0.027201	0.026586	0.026035	0.025555	0.025151	0.024781	0.024436	0.024113	0.023811	0.023527	0.023259	0.023006	0.022766	0.022535	0.022313	0.022105	0.021959	0.021884	0.021879	
pdzd4	0.027844	0.027882	0.027939	0.028010	0.028088	0.028168	0.028244	0.028309	0.028358	0.028385	0.028384	0.028349	0.028268	0.028117	0.027906	0.027651	0.027365	0.027061	0.026754	0.026458	0.026186	0.025952	0.025771	0.025656	0.025625	0.025669	0.025776	0.025928	0.026113	0.026314	0.026517	0.026708	0.026872	0.026994	0.027059	0.027120	0.027278	0.027531	0.027879	0.028319	0.028849	0.029468	0.030173	0.030963	0.031836	0.032790	0.033807	0.034785	0.035707	0.036569	
atoh8	0.018770	0.019412	0.020084	0.020777	0.021478	0.022177	0.022863	0.023525	0.024152	0.024734	0.025258	0.025715	0.026115	0.026550	0.027014	0.027481	0.027927	0.028326	0.028654	0.028886	0.028998	0.028964	0.028761	0.028364	0.027888	0.027440	0.027026	0.026650	0.026318	0.026036	0.025809	0.025641	0.025539	0.025507	0.025550	0.025648	0.025723	0.025772	0.025794	0.025792	0.025767	0.025722	0.025657	0.025574	0.025476	0.025363	0.025249	0.025170	0.025101	0.025039	
clec4c	0.009397	0.009433	0.009481	0.009536	0.009596	0.009657	0.009716	0.009770	0.009816	0.009850	0.009870	0.009871	0.009848	0.009785	0.009690	0.009570	0.009436	0.009297	0.009163	0.009044	0.008947	0.008884	0.008864	0.008896	0.009004	0.009199	0.009468	0.009798	0.010178	0.010594	0.011035	0.011487	0.011939	0.012378	0.012790	0.013161	0.013455	0.013666	0.013792	0.013831	0.013780	0.013638	0.013404	0.013074	0.012647	0.012121	0.011494	0.010828	0.010193	0.009592	
hdx	0.057353	0.058342	0.059372	0.060431	0.061502	0.062573	0.063627	0.064651	0.065631	0.066551	0.067398	0.068156	0.068823	0.069488	0.070185	0.070929	0.071736	0.072623	0.073604	0.074696	0.075915	0.077276	0.078795	0.080486	0.082468	0.084863	0.087638	0.090755	0.094179	0.097876	0.101809	0.105943	0.110242	0.114672	0.119196	0.123655	0.127807	0.131626	0.135093	0.138187	0.140891	0.143182	0.145044	0.146454	0.147395	0.147846	0.147812	0.147477	0.146912	0.146131	
znf641	0.011770	0.012370	0.013009	0.013673	0.014348	0.015019	0.015672	0.016295	0.016872	0.017389	0.017834	0.018190	0.018468	0.018762	0.019060	0.019334	0.019555	0.019695	0.019724	0.019615	0.019340	0.018869	0.018174	0.017231	0.016223	0.015292	0.014439	0.013667	0.012977	0.012371	0.011850	0.011415	0.011069	0.010812	0.010646	0.010567	0.010558	0.010610	0.010712	0.010853	0.011025	0.011217	0.011418	0.011619	0.011809	0.011979	0.012119	0.012214	0.012251	0.012235	
znf786	0.021083	0.021059	0.021035	0.021011	0.020989	0.020968	0.020951	0.020937	0.020928	0.020924	0.020927	0.020936	0.020942	0.020912	0.020860	0.020806	0.020771	0.020774	0.020835	0.020973	0.021210	0.021564	0.022055	0.022701	0.023460	0.024302	0.025222	0.026209	0.027258	0.028360	0.029507	0.030691	0.031905	0.033141	0.034391	0.035606	0.036717	0.037717	0.038598	0.039354	0.039980	0.040469	0.040814	0.041010	0.041050	0.040928	0.040634	0.040152	0.039490	0.038659	
znf664	0.014713	0.014640	0.014570	0.014503	0.014437	0.014370	0.014302	0.014230	0.014153	0.014070	0.013980	0.013881	0.013772	0.013663	0.013554	0.013445	0.013334	0.013220	0.013102	0.012978	0.012848	0.012709	0.012561	0.012403	0.012271	0.012199	0.012180	0.012206	0.012273	0.012372	0.012499	0.012646	0.012808	0.012977	0.013147	0.013317	0.013484	0.013639	0.013773	0.013879	0.013948	0.013972	0.013943	0.013853	0.013694	0.013458	0.013142	0.012793	0.012436	0.012072	
znf583	0.014707	0.014896	0.015093	0.015295	0.015500	0.015704	0.015903	0.016095	0.016276	0.016442	0.016590	0.016718	0.016831	0.016955	0.017086	0.017214	0.017331	0.017429	0.017500	0.017536	0.017529	0.017470	0.017351	0.017168	0.016949	0.016689	0.016394	0.016067	0.015714	0.015340	0.014950	0.014550	0.014143	0.013736	0.013333	0.012932	0.012549	0.012194	0.011870	0.011581	0.011331	0.011123	0.010960	0.010847	0.010786	0.010781	0.010838	0.010963	0.011147	0.011388	
znf187	0.017169	0.019064	0.020985	0.022923	0.024865	0.026803	0.028725	0.030621	0.032480	0.034292	0.036046	0.037731	0.039378	0.041112	0.042909	0.044732	0.046541	0.048299	0.049965	0.051502	0.052872	0.054034	0.054952	0.055595	0.056139	0.056662	0.057159	0.057627	0.058063	0.058463	0.058823	0.059140	0.059411	0.059631	0.059798	0.059832	0.059618	0.059168	0.058491	0.057600	0.056506	0.055222	0.053758	0.052127	0.050339	0.048408	0.046383	0.044503	0.042803	0.041276	
zfp3	0.006486	0.006714	0.006950	0.007193	0.007439	0.007685	0.007926	0.008161	0.008386	0.008597	0.008792	0.008967	0.009123	0.009272	0.009415	0.009547	0.009668	0.009774	0.009863	0.009934	0.009983	0.010009	0.010009	0.009982	0.009955	0.009942	0.009945	0.009966	0.010006	0.010070	0.010158	0.010273	0.010417	0.010592	0.010801	0.011022	0.011219	0.011391	0.011538	0.011659	0.011752	0.011819	0.011857	0.011867	0.011847	0.011798	0.011719	0.011609	0.011472	0.011310	
znf549	0.018380	0.017691	0.016980	0.016254	0.015518	0.014781	0.014049	0.013329	0.012629	0.011956	0.011316	0.010717	0.010159	0.009626	0.009120	0.008650	0.008221	0.007840	0.007515	0.007251	0.007055	0.006934	0.006894	0.006939	0.006995	0.007031	0.007050	0.007057	0.007053	0.007042	0.007026	0.007009	0.006994	0.006984	0.006981	0.006995	0.007038	0.007109	0.007209	0.007338	0.007495	0.007679	0.007892	0.008132	0.008400	0.008695	0.009006	0.009269	0.009471	0.009608	
cyp4f22	0.010509	0.010606	0.010703	0.010802	0.010901	0.010999	0.011096	0.011191	0.011283	0.011372	0.011457	0.011537	0.011611	0.011676	0.011736	0.011790	0.011840	0.011884	0.011923	0.011956	0.011984	0.012007	0.012024	0.012036	0.012064	0.012134	0.012252	0.012415	0.012622	0.012872	0.013162	0.013490	0.013855	0.014255	0.014688	0.015149	0.015619	0.016076	0.016508	0.016910	0.017274	0.017592	0.017857	0.018062	0.018199	0.018262	0.018244	0.018157	0.018021	0.017852	
rfxdc1	0.012424	0.012729	0.013059	0.013405	0.013758	0.014111	0.014454	0.014779	0.015077	0.015339	0.015558	0.015724	0.015840	0.015944	0.016042	0.016135	0.016228	0.016322	0.016420	0.016524	0.016637	0.016762	0.016900	0.017059	0.017301	0.017645	0.018080	0.018596	0.019184	0.019833	0.020532	0.021273	0.022043	0.022834	0.023635	0.024407	0.025100	0.025711	0.026240	0.026683	0.027041	0.027310	0.027491	0.027580	0.027577	0.027480	0.027298	0.027093	0.026878	0.026656	
xkr6	0.038537	0.042208	0.045859	0.049497	0.053130	0.056767	0.060416	0.064084	0.067780	0.071512	0.075288	0.079116	0.082981	0.086809	0.090622	0.094449	0.098321	0.102269	0.106322	0.110510	0.114865	0.119415	0.124192	0.129207	0.134070	0.138611	0.142827	0.146716	0.150274	0.153498	0.156384	0.158929	0.161130	0.162984	0.164487	0.165680	0.166638	0.167378	0.167917	0.168269	0.168450	0.168477	0.168364	0.168128	0.167783	0.167347	0.166805	0.165996	0.164900	0.163522	
atp11c	0.016282	0.016362	0.016444	0.016527	0.016609	0.016691	0.016772	0.016850	0.016926	0.016998	0.017066	0.017128	0.017187	0.017243	0.017300	0.017356	0.017413	0.017471	0.017531	0.017593	0.017658	0.017727	0.017799	0.017880	0.018058	0.018375	0.018839	0.019457	0.020234	0.021179	0.022297	0.023596	0.025083	0.026764	0.028647	0.030760	0.033128	0.035725	0.038527	0.041508	0.044643	0.047907	0.051275	0.054722	0.058222	0.061750	0.065228	0.068335	0.071028	0.073318	
tcerg1l	0.021296	0.021929	0.022586	0.023258	0.023935	0.024610	0.025274	0.025918	0.026534	0.027112	0.027644	0.028122	0.028557	0.029016	0.029483	0.029937	0.030354	0.030713	0.030991	0.031165	0.031212	0.031112	0.030840	0.030381	0.029871	0.029367	0.028867	0.028369	0.027872	0.027371	0.026867	0.026356	0.025835	0.025304	0.024760	0.024194	0.023596	0.022974	0.022335	0.021685	0.021032	0.020383	0.019744	0.019123	0.018526	0.017961	0.017432	0.016934	0.016462	0.016016	
hla-dqa1	0.031784	0.031810	0.031862	0.031929	0.032004	0.032078	0.032142	0.032187	0.032204	0.032185	0.032122	0.032004	0.031841	0.031675	0.031500	0.031301	0.031064	0.030775	0.030421	0.029989	0.029463	0.028832	0.028080	0.027198	0.026282	0.025380	0.024499	0.023647	0.022832	0.022062	0.021345	0.020688	0.020099	0.019585	0.019156	0.018795	0.018449	0.018116	0.017798	0.017499	0.017222	0.016970	0.016745	0.016552	0.016392	0.016269	0.016178	0.016076	0.015961	0.015840	
hpca	0.017959	0.018269	0.018563	0.018846	0.019125	0.019405	0.019692	0.019994	0.020315	0.020661	0.021039	0.021455	0.021901	0.022332	0.022760	0.023201	0.023668	0.024179	0.024748	0.025392	0.026125	0.026963	0.027922	0.029010	0.030070	0.031028	0.031876	0.032603	0.033202	0.033663	0.033977	0.034135	0.034128	0.033947	0.033583	0.033087	0.032556	0.032003	0.031438	0.030875	0.030322	0.029793	0.029298	0.028848	0.028455	0.028131	0.027875	0.027627	0.027380	0.027138	
umps	0.034090	0.034540	0.034999	0.035465	0.035935	0.036405	0.036873	0.037335	0.037787	0.038228	0.038654	0.039061	0.039449	0.039821	0.040182	0.040538	0.040892	0.041250	0.041616	0.041995	0.042392	0.042811	0.043257	0.043735	0.044201	0.044603	0.044945	0.045232	0.045468	0.045658	0.045804	0.045913	0.045989	0.046035	0.046056	0.046067	0.046057	0.046020	0.045955	0.045862	0.045739	0.045588	0.045406	0.045193	0.044950	0.044675	0.044362	0.044010	0.043645	0.043264	
il4r	0.014521	0.014785	0.015048	0.015310	0.015570	0.015828	0.016086	0.016341	0.016596	0.016849	0.017100	0.017349	0.017603	0.017887	0.018191	0.018500	0.018795	0.019060	0.019279	0.019435	0.019511	0.019489	0.019354	0.019090	0.018739	0.018357	0.017953	0.017538	0.017122	0.016714	0.016325	0.015966	0.015646	0.015375	0.015164	0.015023	0.014921	0.014852	0.014812	0.014799	0.014812	0.014847	0.014904	0.014980	0.015073	0.015181	0.015300	0.015406	0.015492	0.015558	
pak2	0.041904	0.042510	0.043139	0.043784	0.044435	0.045085	0.045724	0.046344	0.046937	0.047494	0.048008	0.048468	0.048879	0.049293	0.049710	0.050120	0.050516	0.050889	0.051231	0.051532	0.051784	0.051979	0.052109	0.052164	0.052142	0.052049	0.051888	0.051664	0.051383	0.051049	0.050668	0.050244	0.049782	0.049288	0.048766	0.048243	0.047768	0.047353	0.047007	0.046737	0.046553	0.046464	0.046477	0.046603	0.046848	0.047223	0.047724	0.048284	0.048883	0.049515	
ifnw1	0.007987	0.008643	0.009306	0.009975	0.010645	0.011314	0.011979	0.012637	0.013285	0.013920	0.014539	0.015139	0.015721	0.016293	0.016850	0.017382	0.017884	0.018345	0.018760	0.019119	0.019415	0.019641	0.019789	0.019853	0.019892	0.019926	0.019949	0.019954	0.019934	0.019884	0.019797	0.019666	0.019484	0.019246	0.018944	0.018614	0.018317	0.018053	0.017823	0.017624	0.017456	0.017320	0.017213	0.017135	0.017087	0.017066	0.017070	0.017090	0.017124	0.017172	
mastl	0.023542	0.022833	0.022101	0.021354	0.020600	0.019845	0.019098	0.018367	0.017659	0.016982	0.016344	0.015752	0.015212	0.014698	0.014205	0.013736	0.013295	0.012888	0.012517	0.012188	0.011904	0.011670	0.011489	0.011366	0.011307	0.011309	0.011374	0.011506	0.011709	0.011987	0.012344	0.012784	0.013310	0.013928	0.014640	0.015408	0.016123	0.016763	0.017329	0.017827	0.018258	0.018627	0.018934	0.019185	0.019382	0.019528	0.019630	0.019704	0.019701	0.019623	
prmt1	0.016509	0.016313	0.016110	0.015900	0.015689	0.015478	0.015271	0.015071	0.014881	0.014703	0.014542	0.014399	0.014271	0.014143	0.014021	0.013910	0.013817	0.013749	0.013711	0.013710	0.013752	0.013843	0.013989	0.014189	0.014371	0.014521	0.014636	0.014716	0.014760	0.014766	0.014733	0.014661	0.014549	0.014394	0.014200	0.013992	0.013773	0.013542	0.013302	0.013057	0.012809	0.012562	0.012319	0.012083	0.011858	0.011643	0.011418	0.011167	0.010900	0.010618	
baat	0.026898	0.028921	0.030950	0.032984	0.035019	0.037053	0.039082	0.041105	0.043117	0.045117	0.047101	0.049066	0.051017	0.052928	0.054781	0.056573	0.058300	0.059959	0.061547	0.063060	0.064495	0.065849	0.067118	0.068299	0.069329	0.070058	0.070486	0.070622	0.070472	0.070045	0.069347	0.068388	0.067173	0.065712	0.064012	0.062140	0.060339	0.058702	0.057234	0.055939	0.054822	0.053888	0.053141	0.052586	0.052228	0.052071	0.052083	0.052036	0.051908	0.051692	
lrp5	0.018275	0.018499	0.018708	0.018907	0.019103	0.019299	0.019502	0.019717	0.019950	0.020206	0.020490	0.020808	0.021156	0.021499	0.021845	0.022210	0.022609	0.023058	0.023570	0.024162	0.024847	0.025643	0.026562	0.027619	0.028783	0.030027	0.031348	0.032747	0.034220	0.035767	0.037385	0.039075	0.040833	0.042658	0.044549	0.046484	0.048447	0.050440	0.052459	0.054501	0.056565	0.058647	0.060745	0.062855	0.064975	0.067102	0.069233	0.071330	0.073353	0.075293	
tlr1	0.028374	0.027745	0.027111	0.026473	0.025833	0.025191	0.024551	0.023914	0.023280	0.022653	0.022032	0.021421	0.020823	0.020240	0.019673	0.019122	0.018587	0.018067	0.017563	0.017076	0.016605	0.016150	0.015711	0.015289	0.014894	0.014532	0.014206	0.013918	0.013668	0.013460	0.013294	0.013173	0.013098	0.013072	0.013095	0.013151	0.013209	0.013271	0.013336	0.013404	0.013476	0.013553	0.013634	0.013720	0.013812	0.013910	0.014009	0.014068	0.014071	0.014023	
nek9	0.024715	0.027311	0.029980	0.032697	0.035436	0.038170	0.040872	0.043517	0.046077	0.048527	0.050839	0.052987	0.054983	0.057004	0.059009	0.060920	0.062657	0.064140	0.065289	0.066024	0.066266	0.065936	0.064953	0.063238	0.061093	0.058885	0.056628	0.054336	0.052024	0.049705	0.047396	0.045108	0.042858	0.040660	0.038527	0.036481	0.034570	0.032804	0.031185	0.029717	0.028404	0.027247	0.026252	0.025420	0.024754	0.024259	0.023936	0.023697	0.023452	0.023208	
hpcal1	0.010887	0.010976	0.011070	0.011167	0.011266	0.011368	0.011470	0.011572	0.011673	0.011772	0.011868	0.011961	0.012044	0.012097	0.012125	0.012134	0.012131	0.012121	0.012113	0.012111	0.012122	0.012154	0.012211	0.012299	0.012391	0.012475	0.012555	0.012635	0.012719	0.012810	0.012912	0.013027	0.013161	0.013316	0.013496	0.013711	0.013971	0.014275	0.014622	0.015009	0.015436	0.015902	0.016404	0.016941	0.017512	0.018116	0.018734	0.019271	0.019714	0.020062	
pdia6	0.014397	0.014134	0.013875	0.013618	0.013363	0.013108	0.012853	0.012597	0.012338	0.012077	0.011810	0.011539	0.011259	0.010964	0.010659	0.010351	0.010049	0.009760	0.009491	0.009248	0.009041	0.008875	0.008758	0.008697	0.008662	0.008634	0.008612	0.008596	0.008584	0.008575	0.008568	0.008561	0.008555	0.008547	0.008537	0.008523	0.008498	0.008463	0.008419	0.008368	0.008312	0.008255	0.008196	0.008139	0.008086	0.008037	0.007996	0.007970	0.007972	0.008000	
ppie	0.013841	0.013696	0.013571	0.013460	0.013354	0.013248	0.013134	0.013005	0.012854	0.012675	0.012460	0.012202	0.011905	0.011623	0.011362	0.011119	0.010890	0.010674	0.010467	0.010266	0.010069	0.009873	0.009674	0.009470	0.009268	0.009098	0.008959	0.008849	0.008768	0.008716	0.008692	0.008695	0.008725	0.008781	0.008863	0.008970	0.009083	0.009196	0.009309	0.009423	0.009539	0.009657	0.009778	0.009902	0.010029	0.010160	0.010290	0.010390	0.010463	0.010505	
hnmt	0.009728	0.009773	0.009817	0.009859	0.009902	0.009946	0.009992	0.010039	0.010090	0.010144	0.010203	0.010266	0.010330	0.010382	0.010421	0.010452	0.010475	0.010492	0.010505	0.010516	0.010528	0.010541	0.010559	0.010579	0.010593	0.010596	0.010588	0.010568	0.010536	0.010491	0.010434	0.010362	0.010276	0.010176	0.010068	0.009981	0.009927	0.009908	0.009919	0.009958	0.010022	0.010107	0.010209	0.010326	0.010454	0.010588	0.010702	0.010766	0.010781	0.010749	
dgat1	0.014745	0.014548	0.014343	0.014134	0.013922	0.013713	0.013510	0.013315	0.013133	0.012968	0.012821	0.012698	0.012584	0.012437	0.012264	0.012078	0.011892	0.011719	0.011571	0.011462	0.011403	0.011409	0.011492	0.011639	0.011758	0.011805	0.011785	0.011705	0.011568	0.011383	0.011153	0.010885	0.010585	0.010258	0.009922	0.009626	0.009382	0.009190	0.009051	0.008963	0.008923	0.008933	0.008989	0.009090	0.009237	0.009418	0.009575	0.009684	0.009750	0.009773	
inhba	0.010243	0.010747	0.011242	0.011732	0.012220	0.012709	0.013202	0.013702	0.014211	0.014733	0.015272	0.015829	0.016398	0.016950	0.017487	0.018014	0.018538	0.019065	0.019600	0.020149	0.020718	0.021314	0.021941	0.022604	0.023224	0.023770	0.024246	0.024652	0.024990	0.025261	0.025468	0.025613	0.025696	0.025720	0.025687	0.025631	0.025606	0.025614	0.025656	0.025733	0.025846	0.025995	0.026183	0.026409	0.026674	0.026980	0.027318	0.027624	0.027889	0.028113	
rrm2b	0.008468	0.008994	0.009514	0.010030	0.010544	0.011058	0.011573	0.012091	0.012614	0.013143	0.013680	0.014226	0.014784	0.015339	0.015884	0.016414	0.016928	0.017421	0.017891	0.018333	0.018744	0.019121	0.019461	0.019760	0.019991	0.020130	0.020179	0.020140	0.020018	0.019816	0.019537	0.019184	0.018762	0.018272	0.017719	0.017125	0.016556	0.016025	0.015531	0.015068	0.014633	0.014221	0.013829	0.013452	0.013087	0.012729	0.012379	0.012053	0.011738	0.011428	
aadat	0.017459	0.017912	0.018378	0.018853	0.019331	0.019808	0.020279	0.020739	0.021183	0.021607	0.022004	0.022372	0.022719	0.023092	0.023474	0.023844	0.024180	0.024462	0.024667	0.024775	0.024764	0.024614	0.024301	0.023812	0.023250	0.022680	0.022115	0.021567	0.021048	0.020570	0.020145	0.019785	0.019503	0.019310	0.019218	0.019208	0.019208	0.019198	0.019177	0.019143	0.019096	0.019032	0.018952	0.018853	0.018735	0.018595	0.018425	0.018185	0.017896	0.017568	
prmt6	0.022297	0.021835	0.021362	0.020881	0.020397	0.019913	0.019433	0.018961	0.018501	0.018057	0.017633	0.017233	0.016852	0.016466	0.016070	0.015665	0.015251	0.014831	0.014404	0.013971	0.013534	0.013093	0.012649	0.012213	0.011799	0.011385	0.010969	0.010552	0.010132	0.009709	0.009282	0.008850	0.008414	0.007972	0.007526	0.007131	0.006800	0.006525	0.006299	0.006118	0.005978	0.005871	0.005794	0.005742	0.005709	0.005695	0.005714	0.005750	0.005808	0.005890	
glt8d1	0.026326	0.026176	0.026029	0.025885	0.025740	0.025595	0.025447	0.025294	0.025135	0.024969	0.024794	0.024607	0.024411	0.024221	0.024042	0.023867	0.023690	0.023507	0.023310	0.023094	0.022855	0.022585	0.022279	0.021933	0.021568	0.021265	0.021026	0.020847	0.020720	0.020639	0.020597	0.020589	0.020607	0.020645	0.020697	0.020739	0.020740	0.020697	0.020619	0.020512	0.020383	0.020240	0.020089	0.019938	0.019795	0.019666	0.019559	0.019482	0.019422	0.019376	
jag2	0.020149	0.020484	0.020819	0.021152	0.021484	0.021815	0.022145	0.022476	0.022806	0.023136	0.023467	0.023799	0.024131	0.024460	0.024790	0.025123	0.025461	0.025807	0.026163	0.026533	0.026919	0.027324	0.027750	0.028198	0.028618	0.028992	0.029319	0.029601	0.029838	0.030030	0.030178	0.030283	0.030345	0.030365	0.030344	0.030264	0.030109	0.029891	0.029624	0.029323	0.029001	0.028674	0.028354	0.028056	0.027794	0.027582	0.027429	0.027303	0.027198	0.027113	
c1galt1	0.012758	0.012729	0.012713	0.012707	0.012705	0.012702	0.012695	0.012677	0.012645	0.012594	0.012520	0.012416	0.012286	0.012145	0.011997	0.011843	0.011683	0.011518	0.011349	0.011176	0.010999	0.010820	0.010639	0.010468	0.010358	0.010327	0.010368	0.010476	0.010644	0.010867	0.011138	0.011451	0.011801	0.012180	0.012575	0.012942	0.013266	0.013540	0.013763	0.013933	0.014048	0.014108	0.014111	0.014055	0.013938	0.013761	0.013525	0.013248	0.012948	0.012632	
cxcr7	0.031831	0.031818	0.031833	0.031867	0.031910	0.031953	0.031987	0.032001	0.031987	0.031936	0.031836	0.031681	0.031466	0.031219	0.030944	0.030641	0.030308	0.029944	0.029548	0.029120	0.028658	0.028163	0.027631	0.027064	0.026480	0.025901	0.025330	0.024769	0.024222	0.023691	0.023179	0.022689	0.022223	0.021785	0.021378	0.021002	0.020640	0.020289	0.019951	0.019631	0.019329	0.019049	0.018794	0.018566	0.018368	0.018202	0.018066	0.017941	0.017828	0.017723	
chst8	0.030887	0.030358	0.029823	0.029283	0.028742	0.028201	0.027663	0.027131	0.026605	0.026090	0.025587	0.025098	0.024621	0.024133	0.023638	0.023147	0.022667	0.022209	0.021782	0.021396	0.021059	0.020782	0.020573	0.020443	0.020368	0.020304	0.020248	0.020197	0.020145	0.020091	0.020029	0.019957	0.019871	0.019766	0.019640	0.019483	0.019317	0.019152	0.018996	0.018852	0.018727	0.018625	0.018551	0.018512	0.018512	0.018557	0.018642	0.018694	0.018683	0.018612	
tssk3	0.026111	0.026328	0.026562	0.026808	0.027058	0.027309	0.027552	0.027783	0.027996	0.028185	0.028344	0.028466	0.028555	0.028648	0.028751	0.028863	0.028985	0.029114	0.029251	0.029396	0.029547	0.029705	0.029868	0.030038	0.030283	0.030652	0.031141	0.031742	0.032452	0.033263	0.034172	0.035172	0.036258	0.037423	0.038664	0.039928	0.041105	0.042186	0.043173	0.044065	0.044863	0.045567	0.046178	0.046697	0.047123	0.047457	0.047705	0.047909	0.048085	0.048238	
b3gnt4	0.027148	0.026287	0.025421	0.024551	0.023681	0.022812	0.021947	0.021089	0.020241	0.019404	0.018582	0.017776	0.016983	0.016161	0.015322	0.014488	0.013680	0.012918	0.012224	0.011620	0.011126	0.010763	0.010553	0.010517	0.010602	0.010731	0.010900	0.011109	0.011353	0.011630	0.011938	0.012274	0.012635	0.013019	0.013423	0.013827	0.014180	0.014474	0.014708	0.014880	0.014990	0.015034	0.015013	0.014923	0.014764	0.014534	0.014233	0.013876	0.013480	0.013052	
pvrl4	0.015340	0.015238	0.015141	0.015047	0.014954	0.014861	0.014766	0.014668	0.014565	0.014455	0.014338	0.014212	0.014077	0.013946	0.013818	0.013690	0.013561	0.013429	0.013290	0.013142	0.012984	0.012813	0.012627	0.012424	0.012228	0.012053	0.011901	0.011769	0.011658	0.011566	0.011495	0.011442	0.011409	0.011393	0.011395	0.011410	0.011409	0.011388	0.011347	0.011284	0.011201	0.011096	0.010969	0.010820	0.010648	0.010454	0.010239	0.010025	0.009815	0.009610	
agxt2l1	0.024692	0.024682	0.024698	0.024732	0.024775	0.024817	0.024850	0.024864	0.024851	0.024802	0.024708	0.024559	0.024362	0.024160	0.023951	0.023726	0.023475	0.023192	0.022867	0.022492	0.022058	0.021557	0.020981	0.020326	0.019717	0.019199	0.018765	0.018408	0.018120	0.017893	0.017720	0.017593	0.017504	0.017446	0.017412	0.017396	0.017391	0.017384	0.017362	0.017313	0.017224	0.017082	0.016875	0.016590	0.016213	0.015733	0.015164	0.014655	0.014226	0.013868	
st6gal2	0.013932	0.014368	0.014821	0.015284	0.015753	0.016220	0.016680	0.017127	0.017554	0.017957	0.018327	0.018660	0.018958	0.019264	0.019575	0.019879	0.020160	0.020405	0.020600	0.020731	0.020783	0.020743	0.020597	0.020330	0.019972	0.019624	0.019292	0.018974	0.018671	0.018382	0.018107	0.017846	0.017600	0.017367	0.017147	0.016944	0.016742	0.016530	0.016307	0.016074	0.015831	0.015580	0.015321	0.015054	0.014780	0.014499	0.014210	0.013897	0.013563	0.013210	
dgat2	0.014316	0.014324	0.014340	0.014361	0.014385	0.014407	0.014424	0.014434	0.014432	0.014416	0.014383	0.014328	0.014258	0.014196	0.014141	0.014088	0.014028	0.013956	0.013866	0.013750	0.013602	0.013416	0.013185	0.012915	0.012628	0.012361	0.012118	0.011902	0.011717	0.011566	0.011451	0.011377	0.011345	0.011359	0.011411	0.011447	0.011450	0.011425	0.011375	0.011305	0.011216	0.011111	0.010994	0.010867	0.010733	0.010592	0.010441	0.010297	0.010149	0.009995	
mgat4b	0.019964	0.019470	0.018978	0.018486	0.017996	0.017506	0.017016	0.016527	0.016037	0.015548	0.015057	0.014566	0.014069	0.013559	0.013048	0.012545	0.012060	0.011606	0.011191	0.010828	0.010527	0.010299	0.010153	0.010102	0.010105	0.010138	0.010198	0.010282	0.010386	0.010508	0.010644	0.010791	0.010947	0.011107	0.011263	0.011402	0.011533	0.011652	0.011756	0.011844	0.011913	0.011961	0.011987	0.011988	0.011962	0.011909	0.011853	0.011778	0.011678	0.011552	
gosr2	0.056292	0.054475	0.052681	0.050901	0.049129	0.047356	0.045573	0.043775	0.041953	0.040098	0.038204	0.036262	0.034273	0.032267	0.030272	0.028313	0.026417	0.024611	0.022922	0.021376	0.019999	0.018819	0.017862	0.017155	0.016679	0.016384	0.016251	0.016263	0.016401	0.016646	0.016981	0.017386	0.017845	0.018337	0.018846	0.019338	0.019809	0.020269	0.020724	0.021178	0.021637	0.022106	0.022589	0.023093	0.023622	0.024182	0.024769	0.025298	0.025727	0.026064	
trnt1	0.020010	0.019875	0.019746	0.019621	0.019498	0.019375	0.019250	0.019121	0.018985	0.018840	0.018685	0.018517	0.018336	0.018146	0.017943	0.017726	0.017491	0.017236	0.016958	0.016654	0.016322	0.015960	0.015563	0.015131	0.014686	0.014245	0.013812	0.013392	0.012989	0.012608	0.012254	0.011930	0.011641	0.011391	0.011186	0.011024	0.010910	0.010849	0.010843	0.010893	0.011002	0.011173	0.011406	0.011705	0.012071	0.012507	0.013005	0.013493	0.013951	0.014379	
ripk4	0.009444	0.010587	0.011717	0.012837	0.013955	0.015074	0.016200	0.017339	0.018495	0.019673	0.020880	0.022119	0.023382	0.024599	0.025767	0.026891	0.027976	0.029031	0.030059	0.031067	0.032062	0.033048	0.034033	0.035021	0.035911	0.036612	0.037123	0.037446	0.037582	0.037532	0.037298	0.036880	0.036280	0.035500	0.034539	0.033496	0.032642	0.032014	0.031618	0.031461	0.031551	0.031894	0.032499	0.033371	0.034519	0.035950	0.037660	0.039480	0.041281	0.043052	
rtn4ip1	0.014629	0.014440	0.014254	0.014069	0.013885	0.013701	0.013519	0.013336	0.013153	0.012970	0.012785	0.012599	0.012409	0.012191	0.011946	0.011685	0.011418	0.011155	0.010908	0.010687	0.010503	0.010365	0.010286	0.010274	0.010327	0.010401	0.010473	0.010536	0.010585	0.010613	0.010613	0.010578	0.010503	0.010380	0.010204	0.009978	0.009737	0.009496	0.009259	0.009029	0.008811	0.008605	0.008417	0.008249	0.008103	0.007984	0.007890	0.007797	0.007683	0.007551	
scgb2a2	0.012228	0.012311	0.012391	0.012468	0.012545	0.012622	0.012701	0.012784	0.012872	0.012966	0.013067	0.013178	0.013299	0.013430	0.013572	0.013723	0.013884	0.014053	0.014231	0.014418	0.014612	0.014814	0.015023	0.015234	0.015354	0.015355	0.015245	0.015035	0.014737	0.014360	0.013914	0.013411	0.012861	0.012274	0.011660	0.011050	0.010484	0.009969	0.009514	0.009127	0.008816	0.008589	0.008454	0.008420	0.008495	0.008685	0.008982	0.009276	0.009544	0.009783	
np_940866.1	0.022573	0.023256	0.023965	0.024690	0.025421	0.026148	0.026863	0.027556	0.028218	0.028838	0.029408	0.029918	0.030383	0.030896	0.031445	0.031999	0.032528	0.033003	0.033393	0.033671	0.033804	0.033765	0.033523	0.033056	0.032601	0.032303	0.032158	0.032163	0.032317	0.032617	0.033059	0.033640	0.034359	0.035213	0.036198	0.037259	0.038227	0.039076	0.039795	0.040371	0.040794	0.041052	0.041135	0.041030	0.040727	0.040215	0.039485	0.038610	0.037659	0.036641	
grik3	0.018493	0.018183	0.017876	0.017571	0.017267	0.016965	0.016662	0.016359	0.016054	0.015748	0.015438	0.015125	0.014805	0.014461	0.014100	0.013728	0.013354	0.012985	0.012628	0.012292	0.011983	0.011710	0.011480	0.011299	0.011137	0.010973	0.010807	0.010639	0.010468	0.010295	0.010119	0.009941	0.009761	0.009577	0.009391	0.009208	0.009041	0.008894	0.008763	0.008649	0.008550	0.008465	0.008393	0.008332	0.008281	0.008240	0.008203	0.008168	0.008138	0.008109	
lamc1	0.002957	0.003455	0.003962	0.004476	0.004991	0.005507	0.006018	0.006522	0.007016	0.007496	0.007959	0.008401	0.008829	0.009275	0.009737	0.010211	0.010692	0.011176	0.011658	0.012134	0.012600	0.013050	0.013480	0.013888	0.014302	0.014733	0.015181	0.015645	0.016123	0.016617	0.017123	0.017643	0.018174	0.018717	0.019270	0.019818	0.020340	0.020838	0.021313	0.021771	0.022211	0.022639	0.023055	0.023463	0.023866	0.024266	0.024675	0.025150	0.025688	0.026276	
myog	0.020318	0.019808	0.019284	0.018751	0.018214	0.017679	0.017149	0.016632	0.016130	0.015651	0.015198	0.014777	0.014384	0.013986	0.013591	0.013212	0.012866	0.012567	0.012329	0.012167	0.012097	0.012132	0.012287	0.012577	0.012956	0.013381	0.013850	0.014359	0.014909	0.015496	0.016119	0.016777	0.017467	0.018187	0.018937	0.019665	0.020275	0.020763	0.021129	0.021372	0.021494	0.021494	0.021373	0.021130	0.020766	0.020281	0.019682	0.019050	0.018436	0.017850	
neo1	0.030677	0.029951	0.029234	0.028524	0.027818	0.027114	0.026409	0.025699	0.024984	0.024259	0.023522	0.022770	0.021998	0.021185	0.020344	0.019490	0.018639	0.017808	0.017012	0.016267	0.015590	0.014996	0.014502	0.014123	0.013862	0.013706	0.013643	0.013664	0.013759	0.013917	0.014129	0.014384	0.014673	0.014985	0.015310	0.015636	0.015943	0.016224	0.016472	0.016681	0.016845	0.016959	0.017016	0.017011	0.016937	0.016788	0.016560	0.016291	0.016028	0.015768	
elf3	0.017934	0.018013	0.018122	0.018251	0.018388	0.018522	0.018642	0.018735	0.018791	0.018799	0.018746	0.018623	0.018438	0.018261	0.018084	0.017891	0.017665	0.017391	0.017052	0.016632	0.016117	0.015488	0.014731	0.013835	0.012935	0.012089	0.011301	0.010573	0.009908	0.009308	0.008777	0.008316	0.007929	0.007618	0.007386	0.007240	0.007188	0.007228	0.007361	0.007582	0.007893	0.008290	0.008772	0.009339	0.009988	0.010718	0.011504	0.012207	0.012803	0.013297	
cd6	0.025489	0.025632	0.025806	0.026002	0.026207	0.026409	0.026598	0.026761	0.026887	0.026964	0.026982	0.026927	0.026803	0.026681	0.026559	0.026421	0.026250	0.026031	0.025747	0.025382	0.024920	0.024345	0.023641	0.022791	0.021932	0.021201	0.020588	0.020082	0.019673	0.019350	0.019102	0.018919	0.018789	0.018703	0.018649	0.018615	0.018582	0.018550	0.018519	0.018490	0.018465	0.018444	0.018429	0.018421	0.018420	0.018427	0.018445	0.018464	0.018474	0.018474	
taf7l	0.024057	0.023478	0.022905	0.022337	0.021773	0.021210	0.020648	0.020085	0.019520	0.018951	0.018378	0.017798	0.017207	0.016600	0.015990	0.015392	0.014819	0.014286	0.013808	0.013398	0.013072	0.012844	0.012728	0.012735	0.012811	0.012926	0.013080	0.013272	0.013498	0.013757	0.014049	0.014369	0.014718	0.015093	0.015492	0.015901	0.016299	0.016687	0.017063	0.017427	0.017779	0.018119	0.018446	0.018760	0.019060	0.019348	0.019622	0.019890	0.020152	0.020408	
nags	0.027506	0.027088	0.026668	0.026246	0.025825	0.025403	0.024983	0.024564	0.024147	0.023733	0.023322	0.022916	0.022514	0.022123	0.021749	0.021394	0.021061	0.020754	0.020475	0.020226	0.020012	0.019834	0.019696	0.019600	0.019570	0.019640	0.019800	0.020043	0.020361	0.020744	0.021185	0.021675	0.022206	0.022769	0.023357	0.023954	0.024539	0.025105	0.025648	0.026163	0.026648	0.027096	0.027504	0.027868	0.028182	0.028444	0.028662	0.028879	0.029073	0.029245	
srf	0.011157	0.011455	0.011779	0.012119	0.012466	0.012812	0.013147	0.013463	0.013750	0.014000	0.014204	0.014353	0.014453	0.014550	0.014641	0.014715	0.014761	0.014770	0.014731	0.014634	0.014469	0.014225	0.013893	0.013465	0.013022	0.012601	0.012205	0.011840	0.011509	0.011216	0.010967	0.010764	0.010613	0.010516	0.010480	0.010508	0.010602	0.010754	0.010958	0.011207	0.011493	0.011810	0.012152	0.012510	0.012878	0.013249	0.013605	0.013865	0.014024	0.014086	
bud31	0.016573	0.016489	0.016395	0.016295	0.016193	0.016094	0.016001	0.015918	0.015850	0.015800	0.015774	0.015774	0.015796	0.015817	0.015841	0.015872	0.015915	0.015978	0.016064	0.016179	0.016328	0.016518	0.016753	0.017034	0.017313	0.017595	0.017887	0.018195	0.018527	0.018888	0.019286	0.019728	0.020218	0.020766	0.021376	0.022030	0.022701	0.023386	0.024082	0.024781	0.025480	0.026172	0.026853	0.027517	0.028158	0.028772	0.029353	0.029863	0.030275	0.030600	
jarid1c	0.056610	0.058028	0.059479	0.060954	0.062440	0.063928	0.065405	0.066860	0.068284	0.069665	0.070991	0.072252	0.073442	0.074563	0.075623	0.076635	0.077610	0.078562	0.079501	0.080441	0.081393	0.082370	0.083383	0.084447	0.085525	0.086544	0.087487	0.088340	0.089087	0.089711	0.090197	0.090530	0.090692	0.090670	0.090446	0.090031	0.089377	0.088477	0.087345	0.085991	0.084428	0.082667	0.080721	0.078602	0.076322	0.073892	0.071321	0.068719	0.066216	0.063818	
np_057626.2	0.031398	0.033619	0.035875	0.038153	0.040441	0.042727	0.044998	0.047242	0.049446	0.051597	0.053684	0.055694	0.057634	0.059609	0.061602	0.063575	0.065488	0.067302	0.068980	0.070481	0.071766	0.072798	0.073536	0.073941	0.074105	0.074171	0.074151	0.074054	0.073890	0.073670	0.073404	0.073102	0.072774	0.072430	0.072081	0.071722	0.071280	0.070740	0.070102	0.069367	0.068535	0.067605	0.066577	0.065451	0.064227	0.062905	0.061487	0.060043	0.058635	0.057265	
med27	0.006879	0.007626	0.008377	0.009129	0.009883	0.010637	0.011389	0.012139	0.012884	0.013624	0.014357	0.015081	0.015796	0.016495	0.017176	0.017838	0.018480	0.019100	0.019697	0.020268	0.020813	0.021329	0.021816	0.022272	0.022686	0.023050	0.023359	0.023607	0.023790	0.023901	0.023936	0.023890	0.023756	0.023529	0.023204	0.022824	0.022459	0.022107	0.021768	0.021438	0.021114	0.020796	0.020479	0.020162	0.019842	0.019517	0.019188	0.018876	0.018584	0.018312	
sart1	0.016459	0.016395	0.016315	0.016224	0.016129	0.016035	0.015948	0.015873	0.015818	0.015787	0.015787	0.015823	0.015893	0.015976	0.016087	0.016245	0.016466	0.016770	0.017175	0.017698	0.018359	0.019174	0.020162	0.021332	0.022503	0.023597	0.024613	0.025553	0.026415	0.027199	0.027906	0.028535	0.029086	0.029560	0.029955	0.030283	0.030563	0.030810	0.031034	0.031249	0.031466	0.031697	0.031954	0.032250	0.032597	0.033006	0.033471	0.033887	0.034236	0.034520	
trpm6	0.029329	0.029922	0.030555	0.031214	0.031886	0.032557	0.033215	0.033846	0.034437	0.034975	0.035447	0.035838	0.036148	0.036423	0.036665	0.036865	0.037013	0.037100	0.037118	0.037056	0.036907	0.036660	0.036307	0.035840	0.035310	0.034780	0.034254	0.033740	0.033242	0.032767	0.032321	0.031909	0.031537	0.031212	0.030939	0.030709	0.030463	0.030194	0.029905	0.029599	0.029279	0.028949	0.028611	0.028269	0.027925	0.027583	0.027249	0.026940	0.026654	0.026395	
znf16	0.010895	0.011084	0.011284	0.011490	0.011700	0.011908	0.012111	0.012305	0.012486	0.012649	0.012791	0.012908	0.013001	0.013087	0.013159	0.013207	0.013221	0.013190	0.013104	0.012952	0.012726	0.012414	0.012006	0.011497	0.010993	0.010551	0.010178	0.009877	0.009653	0.009512	0.009457	0.009494	0.009628	0.009863	0.010204	0.010655	0.011201	0.011822	0.012503	0.013226	0.013973	0.014729	0.015475	0.016195	0.016872	0.017489	0.018021	0.018443	0.018773	0.019012	
myl6b	0.019607	0.021193	0.022807	0.024439	0.026080	0.027719	0.029348	0.030955	0.032533	0.034070	0.035558	0.036986	0.038357	0.039737	0.041115	0.042461	0.043747	0.044946	0.046030	0.046970	0.047738	0.048306	0.048646	0.048731	0.048711	0.048758	0.048873	0.049054	0.049301	0.049615	0.049995	0.050440	0.050950	0.051525	0.052165	0.052854	0.053425	0.053837	0.054083	0.054155	0.054044	0.053743	0.053243	0.052537	0.051617	0.050474	0.049114	0.047681	0.046261	0.044860	
znf579	0.021520	0.021082	0.020670	0.020276	0.019893	0.019513	0.019126	0.018725	0.018302	0.017848	0.017355	0.016815	0.016219	0.015570	0.014886	0.014185	0.013486	0.012807	0.012167	0.011586	0.011081	0.010671	0.010374	0.010207	0.010115	0.010069	0.010065	0.010099	0.010167	0.010265	0.010391	0.010539	0.010707	0.010890	0.011085	0.011300	0.011549	0.011822	0.012110	0.012403	0.012691	0.012964	0.013214	0.013430	0.013603	0.013723	0.013786	0.013825	0.013845	0.013845	
znf670	0.019274	0.018921	0.018562	0.018199	0.017836	0.017476	0.017121	0.016773	0.016437	0.016115	0.015809	0.015523	0.015248	0.014953	0.014650	0.014357	0.014090	0.013867	0.013705	0.013621	0.013633	0.013756	0.014009	0.014405	0.014844	0.015278	0.015708	0.016135	0.016560	0.016987	0.017416	0.017849	0.018287	0.018733	0.019188	0.019645	0.020089	0.020518	0.020932	0.021330	0.021710	0.022072	0.022415	0.022738	0.023040	0.023320	0.023577	0.023827	0.024086	0.024352	
ovgp1	0.016208	0.016610	0.017000	0.017382	0.017761	0.018142	0.018530	0.018932	0.019351	0.019793	0.020263	0.020766	0.021297	0.021825	0.022351	0.022875	0.023397	0.023918	0.024438	0.024959	0.025481	0.026004	0.026530	0.027053	0.027480	0.027785	0.027975	0.028058	0.028040	0.027931	0.027736	0.027463	0.027121	0.026715	0.026254	0.025775	0.025334	0.024933	0.024574	0.024258	0.023986	0.023759	0.023578	0.023444	0.023358	0.023322	0.023337	0.023360	0.023344	0.023291	
palm	0.269596	0.260943	0.252302	0.243670	0.235046	0.226428	0.217813	0.209199	0.200584	0.191965	0.183342	0.174711	0.166050	0.157325	0.148621	0.140036	0.131664	0.123602	0.115946	0.108793	0.102237	0.096375	0.091303	0.087105	0.083559	0.080538	0.078015	0.075966	0.074367	0.073191	0.072416	0.072015	0.071964	0.072238	0.072812	0.073533	0.074181	0.074748	0.075227	0.075613	0.075901	0.076082	0.076153	0.076107	0.075938	0.075639	0.075234	0.074888	0.074633	0.074474	
znf114	0.012726	0.012821	0.012917	0.013013	0.013111	0.013209	0.013307	0.013407	0.013507	0.013608	0.013709	0.013811	0.013909	0.013986	0.014051	0.014114	0.014185	0.014272	0.014388	0.014541	0.014741	0.014999	0.015324	0.015723	0.016131	0.016517	0.016876	0.017206	0.017503	0.017764	0.017985	0.018162	0.018293	0.018374	0.018401	0.018363	0.018251	0.018071	0.017828	0.017528	0.017177	0.016781	0.016347	0.015879	0.015384	0.014868	0.014340	0.013820	0.013314	0.012827	
sall3	0.030947	0.029886	0.028808	0.027719	0.026627	0.025537	0.024458	0.023395	0.022355	0.021346	0.020373	0.019444	0.018548	0.017630	0.016705	0.015794	0.014917	0.014096	0.013351	0.012704	0.012175	0.011786	0.011557	0.011503	0.011513	0.011533	0.011561	0.011594	0.011629	0.011662	0.011691	0.011713	0.011725	0.011723	0.011706	0.011683	0.011672	0.011669	0.011671	0.011675	0.011676	0.011671	0.011655	0.011626	0.011580	0.011512	0.011425	0.011345	0.011273	0.011205	
lmx1a	0.034873	0.034731	0.034618	0.034525	0.034438	0.034348	0.034243	0.034111	0.033941	0.033723	0.033443	0.033092	0.032684	0.032302	0.031927	0.031529	0.031080	0.030552	0.029916	0.029142	0.028202	0.027068	0.025710	0.024113	0.022542	0.021108	0.019807	0.018634	0.017585	0.016657	0.015844	0.015143	0.014549	0.014057	0.013664	0.013360	0.013135	0.012985	0.012909	0.012905	0.012970	0.013103	0.013301	0.013563	0.013885	0.014267	0.014699	0.015140	0.015582	0.016018	
znf713	0.005458	0.007823	0.010204	0.012595	0.014990	0.017382	0.019765	0.022131	0.024474	0.026787	0.029065	0.031299	0.033505	0.035739	0.037970	0.040161	0.042271	0.044264	0.046098	0.047737	0.049141	0.050272	0.051090	0.051569	0.051927	0.052267	0.052595	0.052917	0.053239	0.053567	0.053905	0.054261	0.054640	0.055048	0.055490	0.055911	0.056206	0.056358	0.056353	0.056174	0.055808	0.055239	0.054452	0.053432	0.052163	0.050632	0.048858	0.047048	0.045247	0.043461	
creb5	0.037429	0.037092	0.036751	0.036407	0.036062	0.035716	0.035371	0.035028	0.034688	0.034353	0.034023	0.033701	0.033388	0.033095	0.032830	0.032599	0.032411	0.032272	0.032191	0.032174	0.032230	0.032365	0.032587	0.032903	0.033306	0.033785	0.034333	0.034941	0.035603	0.036310	0.037055	0.037830	0.038627	0.039439	0.040258	0.041056	0.041792	0.042455	0.043037	0.043527	0.043917	0.044196	0.044357	0.044388	0.044280	0.044025	0.043624	0.043143	0.042593	0.041974	
pex13	0.038439	0.038195	0.037989	0.037807	0.037637	0.037464	0.037277	0.037061	0.036804	0.036492	0.036113	0.035653	0.035118	0.034578	0.034040	0.033507	0.032979	0.032459	0.031948	0.031447	0.030959	0.030485	0.030027	0.029589	0.029255	0.029050	0.028962	0.028979	0.029090	0.029284	0.029549	0.029873	0.030244	0.030653	0.031086	0.031494	0.031808	0.032026	0.032148	0.032172	0.032096	0.031919	0.031640	0.031257	0.030769	0.030175	0.029506	0.028955	0.028550	0.028287	
znf238	0.008211	0.008490	0.008788	0.009098	0.009415	0.009732	0.010044	0.010344	0.010627	0.010887	0.011117	0.011312	0.011470	0.011601	0.011712	0.011806	0.011887	0.011960	0.012027	0.012093	0.012162	0.012237	0.012323	0.012423	0.012525	0.012623	0.012719	0.012812	0.012903	0.012992	0.013079	0.013165	0.013251	0.013336	0.013422	0.013511	0.013610	0.013718	0.013836	0.013963	0.014099	0.014244	0.014397	0.014559	0.014729	0.014908	0.015088	0.015236	0.015345	0.015415	
ptgs2	0.015621	0.015929	0.016241	0.016554	0.016869	0.017183	0.017496	0.017806	0.018113	0.018415	0.018712	0.019002	0.019282	0.019552	0.019820	0.020089	0.020363	0.020644	0.020938	0.021247	0.021574	0.021924	0.022300	0.022706	0.023094	0.023464	0.023826	0.024178	0.024521	0.024854	0.025176	0.025488	0.025787	0.026075	0.026350	0.026604	0.026788	0.026866	0.026845	0.026739	0.026556	0.026310	0.026010	0.025669	0.025296	0.024903	0.024502	0.024067	0.023590	0.023079	
myd88	0.014377	0.014722	0.015068	0.015416	0.015764	0.016112	0.016460	0.016809	0.017156	0.017502	0.017847	0.018190	0.018527	0.018847	0.019157	0.019461	0.019763	0.020070	0.020385	0.020715	0.021063	0.021436	0.021837	0.022269	0.022667	0.023008	0.023290	0.023512	0.023671	0.023764	0.023791	0.023748	0.023635	0.023448	0.023186	0.022875	0.022564	0.022260	0.021969	0.021697	0.021452	0.021239	0.021066	0.020939	0.020864	0.020848	0.020895	0.020967	0.021042	0.021116	
slc37a4	0.022654	0.022555	0.022451	0.022343	0.022231	0.022115	0.021998	0.021879	0.021760	0.021642	0.021524	0.021409	0.021317	0.021282	0.021287	0.021321	0.021373	0.021433	0.021490	0.021534	0.021553	0.021538	0.021477	0.021374	0.021344	0.021408	0.021557	0.021788	0.022095	0.022475	0.022923	0.023435	0.024007	0.024634	0.025310	0.025929	0.026421	0.026825	0.027145	0.027374	0.027506	0.027534	0.027450	0.027248	0.026922	0.026464	0.025980	0.025593	0.025296	0.025053	
glrx	0.017624	0.017303	0.016976	0.016645	0.016312	0.015977	0.015644	0.015313	0.014986	0.014664	0.014349	0.014043	0.013746	0.013451	0.013160	0.012875	0.012603	0.012347	0.012110	0.011899	0.011716	0.011566	0.011453	0.011383	0.011374	0.011412	0.011492	0.011610	0.011760	0.011937	0.012138	0.012356	0.012588	0.012829	0.013074	0.013305	0.013510	0.013705	0.013884	0.014045	0.014183	0.014294	0.014376	0.014423	0.014433	0.014401	0.014319	0.014187	0.014056	0.013929	
pygb	0.032277	0.031851	0.031437	0.031031	0.030629	0.030225	0.029813	0.029390	0.028950	0.028489	0.028000	0.027480	0.026937	0.026411	0.025898	0.025392	0.024887	0.024377	0.023856	0.023318	0.022757	0.022167	0.021542	0.020879	0.020251	0.019662	0.019111	0.018602	0.018143	0.017737	0.017390	0.017108	0.016896	0.016759	0.016703	0.016730	0.016814	0.016930	0.017076	0.017253	0.017460	0.017699	0.017969	0.018271	0.018605	0.018972	0.019369	0.019747	0.020082	0.020380	
cox7a2l	0.016654	0.016434	0.016219	0.016007	0.015798	0.015589	0.015380	0.015168	0.014952	0.014730	0.014502	0.014265	0.014019	0.013765	0.013509	0.013250	0.012987	0.012719	0.012446	0.012168	0.011884	0.011593	0.011296	0.010992	0.010708	0.010482	0.010319	0.010216	0.010172	0.010183	0.010245	0.010356	0.010513	0.010712	0.010951	0.011220	0.011480	0.011712	0.011911	0.012072	0.012193	0.012269	0.012297	0.012273	0.012193	0.012053	0.011854	0.011626	0.011393	0.011182	
pggt1b	0.021840	0.021926	0.021984	0.022024	0.022056	0.022088	0.022130	0.022192	0.022284	0.022414	0.022592	0.022829	0.023124	0.023417	0.023710	0.024025	0.024382	0.024804	0.025312	0.025927	0.026672	0.027568	0.028636	0.029899	0.031272	0.032519	0.033627	0.034590	0.035406	0.036070	0.036577	0.036924	0.037105	0.037118	0.036958	0.036613	0.036139	0.035591	0.034977	0.034309	0.033596	0.032847	0.032073	0.031284	0.030489	0.029698	0.028925	0.028209	0.027553	0.026951	
slc5a3	0.033334	0.033532	0.033761	0.034011	0.034269	0.034523	0.034764	0.034977	0.035153	0.035279	0.035344	0.035337	0.035274	0.035229	0.035205	0.035190	0.035171	0.035138	0.035079	0.034983	0.034838	0.034632	0.034354	0.034013	0.033710	0.033503	0.033408	0.033415	0.033514	0.033696	0.033950	0.034267	0.034638	0.035051	0.035498	0.035959	0.036434	0.036901	0.037357	0.037806	0.038255	0.038707	0.039168	0.039643	0.040137	0.040656	0.041221	0.041796	0.042362	0.042914	
abcb8	0.013166	0.013000	0.012846	0.012699	0.012557	0.012414	0.012269	0.012116	0.011953	0.011777	0.011583	0.011368	0.011132	0.010888	0.010640	0.010393	0.010151	0.009918	0.009697	0.009493	0.009309	0.009150	0.009019	0.008921	0.008890	0.008934	0.009052	0.009241	0.009499	0.009823	0.010211	0.010660	0.011168	0.011733	0.012352	0.013003	0.013650	0.014290	0.014920	0.015537	0.016139	0.016723	0.017285	0.017822	0.018333	0.018813	0.019262	0.019692	0.020104	0.020499	
pitpnb	0.053435	0.052298	0.051205	0.050142	0.049093	0.048045	0.046983	0.045893	0.044760	0.043569	0.042306	0.040957	0.039511	0.038029	0.036548	0.035069	0.033595	0.032129	0.030671	0.029225	0.027794	0.026378	0.024980	0.023602	0.022212	0.020891	0.019682	0.018586	0.017603	0.016733	0.015978	0.015337	0.014812	0.014404	0.014111	0.013911	0.013762	0.013647	0.013564	0.013513	0.013495	0.013513	0.013567	0.013658	0.013789	0.013960	0.014158	0.014301	0.014380	0.014397	
slc2a8	0.019070	0.019508	0.019991	0.020503	0.021027	0.021548	0.022050	0.022518	0.022935	0.023287	0.023557	0.023730	0.023816	0.023889	0.023945	0.023963	0.023922	0.023801	0.023576	0.023227	0.022733	0.022071	0.021220	0.020183	0.019120	0.018110	0.017178	0.016325	0.015555	0.014870	0.014274	0.013769	0.013357	0.013043	0.012828	0.012670	0.012543	0.012482	0.012493	0.012569	0.012703	0.012890	0.013122	0.013394	0.013700	0.014033	0.014407	0.014831	0.015299	0.015780	
slco4a1	0.026011	0.025950	0.025900	0.025857	0.025818	0.025779	0.025737	0.025686	0.025624	0.025546	0.025450	0.025331	0.025185	0.025045	0.024932	0.024842	0.024773	0.024722	0.024685	0.024660	0.024644	0.024634	0.024627	0.024616	0.024516	0.024389	0.024278	0.024184	0.024107	0.024049	0.024009	0.023990	0.023991	0.024014	0.024059	0.024094	0.024069	0.023976	0.023817	0.023601	0.023336	0.023032	0.022695	0.022335	0.021960	0.021578	0.021206	0.020890	0.020632	0.020401	
pde4b	0.008512	0.008745	0.008974	0.009200	0.009425	0.009649	0.009874	0.010102	0.010333	0.010569	0.010811	0.011060	0.011318	0.011572	0.011820	0.012058	0.012283	0.012495	0.012689	0.012864	0.013017	0.013147	0.013249	0.013324	0.013366	0.013358	0.013304	0.013207	0.013069	0.012895	0.012686	0.012446	0.012178	0.011886	0.011571	0.011244	0.010930	0.010636	0.010366	0.010125	0.009917	0.009747	0.009618	0.009536	0.009504	0.009527	0.009603	0.009688	0.009759	0.009822	
slc13a3	0.010588	0.011269	0.011935	0.012593	0.013247	0.013903	0.014564	0.015237	0.015926	0.016636	0.017372	0.018140	0.018934	0.019711	0.020488	0.021294	0.022159	0.023111	0.024179	0.025392	0.026777	0.028365	0.030184	0.032262	0.034515	0.036842	0.039236	0.041686	0.044183	0.046717	0.049280	0.051862	0.054452	0.057043	0.059625	0.062175	0.064632	0.066997	0.069281	0.071496	0.073653	0.075764	0.077840	0.079892	0.081933	0.083973	0.086029	0.088093	0.090114	0.092087	
scd5	0.007493	0.008078	0.008677	0.009285	0.009897	0.010509	0.011116	0.011713	0.012296	0.012861	0.013402	0.013915	0.014399	0.014870	0.015328	0.015771	0.016197	0.016603	0.016986	0.017345	0.017676	0.017978	0.018247	0.018484	0.018749	0.019094	0.019519	0.020026	0.020614	0.021284	0.022038	0.022876	0.023800	0.024809	0.025905	0.027104	0.028379	0.029696	0.031035	0.032375	0.033694	0.034970	0.036183	0.037310	0.038330	0.039222	0.039959	0.040563	0.041091	0.041545	
slc30a2	0.069024	0.067836	0.066679	0.065543	0.064419	0.063297	0.062167	0.061020	0.059845	0.058633	0.057374	0.056059	0.054692	0.053282	0.051819	0.050317	0.048787	0.047242	0.045694	0.044155	0.042637	0.041153	0.039715	0.038343	0.037219	0.036293	0.035505	0.034851	0.034324	0.033917	0.033626	0.033443	0.033363	0.033379	0.033486	0.033655	0.033842	0.034069	0.034335	0.034634	0.034961	0.035307	0.035666	0.036033	0.036399	0.036758	0.037101	0.037402	0.037663	0.037860	
slc22a12	0.026243	0.026064	0.025907	0.025765	0.025630	0.025494	0.025349	0.025186	0.024998	0.024777	0.024515	0.024203	0.023847	0.023516	0.023209	0.022910	0.022600	0.022265	0.021886	0.021448	0.020934	0.020326	0.019609	0.018764	0.017885	0.017090	0.016383	0.015765	0.015240	0.014810	0.014477	0.014244	0.014113	0.014087	0.014168	0.014336	0.014495	0.014635	0.014755	0.014856	0.014939	0.015004	0.015053	0.015086	0.015104	0.015107	0.015096	0.015072	0.015048	0.015027	
slco6a1	0.021586	0.022011	0.022413	0.022799	0.023176	0.023554	0.023939	0.024338	0.024760	0.025212	0.025701	0.026235	0.026824	0.027444	0.028074	0.028713	0.029362	0.030021	0.030689	0.031367	0.032055	0.032752	0.033459	0.034175	0.034897	0.035579	0.036203	0.036770	0.037284	0.037745	0.038157	0.038522	0.038843	0.039120	0.039357	0.039527	0.039583	0.039557	0.039453	0.039268	0.038996	0.038633	0.038175	0.037616	0.036953	0.036180	0.035303	0.034386	0.033442	0.032473	
slc30a8	0.045199	0.045510	0.045869	0.046260	0.046668	0.047079	0.047479	0.047852	0.048185	0.048461	0.048668	0.048790	0.048810	0.048768	0.048695	0.048580	0.048416	0.048194	0.047905	0.047541	0.047093	0.046552	0.045910	0.045156	0.044251	0.043289	0.042322	0.041356	0.040393	0.039440	0.038501	0.037580	0.036683	0.035813	0.034976	0.034137	0.033241	0.032325	0.031399	0.030460	0.029506	0.028537	0.027549	0.026542	0.025513	0.024460	0.023386	0.022315	0.021258	0.020202	
hmbs	0.006797	0.006777	0.006752	0.006722	0.006691	0.006661	0.006633	0.006612	0.006598	0.006594	0.006603	0.006627	0.006663	0.006692	0.006726	0.006779	0.006869	0.007011	0.007219	0.007511	0.007901	0.008405	0.009038	0.009815	0.010748	0.011851	0.013114	0.014524	0.016068	0.017736	0.019514	0.021391	0.023355	0.025393	0.027494	0.029620	0.031643	0.033539	0.035303	0.036926	0.038402	0.039724	0.040886	0.041879	0.042699	0.043337	0.043784	0.044040	0.044132	0.044071	
hlcs	0.006356	0.007491	0.008596	0.009684	0.010764	0.011847	0.012945	0.014068	0.015227	0.016433	0.017697	0.019029	0.020419	0.021787	0.023146	0.024517	0.025920	0.027377	0.028909	0.030538	0.032284	0.034168	0.036213	0.038429	0.040567	0.042473	0.044142	0.045574	0.046764	0.047710	0.048409	0.048859	0.049057	0.049001	0.048687	0.048182	0.047621	0.047016	0.046379	0.045718	0.045045	0.044371	0.043705	0.043059	0.042442	0.041865	0.041336	0.040840	0.040374	0.039929	
iars	0.020830	0.020692	0.020563	0.020440	0.020319	0.020196	0.020066	0.019928	0.019777	0.019609	0.019420	0.019208	0.018977	0.018754	0.018538	0.018327	0.018117	0.017907	0.017693	0.017473	0.017244	0.017003	0.016748	0.016481	0.016296	0.016224	0.016255	0.016380	0.016589	0.016870	0.017216	0.017615	0.018057	0.018533	0.019032	0.019498	0.019850	0.020087	0.020209	0.020218	0.020113	0.019895	0.019565	0.019123	0.018570	0.017907	0.017150	0.016434	0.015806	0.015265	
fkbp6	0.018837	0.018470	0.018094	0.017712	0.017327	0.016943	0.016563	0.016191	0.015829	0.015482	0.015152	0.014843	0.014553	0.014267	0.013988	0.013723	0.013478	0.013261	0.013079	0.012938	0.012846	0.012809	0.012834	0.012932	0.013050	0.013146	0.013225	0.013295	0.013362	0.013432	0.013512	0.013608	0.013727	0.013875	0.014053	0.014226	0.014392	0.014558	0.014726	0.014898	0.015077	0.015264	0.015461	0.015672	0.015898	0.016143	0.016415	0.016681	0.016937	0.017182	
nktr	0.026777	0.027215	0.027669	0.028134	0.028604	0.029070	0.029529	0.029971	0.030393	0.030786	0.031146	0.031464	0.031751	0.032061	0.032384	0.032695	0.032971	0.033189	0.033323	0.033351	0.033248	0.032991	0.032557	0.031938	0.031285	0.030735	0.030292	0.029955	0.029723	0.029596	0.029573	0.029652	0.029834	0.030116	0.030493	0.030914	0.031311	0.031678	0.032010	0.032303	0.032551	0.032751	0.032897	0.032985	0.033009	0.032961	0.032803	0.032563	0.032287	0.031986	
ppwd1	0.014197	0.014129	0.014057	0.013982	0.013908	0.013838	0.013773	0.013717	0.013672	0.013642	0.013628	0.013633	0.013649	0.013629	0.013583	0.013527	0.013478	0.013452	0.013465	0.013534	0.013676	0.013907	0.014244	0.014699	0.015141	0.015480	0.015719	0.015862	0.015911	0.015870	0.015742	0.015530	0.015237	0.014866	0.014421	0.013926	0.013451	0.013008	0.012600	0.012231	0.011904	0.011623	0.011393	0.011216	0.011097	0.011040	0.011047	0.011072	0.011065	0.011028	
pgm3	0.011842	0.011814	0.011793	0.011776	0.011760	0.011744	0.011726	0.011703	0.011673	0.011634	0.011585	0.011521	0.011450	0.011377	0.011296	0.011204	0.011098	0.010973	0.010826	0.010653	0.010450	0.010213	0.009939	0.009630	0.009323	0.009022	0.008729	0.008447	0.008179	0.007928	0.007697	0.007489	0.007306	0.007152	0.007029	0.006926	0.006833	0.006754	0.006692	0.006648	0.006624	0.006622	0.006646	0.006695	0.006773	0.006881	0.007013	0.007152	0.007291	0.007428	
cd5	0.029494	0.029564	0.029608	0.029634	0.029652	0.029671	0.029698	0.029743	0.029815	0.029921	0.030072	0.030275	0.030525	0.030752	0.030943	0.031101	0.031228	0.031327	0.031399	0.031448	0.031474	0.031480	0.031470	0.031444	0.031333	0.031077	0.030689	0.030184	0.029577	0.028881	0.028112	0.027283	0.026410	0.025505	0.024585	0.023691	0.023002	0.022536	0.022281	0.022225	0.022356	0.022663	0.023134	0.023758	0.024521	0.025413	0.026422	0.027407	0.028232	0.028893	
dmbt1	0.024286	0.024164	0.024053	0.023950	0.023850	0.023752	0.023652	0.023546	0.023432	0.023306	0.023165	0.023006	0.022826	0.022622	0.022401	0.022170	0.021936	0.021707	0.021490	0.021294	0.021124	0.020989	0.020897	0.020854	0.020847	0.020856	0.020881	0.020921	0.020978	0.021051	0.021141	0.021248	0.021372	0.021514	0.021674	0.021854	0.022064	0.022302	0.022564	0.022846	0.023145	0.023457	0.023779	0.024105	0.024433	0.024759	0.025080	0.025388	0.025674	0.025937	
fgfr2	0.027372	0.027247	0.027117	0.026983	0.026848	0.026712	0.026578	0.026447	0.026321	0.026201	0.026090	0.025989	0.025894	0.025795	0.025693	0.025594	0.025498	0.025410	0.025333	0.025269	0.025223	0.025196	0.025192	0.025213	0.025232	0.025247	0.025258	0.025264	0.025267	0.025267	0.025263	0.025257	0.025248	0.025237	0.025225	0.025242	0.025385	0.025667	0.026086	0.026646	0.027346	0.028187	0.029170	0.030296	0.031566	0.032981	0.034533	0.036123	0.037686	0.039212	
dync1h1	0.014569	0.015117	0.015685	0.016267	0.016857	0.017448	0.018033	0.018607	0.019163	0.019694	0.020193	0.020655	0.021077	0.021478	0.021858	0.022214	0.022541	0.022836	0.023096	0.023315	0.023491	0.023620	0.023698	0.023720	0.023694	0.023652	0.023601	0.023546	0.023495	0.023454	0.023430	0.023428	0.023456	0.023520	0.023627	0.023783	0.024010	0.024305	0.024662	0.025075	0.025537	0.026042	0.026583	0.027156	0.027752	0.028366	0.028992	0.029617	0.030241	0.030867	
dync1li2	0.031657	0.032448	0.033220	0.033979	0.034732	0.035486	0.036246	0.037020	0.037814	0.038634	0.039487	0.040380	0.041313	0.042256	0.043204	0.044161	0.045133	0.046122	0.047133	0.048171	0.049239	0.050341	0.051482	0.052668	0.053889	0.055019	0.056048	0.056971	0.057783	0.058480	0.059057	0.059510	0.059834	0.060024	0.060075	0.059938	0.059596	0.059092	0.058431	0.057617	0.056656	0.055553	0.054311	0.052936	0.051433	0.049807	0.048069	0.046297	0.044584	0.042946	
myh9	0.012096	0.012060	0.012035	0.012016	0.012001	0.011986	0.011968	0.011943	0.011907	0.011857	0.011789	0.011701	0.011589	0.011474	0.011360	0.011246	0.011129	0.011008	0.010881	0.010746	0.010602	0.010445	0.010276	0.010091	0.009911	0.009794	0.009741	0.009748	0.009813	0.009932	0.010103	0.010323	0.010588	0.010897	0.011246	0.011608	0.011936	0.012220	0.012455	0.012635	0.012755	0.012809	0.012791	0.012696	0.012519	0.012254	0.011906	0.011547	0.011205	0.010884	
kif2a	0.013837	0.014366	0.014902	0.015444	0.015988	0.016532	0.017074	0.017610	0.018139	0.018657	0.019161	0.019651	0.020121	0.020577	0.021018	0.021446	0.021858	0.022254	0.022635	0.022998	0.023345	0.023674	0.023984	0.024276	0.024574	0.024884	0.025204	0.025538	0.025889	0.026258	0.026649	0.027064	0.027505	0.027975	0.028476	0.029010	0.029517	0.029974	0.030378	0.030722	0.031004	0.031219	0.031362	0.031430	0.031417	0.031320	0.031138	0.030896	0.030590	0.030221	
kif20a	0.016125	0.015639	0.015153	0.014667	0.014182	0.013698	0.013215	0.012733	0.012252	0.011774	0.011297	0.010823	0.010348	0.009854	0.009351	0.008853	0.008373	0.007926	0.007525	0.007186	0.006921	0.006745	0.006673	0.006718	0.006873	0.007107	0.007410	0.007769	0.008171	0.008607	0.009062	0.009527	0.009989	0.010436	0.010857	0.011228	0.011533	0.011770	0.011937	0.012028	0.012040	0.011970	0.011815	0.011570	0.011232	0.010798	0.010267	0.009714	0.009196	0.008717	
kif23	0.013301	0.013428	0.013559	0.013695	0.013832	0.013971	0.014109	0.014246	0.014380	0.014509	0.014633	0.014750	0.014857	0.014953	0.015044	0.015142	0.015257	0.015396	0.015572	0.015792	0.016067	0.016407	0.016820	0.017317	0.017833	0.018311	0.018753	0.019162	0.019538	0.019885	0.020203	0.020494	0.020761	0.021005	0.021228	0.021434	0.021595	0.021702	0.021750	0.021736	0.021655	0.021504	0.021279	0.020976	0.020590	0.020118	0.019558	0.018972	0.018407	0.017860	
maoa	0.041858	0.041214	0.040577	0.039945	0.039314	0.038683	0.038047	0.037405	0.036753	0.036089	0.035409	0.034712	0.034001	0.033311	0.032639	0.031973	0.031304	0.030619	0.029909	0.029161	0.028364	0.027508	0.026581	0.025575	0.024561	0.023647	0.022834	0.022122	0.021510	0.020996	0.020578	0.020255	0.020026	0.019888	0.019841	0.019874	0.019939	0.020017	0.020100	0.020181	0.020253	0.020307	0.020336	0.020332	0.020288	0.020195	0.020043	0.019838	0.019607	0.019352	
gak	0.008088	0.008746	0.009401	0.010054	0.010705	0.011354	0.012000	0.012644	0.013285	0.013924	0.014560	0.015193	0.015832	0.016515	0.017239	0.017993	0.018765	0.019542	0.020314	0.021070	0.021796	0.022482	0.023116	0.023685	0.024191	0.024669	0.025119	0.025544	0.025944	0.026321	0.026676	0.027011	0.027328	0.027627	0.027909	0.028155	0.028333	0.028445	0.028497	0.028492	0.028434	0.028328	0.028177	0.027985	0.027757	0.027497	0.027215	0.026976	0.026805	0.026705	
mid2	0.035488	0.034784	0.034028	0.033239	0.032434	0.031633	0.030853	0.030114	0.029433	0.028829	0.028321	0.027927	0.027633	0.027307	0.026965	0.026648	0.026396	0.026249	0.026249	0.026437	0.026852	0.027535	0.028528	0.029865	0.031277	0.032545	0.033665	0.034634	0.035449	0.036106	0.036604	0.036938	0.037105	0.037103	0.036927	0.036603	0.036254	0.035909	0.035578	0.035271	0.034998	0.034771	0.034598	0.034492	0.034461	0.034516	0.034655	0.034794	0.034915	0.035017	
pip	0.008044	0.008625	0.009218	0.009819	0.010424	0.011028	0.011628	0.012219	0.012797	0.013359	0.013899	0.014413	0.014906	0.015398	0.015871	0.016308	0.016689	0.016996	0.017209	0.017309	0.017278	0.017096	0.016745	0.016211	0.015614	0.015012	0.014414	0.013829	0.013263	0.012725	0.012224	0.011768	0.011363	0.011020	0.010745	0.010545	0.010414	0.010348	0.010339	0.010382	0.010472	0.010602	0.010766	0.010959	0.011174	0.011407	0.011654	0.011931	0.012240	0.012576	
ccnb1	0.009366	0.009450	0.009533	0.009616	0.009699	0.009785	0.009874	0.009966	0.010063	0.010165	0.010273	0.010388	0.010502	0.010587	0.010648	0.010695	0.010737	0.010782	0.010842	0.010924	0.011039	0.011195	0.011402	0.011667	0.011961	0.012281	0.012622	0.012978	0.013341	0.013706	0.014068	0.014419	0.014753	0.015065	0.015348	0.015588	0.015747	0.015823	0.015817	0.015734	0.015575	0.015344	0.015042	0.014674	0.014240	0.013745	0.013194	0.012652	0.012168	0.011746	
ca4	0.033216	0.032466	0.031721	0.030980	0.030242	0.029505	0.028769	0.028031	0.027291	0.026548	0.025800	0.025046	0.024283	0.023501	0.022710	0.021924	0.021155	0.020416	0.019718	0.019074	0.018497	0.018000	0.017595	0.017294	0.017103	0.017022	0.017054	0.017197	0.017454	0.017825	0.018311	0.018913	0.019632	0.020468	0.021422	0.022497	0.023630	0.024798	0.025991	0.027196	0.028405	0.029605	0.030786	0.031937	0.033047	0.034106	0.035088	0.035890	0.036492	0.036901	
ca12	0.022742	0.022837	0.022959	0.023097	0.023241	0.023382	0.023510	0.023613	0.023682	0.023708	0.023679	0.023586	0.023440	0.023350	0.023303	0.023265	0.023203	0.023081	0.022864	0.022519	0.022011	0.021305	0.020367	0.019163	0.017851	0.016618	0.015470	0.014410	0.013445	0.012580	0.011820	0.011170	0.010635	0.010221	0.009933	0.009766	0.009658	0.009593	0.009568	0.009575	0.009611	0.009670	0.009747	0.009837	0.009935	0.010035	0.010133	0.010227	0.010314	0.010394	
gabra6	0.010396	0.010906	0.011424	0.011945	0.012468	0.012992	0.013513	0.014030	0.014540	0.015042	0.015532	0.016009	0.016475	0.016929	0.017368	0.017790	0.018193	0.018574	0.018932	0.019263	0.019567	0.019840	0.020080	0.020288	0.020455	0.020542	0.020554	0.020490	0.020355	0.020149	0.019875	0.019534	0.019130	0.018664	0.018137	0.017560	0.016968	0.016375	0.015784	0.015202	0.014632	0.014080	0.013551	0.013049	0.012581	0.012150	0.011762	0.011400	0.011041	0.010684	
gabrr1	0.013298	0.013421	0.013557	0.013702	0.013850	0.013997	0.014140	0.014273	0.014393	0.014494	0.014574	0.014626	0.014655	0.014697	0.014757	0.014829	0.014908	0.014992	0.015076	0.015155	0.015225	0.015283	0.015323	0.015343	0.015386	0.015481	0.015628	0.015824	0.016068	0.016359	0.016696	0.017076	0.017500	0.017965	0.018470	0.018989	0.019426	0.019767	0.020007	0.020145	0.020179	0.020104	0.019920	0.019623	0.019211	0.018680	0.018032	0.017356	0.016735	0.016171	
chrna5	0.037224	0.036827	0.036426	0.036023	0.035618	0.035213	0.034809	0.034408	0.034010	0.033618	0.033231	0.032853	0.032485	0.032133	0.031808	0.031522	0.031286	0.031112	0.031010	0.030992	0.031070	0.031256	0.031559	0.031994	0.032554	0.033203	0.033930	0.034722	0.035569	0.036457	0.037376	0.038313	0.039257	0.040197	0.041120	0.041986	0.042753	0.043423	0.043997	0.044475	0.044856	0.045141	0.045330	0.045423	0.045420	0.045322	0.045141	0.044909	0.044592	0.044199	
arse	0.019286	0.020662	0.022017	0.023360	0.024696	0.026032	0.027376	0.028735	0.030114	0.031521	0.032963	0.034446	0.035966	0.037463	0.038936	0.040391	0.041840	0.043290	0.044750	0.046229	0.047737	0.049280	0.050870	0.052514	0.054181	0.055824	0.057435	0.059005	0.060525	0.061986	0.063379	0.064695	0.065925	0.067060	0.068091	0.069025	0.069930	0.070806	0.071641	0.072425	0.073147	0.073795	0.074358	0.074826	0.075187	0.075430	0.075547	0.075525	0.075362	0.075070	
galc	0.014817	0.014670	0.014530	0.014396	0.014265	0.014135	0.014005	0.013872	0.013734	0.013589	0.013435	0.013270	0.013091	0.012900	0.012700	0.012498	0.012299	0.012108	0.011932	0.011775	0.011644	0.011544	0.011481	0.011459	0.011458	0.011466	0.011483	0.011510	0.011547	0.011595	0.011654	0.011726	0.011812	0.011911	0.012026	0.012136	0.012205	0.012237	0.012231	0.012191	0.012117	0.012012	0.011877	0.011714	0.011525	0.011310	0.011081	0.010883	0.010716	0.010579	
upp1	0.016400	0.016853	0.017289	0.017713	0.018132	0.018552	0.018978	0.019417	0.019875	0.020358	0.020871	0.021422	0.022005	0.022571	0.023125	0.023680	0.024249	0.024847	0.025487	0.026182	0.026946	0.027793	0.028735	0.029786	0.030826	0.031747	0.032546	0.033221	0.033768	0.034184	0.034466	0.034612	0.034619	0.034484	0.034203	0.033786	0.033295	0.032742	0.032133	0.031469	0.030755	0.029995	0.029191	0.028348	0.027468	0.026556	0.025617	0.024697	0.023834	0.023024	
man2c1	0.002499	0.003314	0.004128	0.004942	0.005756	0.006571	0.007386	0.008202	0.009018	0.009836	0.010655	0.011475	0.012294	0.013095	0.013875	0.014634	0.015369	0.016078	0.016759	0.017411	0.018031	0.018618	0.019169	0.019682	0.020112	0.020442	0.020676	0.020816	0.020864	0.020821	0.020692	0.020477	0.020180	0.019802	0.019345	0.018868	0.018461	0.018133	0.017887	0.017729	0.017665	0.017700	0.017840	0.018090	0.018454	0.018940	0.019524	0.020053	0.020505	0.020884	
prtn3	0.056996	0.058020	0.059079	0.060159	0.061250	0.062337	0.063411	0.064458	0.065466	0.066423	0.067318	0.068137	0.068890	0.069638	0.070372	0.071077	0.071737	0.072337	0.072860	0.073292	0.073616	0.073817	0.073879	0.073796	0.073790	0.073957	0.074304	0.074837	0.075562	0.076484	0.077610	0.078946	0.080497	0.082270	0.084270	0.086397	0.088467	0.090453	0.092328	0.094066	0.095641	0.097027	0.098198	0.099128	0.099790	0.100160	0.100211	0.099942	0.099370	0.098518	
psd	0.004485	0.005905	0.007318	0.008724	0.010127	0.011527	0.012926	0.014327	0.015731	0.017140	0.018555	0.019980	0.021426	0.022918	0.024436	0.025961	0.027472	0.028948	0.030368	0.031712	0.032958	0.034087	0.035077	0.035953	0.036770	0.037512	0.038172	0.038747	0.039232	0.039622	0.039913	0.040099	0.040176	0.040140	0.039996	0.039791	0.039557	0.039298	0.039018	0.038721	0.038409	0.038088	0.037761	0.037431	0.037103	0.036791	0.036569	0.036407	0.036291	0.036213	
trmt1	0.036222	0.036130	0.036045	0.035963	0.035883	0.035803	0.035719	0.035631	0.035535	0.035429	0.035312	0.035180	0.035032	0.034879	0.034718	0.034548	0.034364	0.034162	0.033938	0.033690	0.033412	0.033101	0.032753	0.032364	0.031945	0.031541	0.031158	0.030797	0.030459	0.030145	0.029858	0.029598	0.029367	0.029167	0.028999	0.028864	0.028754	0.028660	0.028577	0.028502	0.028430	0.028358	0.028282	0.028197	0.028101	0.027990	0.027857	0.027698	0.027516	0.027311	
agmat	0.029056	0.029026	0.028980	0.028923	0.028862	0.028802	0.028749	0.028708	0.028686	0.028688	0.028720	0.028787	0.028885	0.028947	0.028970	0.028964	0.028939	0.028907	0.028876	0.028858	0.028862	0.028900	0.028981	0.029116	0.029226	0.029217	0.029091	0.028851	0.028498	0.028034	0.027462	0.026784	0.026003	0.025120	0.024137	0.023079	0.022054	0.021083	0.020168	0.019311	0.018513	0.017779	0.017109	0.016505	0.015971	0.015509	0.015117	0.014775	0.014475	0.014216	
atad1	0.023112	0.023898	0.024656	0.025398	0.026132	0.026870	0.027621	0.028396	0.029205	0.030057	0.030963	0.031933	0.032957	0.033969	0.034983	0.036016	0.037088	0.038219	0.039427	0.040731	0.042151	0.043706	0.045415	0.047287	0.049100	0.050751	0.052230	0.053525	0.054625	0.055519	0.056196	0.056644	0.056853	0.056812	0.056509	0.055973	0.055269	0.054406	0.053392	0.052236	0.050946	0.049530	0.047998	0.046356	0.044614	0.042780	0.040888	0.039086	0.037397	0.035819	
acy3	0.017541	0.018008	0.018474	0.018938	0.019402	0.019864	0.020326	0.020786	0.021246	0.021705	0.022164	0.022623	0.023084	0.023564	0.024077	0.024634	0.025248	0.025932	0.026697	0.027556	0.028521	0.029605	0.030820	0.032179	0.033717	0.035434	0.037306	0.039312	0.041426	0.043625	0.045886	0.048186	0.050501	0.052808	0.055083	0.057267	0.059243	0.060991	0.062500	0.063759	0.064758	0.065485	0.065930	0.066083	0.065931	0.065465	0.064694	0.063746	0.062663	0.061461	
arhgef11	0.027897	0.027360	0.026845	0.026345	0.025853	0.025361	0.024861	0.024347	0.023810	0.023243	0.022638	0.021989	0.021289	0.020572	0.019848	0.019120	0.018388	0.017654	0.016918	0.016184	0.015451	0.014721	0.013996	0.013277	0.012587	0.011968	0.011420	0.010944	0.010539	0.010205	0.009942	0.009750	0.009629	0.009578	0.009598	0.009672	0.009784	0.009939	0.010135	0.010369	0.010640	0.010944	0.011281	0.011646	0.012039	0.012456	0.012895	0.013331	0.013696	0.013978	
sod1	0.026351	0.028631	0.030930	0.033243	0.035561	0.037878	0.040186	0.042479	0.044750	0.046991	0.049195	0.051356	0.053474	0.055602	0.057720	0.059800	0.061808	0.063714	0.065486	0.067094	0.068507	0.069692	0.070619	0.071255	0.071646	0.071826	0.071796	0.071561	0.071127	0.070499	0.069683	0.068682	0.067504	0.066152	0.064633	0.062973	0.061200	0.059293	0.057266	0.055127	0.052889	0.050562	0.048157	0.045685	0.043157	0.040584	0.037981	0.035402	0.032903	0.030498	
c9orf32	0.014488	0.015270	0.016029	0.016772	0.017507	0.018242	0.018984	0.019740	0.020520	0.021329	0.022177	0.023070	0.024012	0.024978	0.025966	0.026979	0.028024	0.029105	0.030228	0.031397	0.032618	0.033895	0.035234	0.036637	0.038102	0.039592	0.041086	0.042570	0.044028	0.045445	0.046805	0.048094	0.049295	0.050394	0.051375	0.052229	0.052935	0.053491	0.053899	0.054164	0.054289	0.054278	0.054134	0.053862	0.053464	0.052944	0.052315	0.051599	0.050833	0.050035	
cdkn2a	0.012489	0.013339	0.014212	0.015100	0.015995	0.016888	0.017771	0.018637	0.019477	0.020282	0.021046	0.021759	0.022428	0.023127	0.023845	0.024556	0.025235	0.025855	0.026391	0.026816	0.027104	0.027230	0.027168	0.026891	0.026502	0.026128	0.025782	0.025477	0.025225	0.025040	0.024935	0.024922	0.025014	0.025224	0.025565	0.026033	0.026529	0.027033	0.027538	0.028040	0.028532	0.029009	0.029467	0.029899	0.030300	0.030664	0.030987	0.031271	0.031527	0.031756	
aifm3	0.012972	0.012919	0.012868	0.012818	0.012768	0.012718	0.012666	0.012611	0.012551	0.012486	0.012415	0.012336	0.012254	0.012186	0.012133	0.012094	0.012067	0.012052	0.012048	0.012054	0.012069	0.012091	0.012121	0.012159	0.012242	0.012355	0.012492	0.012649	0.012821	0.013003	0.013191	0.013380	0.013565	0.013741	0.013903	0.014041	0.014151	0.014239	0.014303	0.014345	0.014364	0.014360	0.014334	0.014285	0.014214	0.014120	0.014004	0.013879	0.013759	0.013641	
gaa	0.042671	0.041707	0.040730	0.039745	0.038757	0.037772	0.036793	0.035826	0.034877	0.033950	0.033051	0.032184	0.031344	0.030471	0.029572	0.028673	0.027798	0.026972	0.026218	0.025563	0.025029	0.024643	0.024427	0.024407	0.024538	0.024713	0.024921	0.025157	0.025415	0.025689	0.025975	0.026266	0.026557	0.026841	0.027114	0.027363	0.027560	0.027699	0.027776	0.027792	0.027744	0.027630	0.027449	0.027199	0.026879	0.026487	0.026021	0.025492	0.024874	0.024171	
ampd3	0.016743	0.016509	0.016271	0.016031	0.015790	0.015550	0.015313	0.015080	0.014852	0.014631	0.014418	0.014216	0.014023	0.013825	0.013625	0.013425	0.013230	0.013043	0.012868	0.012707	0.012565	0.012445	0.012351	0.012287	0.012228	0.012145	0.012043	0.011926	0.011798	0.011666	0.011534	0.011406	0.011289	0.011186	0.011104	0.011043	0.010998	0.010974	0.010973	0.010992	0.011032	0.011091	0.011170	0.011267	0.011382	0.011514	0.011663	0.011831	0.011998	0.012142	
gcs1_human	0.012774	0.012892	0.013021	0.013158	0.013299	0.013437	0.013569	0.013690	0.013796	0.013880	0.013940	0.013969	0.013969	0.013978	0.014002	0.014038	0.014081	0.014125	0.014168	0.014205	0.014230	0.014240	0.014230	0.014194	0.014126	0.014086	0.014075	0.014090	0.014127	0.014182	0.014250	0.014329	0.014415	0.014503	0.014591	0.014682	0.014783	0.014888	0.015003	0.015135	0.015287	0.015465	0.015675	0.015922	0.016212	0.016549	0.016937	0.017349	0.017758	0.018162	
guca2b	0.035555	0.034465	0.033371	0.032273	0.031172	0.030069	0.028964	0.027859	0.026753	0.025648	0.024544	0.023441	0.022343	0.021265	0.020215	0.019200	0.018224	0.017294	0.016417	0.015597	0.014841	0.014155	0.013544	0.013016	0.012599	0.012373	0.012331	0.012459	0.012744	0.013169	0.013722	0.014388	0.015153	0.016002	0.016921	0.017899	0.018906	0.019864	0.020770	0.021622	0.022420	0.023165	0.023856	0.024492	0.025073	0.025600	0.026070	0.026437	0.026716	0.026978	
adat1	0.046751	0.045724	0.044716	0.043721	0.042732	0.041742	0.040745	0.039733	0.038701	0.037641	0.036546	0.035411	0.034238	0.033043	0.031831	0.030614	0.029404	0.028214	0.027056	0.025942	0.024885	0.023897	0.022991	0.022183	0.021548	0.021049	0.020678	0.020429	0.020296	0.020276	0.020361	0.020547	0.020829	0.021202	0.021659	0.022172	0.022628	0.022989	0.023257	0.023432	0.023516	0.023508	0.023410	0.023222	0.022946	0.022582	0.022128	0.021599	0.021040	0.020458	
adarb1	0.011850	0.012481	0.013094	0.013695	0.014291	0.014888	0.015493	0.016112	0.016753	0.017421	0.018124	0.018867	0.019649	0.020416	0.021165	0.021907	0.022653	0.023414	0.024201	0.025024	0.025895	0.026825	0.027823	0.028904	0.030015	0.031036	0.031961	0.032790	0.033522	0.034156	0.034692	0.035128	0.035463	0.035697	0.035829	0.035833	0.035712	0.035489	0.035169	0.034754	0.034250	0.033660	0.032988	0.032239	0.031417	0.030525	0.029574	0.028591	0.027566	0.026508	
np_060887.1	0.017441	0.017648	0.017871	0.018105	0.018344	0.018581	0.018810	0.019025	0.019220	0.019389	0.019526	0.019625	0.019688	0.019746	0.019793	0.019821	0.019822	0.019787	0.019709	0.019578	0.019388	0.019129	0.018793	0.018375	0.017949	0.017544	0.017157	0.016787	0.016433	0.016091	0.015761	0.015439	0.015125	0.014816	0.014510	0.014213	0.013934	0.013674	0.013435	0.013216	0.013017	0.012840	0.012684	0.012551	0.012440	0.012352	0.012285	0.012222	0.012161	0.012103	
pter	0.030216	0.030326	0.030446	0.030572	0.030704	0.030838	0.030974	0.031108	0.031240	0.031366	0.031486	0.031596	0.031682	0.031687	0.031628	0.031533	0.031428	0.031341	0.031298	0.031327	0.031455	0.031709	0.032115	0.032702	0.033401	0.034132	0.034885	0.035652	0.036425	0.037194	0.037951	0.038688	0.039397	0.040067	0.040692	0.041249	0.041729	0.042130	0.042444	0.042664	0.042780	0.042787	0.042676	0.042439	0.042068	0.041557	0.040899	0.040119	0.039242	0.038282	
plrg1	0.007374	0.008233	0.009094	0.009956	0.010819	0.011683	0.012545	0.013407	0.014266	0.015122	0.015974	0.016823	0.017668	0.018522	0.019387	0.020264	0.021156	0.022065	0.022993	0.023941	0.024911	0.025906	0.026927	0.027973	0.028973	0.029895	0.030741	0.031509	0.032200	0.032813	0.033348	0.033805	0.034184	0.034485	0.034706	0.034841	0.034879	0.034829	0.034698	0.034495	0.034227	0.033902	0.033528	0.033112	0.032663	0.032189	0.031701	0.031231	0.030782	0.030357	
slc25a5	0.038407	0.037240	0.036068	0.034892	0.033716	0.032542	0.031375	0.030216	0.029069	0.027936	0.026821	0.025727	0.024647	0.023530	0.022392	0.021258	0.020156	0.019113	0.018156	0.017311	0.016607	0.016070	0.015727	0.015602	0.015608	0.015605	0.015583	0.015538	0.015465	0.015359	0.015218	0.015035	0.014807	0.014529	0.014197	0.013789	0.013322	0.012829	0.012313	0.011778	0.011228	0.010667	0.010098	0.009525	0.008952	0.008383	0.007826	0.007311	0.006821	0.006352	
pold3	0.020435	0.020064	0.019702	0.019347	0.018996	0.018646	0.018294	0.017938	0.017574	0.017201	0.016814	0.016411	0.015992	0.015566	0.015133	0.014694	0.014248	0.013797	0.013340	0.012877	0.012409	0.011936	0.011458	0.010977	0.010526	0.010124	0.009778	0.009491	0.009268	0.009116	0.009040	0.009044	0.009133	0.009314	0.009590	0.009929	0.010252	0.010552	0.010830	0.011084	0.011313	0.011517	0.011694	0.011844	0.011965	0.012058	0.012119	0.012153	0.012176	0.012191	
slc26a10	0.016760	0.016494	0.016222	0.015947	0.015671	0.015395	0.015121	0.014850	0.014586	0.014328	0.014080	0.013843	0.013616	0.013400	0.013201	0.013025	0.012875	0.012757	0.012675	0.012634	0.012639	0.012694	0.012805	0.012974	0.013168	0.013374	0.013587	0.013805	0.014024	0.014240	0.014448	0.014647	0.014831	0.014997	0.015142	0.015261	0.015316	0.015291	0.015193	0.015030	0.014810	0.014541	0.014231	0.013887	0.013518	0.013131	0.012733	0.012329	0.011956	0.011626	
acot4	0.027581	0.027062	0.026555	0.026056	0.025563	0.025072	0.024582	0.024088	0.023588	0.023080	0.022559	0.022023	0.021458	0.020835	0.020182	0.019535	0.018926	0.018391	0.017963	0.017675	0.017564	0.017661	0.018002	0.018613	0.019323	0.020034	0.020736	0.021420	0.022076	0.022695	0.023267	0.023783	0.024234	0.024610	0.024902	0.025155	0.025404	0.025645	0.025881	0.026117	0.026358	0.026606	0.026868	0.027147	0.027448	0.027774	0.028112	0.028391	0.028632	0.028835	
slc30a3	0.000000	0.000000	0.000000	0.000608	0.001701	0.002795	0.003896	0.005011	0.006147	0.007310	0.008506	0.009743	0.011017	0.012282	0.013542	0.014811	0.016104	0.017435	0.018819	0.020270	0.021802	0.023431	0.025171	0.027035	0.028855	0.030466	0.031869	0.033068	0.034062	0.034855	0.035448	0.035843	0.036041	0.036045	0.035856	0.035484	0.035063	0.034631	0.034200	0.033782	0.033389	0.033034	0.032728	0.032484	0.032313	0.032228	0.032244	0.032312	0.032361	0.032387	
tubb2a	0.020139	0.019918	0.019708	0.019505	0.019306	0.019106	0.018902	0.018689	0.018465	0.018225	0.017966	0.017684	0.017376	0.017058	0.016741	0.016428	0.016121	0.015826	0.015545	0.015282	0.015041	0.014825	0.014638	0.014481	0.014342	0.014247	0.014196	0.014191	0.014229	0.014310	0.014434	0.014601	0.014809	0.015059	0.015349	0.015677	0.016024	0.016386	0.016759	0.017143	0.017535	0.017932	0.018334	0.018738	0.019141	0.019543	0.019943	0.020358	0.020773	0.021173	
ucp3	0.016149	0.016133	0.016114	0.016092	0.016068	0.016044	0.016020	0.015999	0.015980	0.015965	0.015955	0.015951	0.015956	0.015965	0.015981	0.016010	0.016055	0.016121	0.016212	0.016333	0.016487	0.016681	0.016917	0.017202	0.017516	0.017792	0.018023	0.018209	0.018349	0.018442	0.018485	0.018479	0.018421	0.018311	0.018147	0.017929	0.017678	0.017417	0.017148	0.016875	0.016601	0.016331	0.016066	0.015812	0.015570	0.015346	0.015139	0.014964	0.014804	0.014649	
rab7l1	0.103405	0.101909	0.100406	0.098900	0.097392	0.095887	0.094387	0.092894	0.091413	0.089946	0.088496	0.087065	0.085657	0.084186	0.082647	0.081085	0.079546	0.078075	0.076716	0.075515	0.074518	0.073769	0.073313	0.073196	0.073413	0.073669	0.073901	0.074091	0.074224	0.074283	0.074252	0.074116	0.073857	0.073460	0.072908	0.072185	0.071313	0.070323	0.069219	0.068004	0.066683	0.065258	0.063732	0.062110	0.060395	0.058590	0.056698	0.054714	0.052704	0.050719	
ube2m	0.014344	0.015080	0.015809	0.016534	0.017257	0.017981	0.018708	0.019441	0.020183	0.020936	0.021702	0.022485	0.023278	0.024051	0.024810	0.025564	0.026322	0.027094	0.027889	0.028716	0.029584	0.030503	0.031482	0.032525	0.033518	0.034408	0.035188	0.035849	0.036385	0.036787	0.037048	0.037161	0.037117	0.036910	0.036531	0.036052	0.035595	0.035167	0.034771	0.034411	0.034091	0.033814	0.033586	0.033408	0.033286	0.033223	0.033220	0.033265	0.033347	0.033459	
diras3	0.055846	0.055436	0.055045	0.054667	0.054293	0.053919	0.053536	0.053138	0.052719	0.052271	0.051787	0.051262	0.050701	0.050144	0.049591	0.049036	0.048474	0.047898	0.047304	0.046686	0.046038	0.045354	0.044630	0.043861	0.043108	0.042390	0.041700	0.041031	0.040376	0.039728	0.039080	0.038425	0.037756	0.037067	0.036349	0.035610	0.034872	0.034139	0.033416	0.032707	0.032017	0.031350	0.030711	0.030104	0.029535	0.029007	0.028525	0.028093	0.027708	0.027364	
rab25	0.047508	0.047254	0.047006	0.046761	0.046515	0.046264	0.046005	0.045734	0.045447	0.045142	0.044814	0.044460	0.044101	0.043797	0.043513	0.043209	0.042849	0.042396	0.041812	0.041060	0.040102	0.038901	0.037419	0.035632	0.033811	0.032056	0.030366	0.028753	0.027226	0.025795	0.024472	0.023266	0.022187	0.021246	0.020453	0.019767	0.019138	0.018626	0.018235	0.017971	0.017835	0.017831	0.017964	0.018235	0.018649	0.019208	0.019909	0.020702	0.021557	0.022466	
ubl5	0.033503	0.032588	0.031655	0.030710	0.029760	0.028814	0.027877	0.026958	0.026063	0.025200	0.024376	0.023598	0.022855	0.022096	0.021349	0.020647	0.020024	0.019514	0.019152	0.018971	0.019006	0.019291	0.019859	0.020734	0.021691	0.022621	0.023511	0.024345	0.025112	0.025798	0.026388	0.026870	0.027230	0.027454	0.027529	0.027445	0.027205	0.026819	0.026295	0.025644	0.024873	0.023993	0.023011	0.021937	0.020780	0.019549	0.018279	0.017138	0.016144	0.015292	
itfg3	0.025759	0.025115	0.024467	0.023817	0.023167	0.022517	0.021870	0.021228	0.020591	0.019962	0.019341	0.018732	0.018129	0.017501	0.016859	0.016225	0.015620	0.015067	0.014588	0.014205	0.013939	0.013813	0.013849	0.014070	0.014494	0.015056	0.015746	0.016557	0.017483	0.018516	0.019650	0.020878	0.022193	0.023588	0.025056	0.026556	0.027999	0.029379	0.030689	0.031920	0.033067	0.034120	0.035073	0.035919	0.036650	0.037259	0.037740	0.038119	0.038392	0.038559	
rab24	0.020403	0.020533	0.020688	0.020860	0.021040	0.021220	0.021392	0.021547	0.021676	0.021773	0.021827	0.021832	0.021784	0.021727	0.021665	0.021585	0.021473	0.021317	0.021105	0.020823	0.020460	0.020001	0.019435	0.018751	0.017996	0.017288	0.016646	0.016076	0.015582	0.015170	0.014845	0.014612	0.014477	0.014444	0.014520	0.014712	0.014977	0.015252	0.015534	0.015826	0.016128	0.016440	0.016764	0.017100	0.017450	0.017814	0.018178	0.018461	0.018641	0.018715	
rab37	0.023036	0.022579	0.022119	0.021658	0.021197	0.020737	0.020280	0.019828	0.019381	0.018942	0.018511	0.018091	0.017676	0.017238	0.016781	0.016316	0.015856	0.015414	0.015000	0.014629	0.014312	0.014060	0.013887	0.013803	0.013773	0.013741	0.013702	0.013653	0.013589	0.013507	0.013404	0.013278	0.013123	0.012938	0.012718	0.012468	0.012207	0.011961	0.011731	0.011513	0.011306	0.011108	0.010916	0.010728	0.010543	0.010358	0.010177	0.010028	0.009916	0.009828	
rras	0.005731	0.006742	0.007738	0.008726	0.009710	0.010696	0.011690	0.012696	0.013719	0.014766	0.015842	0.016952	0.018093	0.019240	0.020408	0.021610	0.022864	0.024185	0.025589	0.027091	0.028708	0.030455	0.032347	0.034397	0.036509	0.038636	0.040772	0.042910	0.045043	0.047166	0.049272	0.051354	0.053405	0.055420	0.057392	0.059304	0.061138	0.062895	0.064574	0.066177	0.067703	0.069153	0.070527	0.071826	0.073049	0.074197	0.075262	0.076197	0.076999	0.077676	
rraga	0.028154	0.028128	0.028147	0.028194	0.028256	0.028315	0.028358	0.028368	0.028330	0.028229	0.028050	0.027776	0.027410	0.027010	0.026577	0.026107	0.025598	0.025044	0.024443	0.023791	0.023084	0.022318	0.021489	0.020601	0.019778	0.019070	0.018470	0.017974	0.017576	0.017270	0.017051	0.016913	0.016852	0.016861	0.016935	0.017039	0.017122	0.017183	0.017223	0.017241	0.017236	0.017208	0.017158	0.017084	0.016986	0.016864	0.016716	0.016528	0.016299	0.016032	
tubb2c	0.017740	0.020314	0.022891	0.025469	0.028048	0.030628	0.033208	0.035787	0.038364	0.040941	0.043514	0.046085	0.048651	0.051204	0.053768	0.056369	0.059036	0.061797	0.064679	0.067710	0.070919	0.074332	0.077978	0.081887	0.086077	0.090487	0.095102	0.099905	0.104882	0.110015	0.115291	0.120692	0.126203	0.131808	0.137492	0.143206	0.148677	0.153812	0.158601	0.163033	0.167099	0.170788	0.174090	0.176993	0.179489	0.181565	0.183213	0.184501	0.185495	0.186192	
tubg2	0.015668	0.015688	0.015682	0.015660	0.015630	0.015601	0.015581	0.015579	0.015605	0.015666	0.015771	0.015930	0.016141	0.016343	0.016532	0.016721	0.016921	0.017142	0.017398	0.017699	0.018057	0.018483	0.018990	0.019588	0.020287	0.021100	0.022031	0.023081	0.024252	0.025544	0.026959	0.028499	0.030165	0.031958	0.033879	0.035946	0.038239	0.040730	0.043409	0.046270	0.049302	0.052499	0.055852	0.059353	0.062993	0.066765	0.070659	0.074408	0.077738	0.080640	
lbp	0.020412	0.020307	0.020178	0.020034	0.019881	0.019727	0.019580	0.019448	0.019338	0.019258	0.019215	0.019217	0.019268	0.019341	0.019430	0.019537	0.019664	0.019811	0.019981	0.020175	0.020395	0.020643	0.020920	0.021229	0.021598	0.022008	0.022453	0.022928	0.023429	0.023952	0.024493	0.025046	0.025608	0.026175	0.026741	0.027285	0.027755	0.028141	0.028439	0.028644	0.028751	0.028755	0.028650	0.028433	0.028097	0.027638	0.027051	0.026342	0.025564	0.024734	
crabp1	0.009000	0.009128	0.009256	0.009382	0.009508	0.009634	0.009761	0.009888	0.010017	0.010147	0.010280	0.010416	0.010555	0.010705	0.010863	0.011025	0.011186	0.011340	0.011483	0.011608	0.011713	0.011790	0.011836	0.011846	0.011827	0.011781	0.011715	0.011634	0.011541	0.011440	0.011335	0.011230	0.011130	0.011037	0.010957	0.010888	0.010832	0.010782	0.010736	0.010693	0.010651	0.010609	0.010565	0.010517	0.010465	0.010406	0.010336	0.010232	0.010100	0.009950	
rbp5	0.002512	0.003161	0.003830	0.004510	0.005197	0.005882	0.006559	0.007222	0.007864	0.008479	0.009060	0.009600	0.010098	0.010600	0.011106	0.011599	0.012062	0.012478	0.012831	0.013104	0.013279	0.013340	0.013270	0.013051	0.012726	0.012432	0.012179	0.011970	0.011807	0.011690	0.011623	0.011605	0.011641	0.011730	0.011876	0.012080	0.012321	0.012577	0.012845	0.013125	0.013415	0.013713	0.014018	0.014328	0.014642	0.014958	0.015274	0.015564	0.015763	0.015855	
np_776176.2	0.018705	0.018966	0.019216	0.019457	0.019694	0.019930	0.020168	0.020412	0.020666	0.020932	0.021214	0.021517	0.021841	0.022167	0.022487	0.022799	0.023104	0.023402	0.023693	0.023976	0.024252	0.024520	0.024781	0.025033	0.025275	0.025493	0.025684	0.025847	0.025982	0.026091	0.026173	0.026229	0.026258	0.026262	0.026240	0.026192	0.026128	0.026061	0.025994	0.025926	0.025858	0.025793	0.025729	0.025670	0.025615	0.025565	0.025522	0.025497	0.025465	0.025419	
bard1	0.022347	0.022115	0.021860	0.021591	0.021315	0.021040	0.020775	0.020527	0.020305	0.020116	0.019969	0.019872	0.019821	0.019773	0.019726	0.019681	0.019638	0.019599	0.019563	0.019532	0.019507	0.019488	0.019477	0.019472	0.019430	0.019343	0.019219	0.019067	0.018898	0.018719	0.018540	0.018371	0.018221	0.018099	0.018015	0.017972	0.017964	0.017984	0.018027	0.018086	0.018155	0.018228	0.018299	0.018362	0.018410	0.018437	0.018443	0.018462	0.018514	0.018614	
tnc	0.043721	0.042176	0.040623	0.039065	0.037505	0.035946	0.034392	0.032846	0.031310	0.029788	0.028284	0.026799	0.025333	0.023864	0.022408	0.020990	0.019633	0.018364	0.017207	0.016186	0.015327	0.014654	0.014192	0.013963	0.013920	0.013970	0.014103	0.014309	0.014579	0.014905	0.015277	0.015687	0.016127	0.016587	0.017058	0.017526	0.017950	0.018319	0.018631	0.018883	0.019073	0.019198	0.019256	0.019244	0.019159	0.018999	0.018761	0.018447	0.018101	0.017730	
rnase4	0.014970	0.015366	0.015793	0.016241	0.016699	0.017156	0.017601	0.018023	0.018410	0.018753	0.019039	0.019258	0.019416	0.019583	0.019760	0.019942	0.020124	0.020298	0.020459	0.020602	0.020719	0.020806	0.020856	0.020864	0.020819	0.020695	0.020496	0.020225	0.019884	0.019477	0.019004	0.018470	0.017877	0.017228	0.016526	0.015796	0.015134	0.014555	0.014064	0.013664	0.013360	0.013155	0.013054	0.013062	0.013181	0.013417	0.013770	0.014166	0.014546	0.014904	
wnt2	0.010509	0.013828	0.017127	0.020413	0.023692	0.026971	0.030258	0.033559	0.036880	0.040230	0.043614	0.047040	0.050508	0.053962	0.057379	0.060747	0.064051	0.067277	0.070413	0.073445	0.076358	0.079141	0.081778	0.084255	0.086480	0.088398	0.090025	0.091375	0.092465	0.093310	0.093925	0.094326	0.094528	0.094546	0.094396	0.094101	0.093648	0.093038	0.092282	0.091389	0.090369	0.089233	0.087990	0.086649	0.085221	0.083717	0.082139	0.080520	0.078919	0.077338	
mad1l1	0.012408	0.012539	0.012666	0.012791	0.012916	0.013041	0.013168	0.013297	0.013432	0.013571	0.013718	0.013872	0.014034	0.014190	0.014337	0.014471	0.014590	0.014691	0.014770	0.014826	0.014855	0.014854	0.014821	0.014753	0.014660	0.014545	0.014413	0.014274	0.014134	0.014002	0.013885	0.013790	0.013726	0.013699	0.013718	0.013783	0.013896	0.014052	0.014245	0.014467	0.014712	0.014972	0.015240	0.015510	0.015773	0.016023	0.016253	0.016447	0.016586	0.016672	
psmd13	0.011457	0.011570	0.011677	0.011778	0.011878	0.011977	0.012080	0.012188	0.012304	0.012430	0.012569	0.012723	0.012892	0.013066	0.013247	0.013438	0.013641	0.013858	0.014093	0.014348	0.014624	0.014925	0.015254	0.015610	0.015950	0.016246	0.016497	0.016700	0.016854	0.016958	0.017010	0.017009	0.016952	0.016839	0.016667	0.016453	0.016206	0.015925	0.015613	0.015275	0.014915	0.014538	0.014147	0.013747	0.013342	0.012936	0.012528	0.012131	0.011783	0.011479	
cradd	0.014262	0.014418	0.014560	0.014690	0.014816	0.014942	0.015073	0.015213	0.015369	0.015544	0.015745	0.015976	0.016236	0.016507	0.016788	0.017082	0.017391	0.017715	0.018057	0.018418	0.018801	0.019206	0.019636	0.020092	0.020553	0.021006	0.021446	0.021869	0.022269	0.022640	0.022979	0.023280	0.023538	0.023747	0.023903	0.023996	0.024019	0.023975	0.023868	0.023703	0.023484	0.023214	0.022899	0.022542	0.022148	0.021719	0.021266	0.020818	0.020384	0.019969	
rbm10	0.016604	0.016220	0.015826	0.015425	0.015022	0.014621	0.014225	0.013838	0.013464	0.013108	0.012771	0.012460	0.012172	0.011888	0.011618	0.011379	0.011190	0.011068	0.011029	0.011091	0.011271	0.011588	0.012057	0.012696	0.013443	0.014190	0.014934	0.015676	0.016416	0.017154	0.017891	0.018627	0.019363	0.020098	0.020834	0.021548	0.022111	0.022477	0.022661	0.022675	0.022531	0.022241	0.021819	0.021277	0.020627	0.019881	0.019056	0.018190	0.017320	0.016458	
uspl1	0.013786	0.013730	0.013677	0.013625	0.013573	0.013522	0.013470	0.013417	0.013362	0.013305	0.013244	0.013180	0.013110	0.013024	0.012926	0.012821	0.012712	0.012603	0.012499	0.012405	0.012323	0.012259	0.012217	0.012201	0.012197	0.012193	0.012187	0.012179	0.012167	0.012149	0.012124	0.012090	0.012046	0.011989	0.011920	0.011853	0.011824	0.011836	0.011888	0.011979	0.012109	0.012277	0.012482	0.012725	0.013004	0.013319	0.013657	0.013942	0.014162	0.014318	
wfs1	0.028489	0.029310	0.030161	0.031031	0.031908	0.032781	0.033639	0.034472	0.035267	0.036013	0.036701	0.037317	0.037876	0.038456	0.039053	0.039654	0.040247	0.040818	0.041355	0.041845	0.042275	0.042633	0.042905	0.043083	0.043240	0.043407	0.043583	0.043765	0.043950	0.044136	0.044320	0.044500	0.044674	0.044839	0.044993	0.045098	0.045104	0.045023	0.044867	0.044646	0.044374	0.044063	0.043723	0.043368	0.043008	0.042657	0.042324	0.042003	0.041689	0.041378	
arhgef17	0.023548	0.023548	0.023543	0.023534	0.023523	0.023510	0.023497	0.023486	0.023477	0.023472	0.023472	0.023478	0.023500	0.023550	0.023617	0.023692	0.023767	0.023832	0.023877	0.023893	0.023872	0.023804	0.023680	0.023505	0.023316	0.023100	0.022859	0.022593	0.022301	0.021984	0.021643	0.021277	0.020886	0.020472	0.020035	0.019608	0.019215	0.018861	0.018552	0.018292	0.018087	0.017942	0.017863	0.017856	0.017925	0.018075	0.018272	0.018428	0.018535	0.018599	
nsg2_human	0.005979	0.006396	0.006816	0.007238	0.007660	0.008081	0.008499	0.008913	0.009320	0.009720	0.010110	0.010489	0.010862	0.011248	0.011642	0.012033	0.012412	0.012770	0.013096	0.013381	0.013616	0.013791	0.013896	0.013925	0.013938	0.013963	0.014002	0.014059	0.014136	0.014237	0.014364	0.014519	0.014707	0.014928	0.015188	0.015475	0.015770	0.016072	0.016381	0.016695	0.017015	0.017340	0.017669	0.018002	0.018337	0.018675	0.019013	0.019334	0.019635	0.019914	
txndc3	0.010924	0.011294	0.011668	0.012044	0.012421	0.012796	0.013169	0.013536	0.013898	0.014250	0.014593	0.014924	0.015246	0.015572	0.015893	0.016195	0.016466	0.016693	0.016864	0.016966	0.016986	0.016912	0.016731	0.016432	0.016083	0.015736	0.015389	0.015044	0.014700	0.014357	0.014015	0.013675	0.013335	0.012997	0.012661	0.012328	0.012012	0.011715	0.011434	0.011169	0.010919	0.010680	0.010454	0.010237	0.010029	0.009828	0.009636	0.009458	0.009287	0.009125	
prex1_human	0.025534	0.024895	0.024248	0.023596	0.022941	0.022287	0.021635	0.020988	0.020349	0.019720	0.019104	0.018503	0.017918	0.017337	0.016765	0.016208	0.015674	0.015169	0.014701	0.014277	0.013904	0.013590	0.013341	0.013165	0.013038	0.012924	0.012826	0.012745	0.012685	0.012648	0.012637	0.012655	0.012703	0.012784	0.012902	0.013049	0.013222	0.013427	0.013671	0.013959	0.014298	0.014692	0.015149	0.015674	0.016273	0.016951	0.017713	0.018492	0.019231	0.019925	
xpnpep3	0.015374	0.015380	0.015392	0.015407	0.015425	0.015443	0.015459	0.015471	0.015478	0.015477	0.015467	0.015446	0.015411	0.015363	0.015304	0.015234	0.015153	0.015060	0.014956	0.014841	0.014714	0.014575	0.014425	0.014264	0.014104	0.013983	0.013903	0.013863	0.013862	0.013900	0.013976	0.014090	0.014242	0.014430	0.014655	0.014898	0.015117	0.015304	0.015457	0.015571	0.015644	0.015671	0.015648	0.015573	0.015442	0.015250	0.014997	0.014719	0.014439	0.014155	
wnt4	0.002384	0.003575	0.004748	0.005911	0.007068	0.008228	0.009396	0.010579	0.011783	0.013014	0.014279	0.015585	0.016925	0.018238	0.019533	0.020834	0.022164	0.023546	0.025003	0.026559	0.028236	0.030058	0.032048	0.034229	0.036480	0.038661	0.040752	0.042732	0.044578	0.046270	0.047786	0.049105	0.050206	0.051066	0.051666	0.051976	0.052055	0.051926	0.051597	0.051075	0.050368	0.049483	0.048428	0.047210	0.045837	0.044316	0.042677	0.041085	0.039591	0.038203	
tm2d1	0.036283	0.035303	0.034292	0.033261	0.032220	0.031181	0.030153	0.029149	0.028178	0.027251	0.026379	0.025573	0.024830	0.024104	0.023400	0.022726	0.022090	0.021500	0.020966	0.020495	0.020095	0.019776	0.019546	0.019408	0.019285	0.019145	0.018995	0.018838	0.018679	0.018522	0.018371	0.018233	0.018110	0.018008	0.017931	0.017877	0.017836	0.017808	0.017790	0.017780	0.017778	0.017780	0.017787	0.017797	0.017806	0.017815	0.017816	0.017776	0.017688	0.017551	
arhgef15	0.036574	0.036595	0.036635	0.036687	0.036746	0.036804	0.036855	0.036893	0.036911	0.036904	0.036865	0.036787	0.036673	0.036551	0.036411	0.036238	0.036019	0.035738	0.035381	0.034934	0.034382	0.033711	0.032907	0.031959	0.030979	0.030036	0.029138	0.028291	0.027504	0.026783	0.026136	0.025570	0.025092	0.024711	0.024432	0.024304	0.024386	0.024669	0.025146	0.025810	0.026653	0.027669	0.028849	0.030185	0.031672	0.033300	0.035044	0.036762	0.038413	0.039986	
np_001008271.1	0.005211	0.005635	0.006065	0.006500	0.006937	0.007372	0.007803	0.008227	0.008641	0.009043	0.009429	0.009796	0.010151	0.010523	0.010906	0.011290	0.011664	0.012015	0.012334	0.012608	0.012828	0.012980	0.013056	0.013044	0.013001	0.012967	0.012943	0.012931	0.012932	0.012947	0.012978	0.013024	0.013088	0.013170	0.013273	0.013397	0.013523	0.013649	0.013775	0.013903	0.014032	0.014166	0.014304	0.014447	0.014597	0.014756	0.014918	0.015048	0.015136	0.015188	
rhbdl1	0.010086	0.010079	0.010068	0.010053	0.010037	0.010020	0.010005	0.009994	0.009987	0.009986	0.009993	0.010011	0.010039	0.010083	0.010142	0.010213	0.010294	0.010382	0.010473	0.010565	0.010656	0.010742	0.010821	0.010888	0.010950	0.011026	0.011121	0.011237	0.011378	0.011546	0.011745	0.011977	0.012247	0.012556	0.012908	0.013307	0.013702	0.014078	0.014433	0.014767	0.015076	0.015360	0.015617	0.015845	0.016043	0.016208	0.016336	0.016413	0.016441	0.016425	
fxyd5	0.013339	0.013688	0.014041	0.014398	0.014756	0.015115	0.015473	0.015830	0.016183	0.016531	0.016874	0.017209	0.017535	0.017840	0.018121	0.018376	0.018604	0.018803	0.018973	0.019112	0.019218	0.019291	0.019329	0.019332	0.019307	0.019232	0.019114	0.018959	0.018772	0.018560	0.018327	0.018080	0.017825	0.017566	0.017311	0.017069	0.016864	0.016698	0.016566	0.016466	0.016394	0.016346	0.016319	0.016310	0.016315	0.016330	0.016357	0.016382	0.016382	0.016360	
sult1a2	0.015146	0.015427	0.015720	0.016020	0.016323	0.016625	0.016922	0.017209	0.017482	0.017738	0.017971	0.018178	0.018365	0.018564	0.018767	0.018962	0.019136	0.019276	0.019371	0.019407	0.019374	0.019257	0.019045	0.018730	0.018378	0.018017	0.017644	0.017263	0.016872	0.016473	0.016066	0.015651	0.015230	0.014803	0.014370	0.013932	0.013507	0.013100	0.012712	0.012345	0.012002	0.011684	0.011393	0.011131	0.010900	0.010702	0.010540	0.010416	0.010331	0.010286	
ckap5	0.109374	0.114250	0.119197	0.124190	0.129202	0.134207	0.139179	0.144092	0.148919	0.153635	0.158214	0.162628	0.166903	0.171189	0.175434	0.179566	0.183513	0.187203	0.190564	0.193524	0.196009	0.197949	0.199272	0.199914	0.200031	0.199709	0.198967	0.197823	0.196296	0.194407	0.192173	0.189615	0.186751	0.183601	0.180184	0.176553	0.172794	0.168923	0.164952	0.160892	0.156753	0.152547	0.148284	0.143976	0.139634	0.135268	0.130905	0.126586	0.122272	0.117963	
skiv2l2	0.012070	0.012088	0.012107	0.012127	0.012148	0.012170	0.012192	0.012213	0.012234	0.012253	0.012272	0.012289	0.012304	0.012314	0.012318	0.012317	0.012312	0.012303	0.012290	0.012274	0.012256	0.012236	0.012215	0.012197	0.012250	0.012400	0.012639	0.012963	0.013366	0.013841	0.014383	0.014987	0.015647	0.016356	0.017109	0.017838	0.018453	0.018955	0.019338	0.019598	0.019730	0.019731	0.019595	0.019318	0.018895	0.018323	0.017620	0.016919	0.016246	0.015604	
mizf	0.035759	0.035201	0.034627	0.034043	0.033453	0.032861	0.032273	0.031693	0.031126	0.030576	0.030048	0.029547	0.029078	0.028645	0.028244	0.027873	0.027528	0.027207	0.026908	0.026628	0.026365	0.026115	0.025877	0.025652	0.025478	0.025338	0.025230	0.025153	0.025104	0.025083	0.025087	0.025115	0.025166	0.025236	0.025326	0.025455	0.025727	0.026151	0.026722	0.027434	0.028281	0.029258	0.030359	0.031579	0.032912	0.034351	0.035888	0.037406	0.038819	0.040121	
tctn3	0.025416	0.025182	0.024975	0.024784	0.024604	0.024425	0.024240	0.024041	0.023820	0.023569	0.023281	0.022946	0.022561	0.022134	0.021678	0.021204	0.020722	0.020244	0.019781	0.019343	0.018942	0.018590	0.018296	0.018072	0.017934	0.017896	0.017967	0.018158	0.018479	0.018940	0.019551	0.020323	0.021265	0.022389	0.023705	0.025182	0.026760	0.028438	0.030216	0.032092	0.034066	0.036136	0.038304	0.040567	0.042925	0.045377	0.047876	0.050142	0.052132	0.053854	
hp1bp3	0.011330	0.011656	0.012000	0.012354	0.012714	0.013071	0.013422	0.013758	0.014074	0.014364	0.014622	0.014841	0.015026	0.015210	0.015384	0.015537	0.015656	0.015727	0.015740	0.015680	0.015536	0.015295	0.014945	0.014478	0.013981	0.013494	0.013021	0.012561	0.012118	0.011694	0.011289	0.010907	0.010548	0.010215	0.009910	0.009641	0.009415	0.009235	0.009099	0.009008	0.008961	0.008958	0.009001	0.009087	0.009218	0.009393	0.009604	0.009801	0.009974	0.010121	
tmem69	0.009877	0.010630	0.011397	0.012171	0.012949	0.013725	0.014495	0.015252	0.015993	0.016712	0.017405	0.018066	0.018697	0.019326	0.019958	0.020596	0.021241	0.021896	0.022564	0.023248	0.023949	0.024670	0.025413	0.026188	0.027111	0.028213	0.029474	0.030873	0.032387	0.033997	0.035682	0.037419	0.039188	0.040968	0.042738	0.044441	0.046006	0.047414	0.048653	0.049706	0.050558	0.051194	0.051599	0.051759	0.051657	0.051279	0.050633	0.049856	0.048981	0.048017	
c1orf109	0.010545	0.011059	0.011581	0.012109	0.012640	0.013171	0.013701	0.014228	0.014749	0.015261	0.015763	0.016253	0.016724	0.017161	0.017561	0.017922	0.018239	0.018512	0.018738	0.018914	0.019038	0.019107	0.019120	0.019072	0.018962	0.018793	0.018573	0.018310	0.018012	0.017685	0.017337	0.016977	0.016610	0.016246	0.015891	0.015570	0.015313	0.015119	0.014987	0.014916	0.014905	0.014953	0.015059	0.015222	0.015441	0.015715	0.016032	0.016332	0.016605	0.016852	
s100a10	0.007392	0.008078	0.008767	0.009459	0.010153	0.010846	0.011537	0.012226	0.012909	0.013587	0.014258	0.014920	0.015571	0.016214	0.016841	0.017447	0.018025	0.018569	0.019072	0.019527	0.019929	0.020270	0.020544	0.020744	0.020863	0.020903	0.020861	0.020738	0.020530	0.020236	0.019854	0.019383	0.018821	0.018167	0.017418	0.016609	0.015876	0.015239	0.014697	0.014253	0.013906	0.013656	0.013506	0.013456	0.013505	0.013656	0.013906	0.014196	0.014481	0.014762	
c1orf163	0.005852	0.006924	0.008026	0.009146	0.010275	0.011401	0.012516	0.013607	0.014665	0.015680	0.016640	0.017535	0.018370	0.019187	0.019973	0.020711	0.021383	0.021972	0.022458	0.022825	0.023054	0.023127	0.023027	0.022740	0.022342	0.021879	0.021365	0.020814	0.020241	0.019660	0.019084	0.018528	0.018007	0.017534	0.017123	0.016812	0.016641	0.016605	0.016702	0.016929	0.017281	0.017755	0.018347	0.019055	0.019874	0.020801	0.021820	0.022844	0.023850	0.024828	
c1orf50	0.038213	0.038106	0.038005	0.037909	0.037814	0.037720	0.037622	0.037520	0.037410	0.037291	0.037160	0.037014	0.036852	0.036658	0.036434	0.036189	0.035933	0.035675	0.035422	0.035183	0.034969	0.034786	0.034645	0.034553	0.034471	0.034354	0.034204	0.034025	0.033818	0.033588	0.033336	0.033066	0.032780	0.032482	0.032173	0.031871	0.031624	0.031440	0.031324	0.031276	0.031301	0.031400	0.031576	0.031832	0.032171	0.032594	0.033110	0.033701	0.034323	0.034968	
fam118b	0.016472	0.016662	0.016837	0.017001	0.017160	0.017319	0.017483	0.017658	0.017849	0.018061	0.018299	0.018569	0.018865	0.019179	0.019509	0.019848	0.020193	0.020539	0.020880	0.021212	0.021531	0.021832	0.022109	0.022362	0.022633	0.022948	0.023310	0.023726	0.024201	0.024740	0.025348	0.026032	0.026796	0.027646	0.028580	0.029582	0.030654	0.031792	0.032989	0.034239	0.035536	0.036873	0.038245	0.039644	0.041065	0.042504	0.043956	0.045336	0.046625	0.047820	
bxdc5	0.020224	0.019624	0.019018	0.018409	0.017798	0.017189	0.016584	0.015984	0.015393	0.014813	0.014245	0.013693	0.013150	0.012589	0.012019	0.011455	0.010908	0.010392	0.009920	0.009505	0.009160	0.008899	0.008733	0.008675	0.008670	0.008691	0.008734	0.008796	0.008871	0.008955	0.009046	0.009137	0.009227	0.009309	0.009380	0.009452	0.009549	0.009669	0.009812	0.009978	0.010165	0.010372	0.010600	0.010847	0.011113	0.011396	0.011688	0.011939	0.012147	0.012315	
clpb	0.004181	0.004719	0.005234	0.005734	0.006228	0.006724	0.007231	0.007758	0.008312	0.008903	0.009539	0.010229	0.010963	0.011679	0.012379	0.013074	0.013772	0.014483	0.015215	0.015977	0.016780	0.017631	0.018540	0.019512	0.020441	0.021283	0.022037	0.022703	0.023280	0.023767	0.024165	0.024473	0.024689	0.024815	0.024848	0.024811	0.024738	0.024633	0.024497	0.024333	0.024144	0.023931	0.023697	0.023445	0.023176	0.022894	0.022596	0.022262	0.021897	0.021512	
c1orf156	0.014024	0.013940	0.013862	0.013789	0.013720	0.013650	0.013579	0.013505	0.013424	0.013335	0.013236	0.013125	0.012998	0.012859	0.012715	0.012578	0.012455	0.012358	0.012295	0.012276	0.012311	0.012409	0.012580	0.012830	0.013102	0.013368	0.013621	0.013859	0.014076	0.014269	0.014432	0.014561	0.014653	0.014702	0.014704	0.014658	0.014569	0.014443	0.014285	0.014101	0.013896	0.013677	0.013448	0.013215	0.012983	0.012759	0.012547	0.012343	0.012147	0.011959	
actrt2	0.010714	0.010967	0.011235	0.011511	0.011790	0.012069	0.012343	0.012606	0.012854	0.013082	0.013285	0.013459	0.013605	0.013741	0.013867	0.013983	0.014087	0.014178	0.014255	0.014317	0.014362	0.014389	0.014398	0.014386	0.014349	0.014282	0.014184	0.014052	0.013883	0.013675	0.013425	0.013130	0.012789	0.012398	0.011956	0.011472	0.010974	0.010470	0.009969	0.009480	0.009011	0.008573	0.008174	0.007822	0.007527	0.007297	0.007132	0.006980	0.006833	0.006688	
c1orf212	0.017835	0.017824	0.017823	0.017828	0.017837	0.017847	0.017854	0.017855	0.017846	0.017825	0.017789	0.017733	0.017658	0.017567	0.017464	0.017350	0.017226	0.017095	0.016959	0.016817	0.016674	0.016529	0.016385	0.016245	0.016130	0.016047	0.015993	0.015964	0.015957	0.015968	0.015995	0.016032	0.016078	0.016129	0.016181	0.016240	0.016318	0.016414	0.016528	0.016657	0.016802	0.016962	0.017134	0.017319	0.017515	0.017721	0.017924	0.018051	0.018099	0.018076	
depdc7	0.031846	0.031271	0.030700	0.030133	0.029568	0.029004	0.028440	0.027875	0.027308	0.026737	0.026162	0.025581	0.024989	0.024376	0.023748	0.023114	0.022482	0.021863	0.021263	0.020692	0.020160	0.019673	0.019242	0.018877	0.018630	0.018517	0.018531	0.018668	0.018922	0.019289	0.019762	0.020337	0.021008	0.021771	0.022619	0.023521	0.024430	0.025344	0.026258	0.027170	0.028075	0.028971	0.029855	0.030722	0.031570	0.032395	0.033195	0.033970	0.034723	0.035456	
c1orf92	0.046186	0.046495	0.046839	0.047208	0.047589	0.047971	0.048343	0.048693	0.049009	0.049280	0.049494	0.049641	0.049718	0.049752	0.049731	0.049635	0.049449	0.049155	0.048734	0.048170	0.047446	0.046544	0.045446	0.044140	0.042714	0.041222	0.039678	0.038101	0.036504	0.034904	0.033317	0.031758	0.030244	0.028790	0.027413	0.026131	0.024955	0.023883	0.022911	0.022036	0.021254	0.020563	0.019959	0.019440	0.019001	0.018640	0.018349	0.018104	0.017900	0.017738	
scyl1bp1	0.000000	0.000000	0.000000	0.000098	0.003711	0.007330	0.010985	0.014700	0.018503	0.022421	0.026481	0.030710	0.035073	0.039385	0.043675	0.047999	0.052409	0.056961	0.061707	0.066703	0.072001	0.077656	0.083721	0.090230	0.096745	0.103081	0.109240	0.115223	0.121033	0.126673	0.132144	0.137450	0.142591	0.147572	0.152394	0.157004	0.161316	0.165331	0.169048	0.172470	0.175597	0.178429	0.180969	0.183216	0.185173	0.186839	0.188245	0.189557	0.190793	0.191942	
znf362	0.019907	0.021566	0.023274	0.025013	0.026767	0.028519	0.030253	0.031953	0.033600	0.035180	0.036675	0.038070	0.039365	0.040611	0.041794	0.042892	0.043883	0.044745	0.045456	0.045994	0.046337	0.046463	0.046351	0.045986	0.045539	0.045088	0.044643	0.044210	0.043798	0.043413	0.043065	0.042761	0.042508	0.042315	0.042189	0.042156	0.042238	0.042422	0.042692	0.043034	0.043433	0.043874	0.044343	0.044825	0.045305	0.045769	0.046201	0.046589	0.046932	0.047231	
ccdc89	0.011311	0.011566	0.011848	0.012147	0.012454	0.012760	0.013055	0.013330	0.013577	0.013785	0.013947	0.014051	0.014103	0.014140	0.014159	0.014154	0.014117	0.014043	0.013924	0.013752	0.013523	0.013228	0.012860	0.012419	0.012018	0.011701	0.011467	0.011311	0.011229	0.011220	0.011279	0.011403	0.011590	0.011835	0.012135	0.012461	0.012764	0.013037	0.013272	0.013464	0.013604	0.013685	0.013701	0.013645	0.013509	0.013286	0.012981	0.012661	0.012341	0.012021	
safb	0.017986	0.018194	0.018412	0.018637	0.018866	0.019095	0.019320	0.019539	0.019748	0.019944	0.020123	0.020282	0.020415	0.020512	0.020579	0.020626	0.020662	0.020694	0.020732	0.020783	0.020857	0.020962	0.021107	0.021300	0.021568	0.021907	0.022304	0.022745	0.023217	0.023706	0.024199	0.024682	0.025141	0.025564	0.025935	0.026240	0.026469	0.026620	0.026694	0.026690	0.026610	0.026452	0.026216	0.025902	0.025511	0.025042	0.024507	0.023981	0.023483	0.023019	
ccl1	0.013377	0.013952	0.014523	0.015092	0.015658	0.016224	0.016791	0.017359	0.017930	0.018504	0.019084	0.019670	0.020268	0.020892	0.021546	0.022231	0.022949	0.023700	0.024487	0.025310	0.026172	0.027073	0.028015	0.028992	0.029869	0.030596	0.031182	0.031634	0.031961	0.032171	0.032273	0.032274	0.032184	0.032010	0.031761	0.031442	0.031058	0.030624	0.030156	0.029669	0.029176	0.028693	0.028235	0.027816	0.027452	0.027157	0.026938	0.026752	0.026584	0.026427	
negr1	0.008623	0.009096	0.009587	0.010089	0.010596	0.011102	0.011601	0.012087	0.012554	0.012996	0.013406	0.013779	0.014119	0.014461	0.014799	0.015125	0.015430	0.015704	0.015940	0.016128	0.016259	0.016325	0.016316	0.016226	0.016094	0.015944	0.015782	0.015617	0.015456	0.015306	0.015174	0.015069	0.014996	0.014964	0.014981	0.015039	0.015120	0.015220	0.015334	0.015460	0.015594	0.015733	0.015872	0.016009	0.016139	0.016260	0.016358	0.016377	0.016309	0.016156	
mfsd4	0.019094	0.018790	0.018486	0.018181	0.017877	0.017574	0.017273	0.016974	0.016678	0.016385	0.016096	0.015811	0.015527	0.015234	0.014946	0.014678	0.014443	0.014258	0.014137	0.014095	0.014147	0.014307	0.014591	0.015009	0.015497	0.016017	0.016565	0.017135	0.017720	0.018315	0.018913	0.019510	0.020098	0.020671	0.021225	0.021726	0.022126	0.022425	0.022619	0.022708	0.022689	0.022560	0.022320	0.021966	0.021497	0.020911	0.020225	0.019553	0.018914	0.018306	
arhgap30	0.018985	0.019665	0.020312	0.020939	0.021556	0.022174	0.022806	0.023462	0.024154	0.024894	0.025693	0.026562	0.027496	0.028444	0.029410	0.030405	0.031438	0.032520	0.033660	0.034869	0.036157	0.037533	0.039008	0.040585	0.042069	0.043382	0.044529	0.045512	0.046331	0.046989	0.047488	0.047829	0.048015	0.048047	0.047926	0.047688	0.047339	0.046869	0.046292	0.045623	0.044875	0.044062	0.043200	0.042301	0.041381	0.040452	0.039528	0.038611	0.037760	0.036986	
c1orf125	0.011208	0.011979	0.012766	0.013564	0.014366	0.015165	0.015956	0.016732	0.017486	0.018213	0.018905	0.019557	0.020176	0.020800	0.021415	0.022002	0.022542	0.023015	0.023401	0.023680	0.023835	0.023844	0.023689	0.023355	0.022959	0.022548	0.022121	0.021675	0.021209	0.020721	0.020209	0.019670	0.019102	0.018504	0.017873	0.017221	0.016565	0.015908	0.015247	0.014583	0.013916	0.013246	0.012571	0.011892	0.011209	0.010521	0.009835	0.009191	0.008598	0.008056	
ceacam20	0.019921	0.019848	0.019799	0.019765	0.019737	0.019709	0.019670	0.019614	0.019530	0.019412	0.019251	0.019038	0.018781	0.018532	0.018292	0.018054	0.017813	0.017561	0.017293	0.017004	0.016686	0.016334	0.015943	0.015510	0.015159	0.014938	0.014845	0.014876	0.015028	0.015300	0.015689	0.016191	0.016804	0.017525	0.018352	0.019220	0.020027	0.020773	0.021459	0.022084	0.022650	0.023155	0.023601	0.023989	0.024317	0.024588	0.024809	0.025041	0.025298	0.025584	
fam92b	0.022574	0.023555	0.024563	0.025588	0.026619	0.027646	0.028657	0.029642	0.030590	0.031491	0.032334	0.033107	0.033828	0.034574	0.035325	0.036046	0.036706	0.037272	0.037711	0.037992	0.038081	0.037946	0.037555	0.036889	0.036235	0.035714	0.035325	0.035064	0.034927	0.034913	0.035018	0.035238	0.035572	0.036016	0.036566	0.037155	0.037668	0.038096	0.038429	0.038657	0.038772	0.038763	0.038622	0.038339	0.037904	0.037309	0.036580	0.035929	0.035405	0.035023	
ascc3l1	0.016348	0.016827	0.017287	0.017736	0.018179	0.018624	0.019078	0.019548	0.020039	0.020561	0.021118	0.021718	0.022355	0.022991	0.023641	0.024326	0.025066	0.025882	0.026793	0.027819	0.028982	0.030301	0.031796	0.033483	0.035269	0.037109	0.038995	0.040922	0.042886	0.044879	0.046896	0.048932	0.050981	0.053036	0.055093	0.057093	0.058942	0.060630	0.062146	0.063479	0.064620	0.065557	0.066281	0.066781	0.067047	0.067068	0.066854	0.066524	0.066106	0.065609	
q6uw61_human	0.007253	0.008781	0.010331	0.011896	0.013466	0.015036	0.016595	0.018138	0.019655	0.021138	0.022581	0.023974	0.025324	0.026676	0.028028	0.029375	0.030710	0.032028	0.033321	0.034584	0.035810	0.036995	0.038130	0.039218	0.040404	0.041747	0.043246	0.044897	0.046697	0.048643	0.050734	0.052966	0.055335	0.057841	0.060479	0.063173	0.065798	0.068339	0.070785	0.073122	0.075339	0.077424	0.079362	0.081144	0.082755	0.084184	0.085432	0.086577	0.087639	0.088622	
psmd6	0.005026	0.006169	0.007304	0.008435	0.009565	0.010695	0.011829	0.012968	0.014116	0.015276	0.016448	0.017638	0.018841	0.020041	0.021237	0.022429	0.023617	0.024802	0.025984	0.027163	0.028341	0.029517	0.030691	0.031865	0.033034	0.034207	0.035395	0.036610	0.037865	0.039171	0.040539	0.041983	0.043513	0.045141	0.046880	0.048709	0.050573	0.052463	0.054370	0.056284	0.058197	0.060098	0.061979	0.063830	0.065642	0.067405	0.069093	0.070591	0.071883	0.072970	
c3orf32	0.015254	0.015269	0.015288	0.015310	0.015333	0.015356	0.015377	0.015395	0.015408	0.015413	0.015411	0.015398	0.015376	0.015355	0.015341	0.015336	0.015342	0.015363	0.015400	0.015457	0.015536	0.015640	0.015771	0.015931	0.016070	0.016163	0.016211	0.016212	0.016168	0.016077	0.015939	0.015755	0.015523	0.015244	0.014918	0.014551	0.014175	0.013801	0.013436	0.013087	0.012763	0.012471	0.012218	0.012012	0.011861	0.011771	0.011754	0.011812	0.011929	0.012100	
march2	0.061483	0.062806	0.064152	0.065513	0.066880	0.068246	0.069602	0.070941	0.072254	0.073533	0.074771	0.075958	0.077098	0.078214	0.079287	0.080290	0.081197	0.081983	0.082622	0.083087	0.083353	0.083395	0.083186	0.082706	0.082033	0.081194	0.080197	0.079049	0.077758	0.076331	0.074775	0.073098	0.071307	0.069409	0.067411	0.065369	0.063411	0.061552	0.059794	0.058141	0.056596	0.055163	0.053845	0.052644	0.051564	0.050608	0.049757	0.048878	0.047949	0.046969	
n4bp2_human	0.012820	0.012856	0.012878	0.012889	0.012893	0.012897	0.012905	0.012920	0.012949	0.012996	0.013065	0.013162	0.013291	0.013453	0.013642	0.013851	0.014074	0.014302	0.014530	0.014751	0.014957	0.015142	0.015299	0.015422	0.015532	0.015639	0.015738	0.015827	0.015903	0.015963	0.016004	0.016023	0.016018	0.015985	0.015921	0.015830	0.015718	0.015587	0.015438	0.015271	0.015086	0.014886	0.014670	0.014438	0.014192	0.013933	0.013671	0.013466	0.013323	0.013233	
np_060851.1	0.020749	0.020360	0.019949	0.019522	0.019089	0.018657	0.018236	0.017832	0.017455	0.017112	0.016812	0.016563	0.016360	0.016160	0.015979	0.015841	0.015769	0.015787	0.015917	0.016183	0.016609	0.017218	0.018033	0.019072	0.020246	0.021509	0.022854	0.024273	0.025761	0.027308	0.028908	0.030554	0.032238	0.033953	0.035692	0.037374	0.038829	0.040039	0.040998	0.041703	0.042147	0.042326	0.042234	0.041868	0.041221	0.040288	0.039090	0.037802	0.036483	0.035136	
ccl21	0.017713	0.018323	0.018940	0.019563	0.020189	0.020815	0.021438	0.022056	0.022666	0.023265	0.023850	0.024419	0.024968	0.025493	0.025996	0.026479	0.026944	0.027395	0.027833	0.028260	0.028679	0.029093	0.029503	0.029915	0.030377	0.030903	0.031484	0.032111	0.032777	0.033471	0.034187	0.034915	0.035648	0.036376	0.037092	0.037756	0.038319	0.038784	0.039154	0.039431	0.039617	0.039716	0.039731	0.039664	0.039518	0.039296	0.039012	0.038735	0.038481	0.038253	
k1434_human	0.017490	0.017728	0.018001	0.018296	0.018603	0.018908	0.019200	0.019466	0.019696	0.019877	0.019996	0.020042	0.020018	0.019982	0.019937	0.019876	0.019793	0.019681	0.019534	0.019345	0.019108	0.018815	0.018461	0.018040	0.017620	0.017239	0.016899	0.016600	0.016340	0.016120	0.015940	0.015799	0.015697	0.015634	0.015609	0.015615	0.015602	0.015566	0.015508	0.015430	0.015335	0.015223	0.015097	0.014959	0.014810	0.014653	0.014490	0.014370	0.014335	0.014380	
znfx1	0.013003	0.013374	0.013753	0.014136	0.014521	0.014905	0.015287	0.015663	0.016032	0.016391	0.016737	0.017069	0.017386	0.017697	0.017999	0.018289	0.018563	0.018817	0.019049	0.019255	0.019431	0.019574	0.019681	0.019749	0.019784	0.019796	0.019787	0.019761	0.019723	0.019676	0.019624	0.019572	0.019522	0.019480	0.019449	0.019434	0.019438	0.019457	0.019485	0.019517	0.019548	0.019574	0.019590	0.019590	0.019570	0.019524	0.019446	0.019316	0.019130	0.018888	
cenpo	0.016956	0.017952	0.018965	0.019990	0.021019	0.022047	0.023067	0.024073	0.025059	0.026018	0.026944	0.027831	0.028684	0.029553	0.030431	0.031302	0.032151	0.032963	0.033720	0.034408	0.035012	0.035514	0.035900	0.036155	0.036375	0.036644	0.036967	0.037346	0.037783	0.038283	0.038848	0.039480	0.040184	0.040962	0.041816	0.042740	0.043664	0.044579	0.045487	0.046391	0.047292	0.048193	0.049097	0.050005	0.050921	0.051846	0.052767	0.053559	0.054196	0.054694	
c3orf52	0.018551	0.019162	0.019794	0.020439	0.021088	0.021733	0.022368	0.022983	0.023570	0.024123	0.024633	0.025092	0.025516	0.025975	0.026454	0.026929	0.027374	0.027766	0.028079	0.028289	0.028372	0.028302	0.028056	0.027618	0.027195	0.026881	0.026676	0.026586	0.026611	0.026756	0.027023	0.027415	0.027935	0.028586	0.029370	0.030211	0.030977	0.031659	0.032250	0.032743	0.033130	0.033405	0.033558	0.033585	0.033476	0.033225	0.032848	0.032479	0.032140	0.031830	
ccdc51	0.026025	0.026831	0.027667	0.028521	0.029383	0.030242	0.031086	0.031905	0.032688	0.033424	0.034101	0.034710	0.035260	0.035821	0.036380	0.036915	0.037404	0.037827	0.038161	0.038386	0.038480	0.038422	0.038191	0.037772	0.037325	0.036914	0.036533	0.036177	0.035840	0.035516	0.035199	0.034883	0.034563	0.034232	0.033885	0.033549	0.033271	0.033053	0.032895	0.032797	0.032759	0.032781	0.032863	0.033006	0.033209	0.033473	0.033794	0.034152	0.034549	0.034994	
slamf1	0.007818	0.008449	0.009106	0.009779	0.010460	0.011139	0.011808	0.012456	0.013076	0.013658	0.014194	0.014673	0.015110	0.015576	0.016054	0.016522	0.016956	0.017333	0.017628	0.017820	0.017884	0.017798	0.017536	0.017083	0.016545	0.015980	0.015398	0.014808	0.014222	0.013648	0.013096	0.012577	0.012101	0.011677	0.011315	0.011029	0.010826	0.010702	0.010653	0.010674	0.010762	0.010914	0.011123	0.011388	0.011704	0.012066	0.012462	0.012837	0.013184	0.013502	
np_115638.1	0.016364	0.016332	0.016308	0.016289	0.016271	0.016253	0.016230	0.016201	0.016162	0.016110	0.016043	0.015958	0.015856	0.015751	0.015644	0.015534	0.015417	0.015293	0.015160	0.015015	0.014857	0.014684	0.014494	0.014287	0.014130	0.014061	0.014075	0.014168	0.014335	0.014570	0.014869	0.015228	0.015641	0.016103	0.016609	0.017122	0.017616	0.018088	0.018529	0.018931	0.019284	0.019580	0.019810	0.019965	0.020036	0.020014	0.019896	0.019720	0.019503	0.019246	
fyttd1	0.014831	0.015323	0.015826	0.016335	0.016847	0.017358	0.017863	0.018358	0.018839	0.019301	0.019742	0.020156	0.020546	0.020933	0.021322	0.021719	0.022131	0.022564	0.023024	0.023516	0.024048	0.024625	0.025252	0.025942	0.026717	0.027538	0.028389	0.029256	0.030126	0.030985	0.031817	0.032609	0.033348	0.034018	0.034606	0.035055	0.035309	0.035372	0.035245	0.034930	0.034430	0.033746	0.032881	0.031836	0.030614	0.029217	0.027660	0.026130	0.024746	0.023508	
ccdc115	0.006399	0.007056	0.007724	0.008399	0.009076	0.009750	0.010419	0.011077	0.011720	0.012344	0.012945	0.013518	0.014073	0.014649	0.015229	0.015792	0.016316	0.016779	0.017158	0.017434	0.017582	0.017582	0.017412	0.017055	0.016628	0.016189	0.015746	0.015308	0.014885	0.014484	0.014115	0.013786	0.013505	0.013282	0.013125	0.013030	0.012977	0.012963	0.012981	0.013027	0.013098	0.013187	0.013290	0.013402	0.013519	0.013636	0.013747	0.013834	0.013898	0.013938	
fam136a	0.017090	0.016772	0.016476	0.016193	0.015915	0.015636	0.015347	0.015041	0.014709	0.014346	0.013941	0.013489	0.012993	0.012490	0.011981	0.011464	0.010936	0.010395	0.009838	0.009263	0.008667	0.008047	0.007402	0.006731	0.006118	0.005592	0.005152	0.004797	0.004522	0.004327	0.004209	0.004166	0.004195	0.004294	0.004461	0.004677	0.004913	0.005163	0.005423	0.005687	0.005951	0.006210	0.006459	0.006692	0.006905	0.007093	0.007250	0.007366	0.007442	0.007481	
smarcd3	0.012552	0.013072	0.013589	0.014106	0.014621	0.015136	0.015651	0.016166	0.016683	0.017201	0.017721	0.018244	0.018771	0.019310	0.019852	0.020383	0.020895	0.021373	0.021809	0.022188	0.022501	0.022736	0.022881	0.022926	0.022892	0.022817	0.022705	0.022559	0.022383	0.022180	0.021953	0.021706	0.021443	0.021166	0.020880	0.020604	0.020355	0.020122	0.019908	0.019712	0.019536	0.019379	0.019243	0.019128	0.019035	0.018964	0.018915	0.018875	0.018832	0.018787	
tmem182	0.003422	0.004896	0.006388	0.007893	0.009403	0.010911	0.012412	0.013900	0.015366	0.016806	0.018212	0.019578	0.020908	0.022229	0.023523	0.024773	0.025956	0.027055	0.028047	0.028915	0.029636	0.030193	0.030563	0.030731	0.030734	0.030597	0.030323	0.029918	0.029388	0.028736	0.027968	0.027089	0.026103	0.025016	0.023833	0.022595	0.021368	0.020157	0.018967	0.017803	0.016671	0.015576	0.014521	0.013513	0.012557	0.011657	0.010827	0.010122	0.009541	0.009076	
ccdc108	0.009457	0.010714	0.011959	0.013195	0.014426	0.015658	0.016895	0.018140	0.019399	0.020675	0.021974	0.023299	0.024651	0.026017	0.027394	0.028780	0.030175	0.031576	0.032982	0.034393	0.035806	0.037220	0.038633	0.040041	0.041355	0.042537	0.043584	0.044496	0.045269	0.045903	0.046393	0.046740	0.046939	0.046990	0.046890	0.046642	0.046257	0.045744	0.045113	0.044372	0.043531	0.042599	0.041584	0.040497	0.039345	0.038138	0.036897	0.035701	0.034567	0.033503	
wbp2nl	0.011243	0.011040	0.010845	0.010654	0.010466	0.010279	0.010089	0.009894	0.009692	0.009481	0.009257	0.009019	0.008765	0.008508	0.008256	0.008015	0.007793	0.007597	0.007433	0.007309	0.007232	0.007208	0.007245	0.007348	0.007505	0.007720	0.007987	0.008299	0.008653	0.009040	0.009457	0.009896	0.010353	0.010821	0.011295	0.011765	0.012191	0.012566	0.012891	0.013166	0.013389	0.013562	0.013685	0.013757	0.013778	0.013750	0.013671	0.013568	0.013462	0.013354	
np_689885.3	0.025103	0.025123	0.025163	0.025217	0.025277	0.025334	0.025380	0.025406	0.025406	0.025370	0.025291	0.025160	0.024986	0.024831	0.024691	0.024555	0.024406	0.024233	0.024022	0.023758	0.023428	0.023020	0.022518	0.021912	0.021294	0.020744	0.020261	0.019842	0.019487	0.019193	0.018958	0.018781	0.018660	0.018592	0.018578	0.018593	0.018609	0.018630	0.018666	0.018722	0.018808	0.018929	0.019093	0.019309	0.019583	0.019923	0.020345	0.020863	0.021435	0.022058	
pi4k2b	0.000000	0.000000	0.000000	0.000125	0.001342	0.002558	0.003773	0.004984	0.006190	0.007390	0.008581	0.009763	0.010938	0.012115	0.013280	0.014415	0.015500	0.016518	0.017449	0.018276	0.018980	0.019542	0.019943	0.020164	0.020182	0.020017	0.019682	0.019189	0.018552	0.017783	0.016896	0.015903	0.014818	0.013653	0.012422	0.011172	0.010019	0.008981	0.008061	0.007264	0.006595	0.006059	0.005660	0.005402	0.005291	0.005330	0.005510	0.005749	0.006029	0.006338	
znf57	0.025008	0.025971	0.026966	0.027982	0.029006	0.030027	0.031034	0.032014	0.032957	0.033851	0.034683	0.035444	0.036145	0.036863	0.037577	0.038256	0.038871	0.039391	0.039785	0.040024	0.040077	0.039913	0.039504	0.038823	0.037983	0.037046	0.036022	0.034921	0.033755	0.032535	0.031271	0.029974	0.028656	0.027326	0.025997	0.024676	0.023371	0.022091	0.020843	0.019638	0.018484	0.017388	0.016361	0.015411	0.014547	0.013777	0.013103	0.012489	0.011931	0.011433	
c4orf34	0.023914	0.024948	0.026040	0.027171	0.028320	0.029468	0.030596	0.031684	0.032712	0.033661	0.034510	0.035241	0.035856	0.036421	0.036934	0.037383	0.037755	0.038041	0.038227	0.038303	0.038258	0.038079	0.037755	0.037284	0.036862	0.036568	0.036398	0.036348	0.036415	0.036595	0.036883	0.037278	0.037773	0.038367	0.039054	0.039817	0.040624	0.041459	0.042310	0.043162	0.044003	0.044817	0.045591	0.046311	0.046964	0.047535	0.048037	0.048613	0.049284	0.050046	
c19orf63	0.042702	0.041875	0.041051	0.040232	0.039416	0.038605	0.037797	0.036994	0.036195	0.035400	0.034610	0.033825	0.033027	0.032171	0.031305	0.030484	0.029763	0.029197	0.028841	0.028750	0.028978	0.029581	0.030614	0.032116	0.033794	0.035505	0.037238	0.038981	0.040722	0.042448	0.044148	0.045809	0.047420	0.048968	0.050442	0.051775	0.052879	0.053759	0.054422	0.054876	0.055125	0.055178	0.055040	0.054719	0.054221	0.053553	0.052742	0.051914	0.051085	0.050247	
arl13b	0.004692	0.005591	0.006497	0.007407	0.008319	0.009231	0.010139	0.011042	0.011937	0.012821	0.013691	0.014546	0.015386	0.016222	0.017038	0.017821	0.018555	0.019225	0.019815	0.020311	0.020698	0.020960	0.021082	0.021049	0.020864	0.020540	0.020088	0.019519	0.018845	0.018077	0.017227	0.016305	0.015324	0.014294	0.013226	0.012170	0.011188	0.010283	0.009453	0.008702	0.008028	0.007433	0.006917	0.006482	0.006127	0.005853	0.005659	0.005528	0.005457	0.005449	
c19orf54	0.031670	0.033320	0.034970	0.036617	0.038262	0.039904	0.041542	0.043175	0.044802	0.046423	0.048037	0.049644	0.051259	0.052939	0.054662	0.056401	0.058130	0.059821	0.061447	0.062980	0.064394	0.065662	0.066755	0.067656	0.068516	0.069405	0.070328	0.071287	0.072284	0.073324	0.074408	0.075541	0.076724	0.077962	0.079256	0.080498	0.081507	0.082282	0.082822	0.083126	0.083193	0.083025	0.082619	0.081977	0.081096	0.079978	0.078632	0.077138	0.075523	0.073805	
slu7	0.015645	0.015589	0.015522	0.015446	0.015367	0.015288	0.015212	0.015143	0.015085	0.015041	0.015016	0.015013	0.015031	0.015061	0.015111	0.015194	0.015318	0.015497	0.015740	0.016059	0.016465	0.016968	0.017580	0.018308	0.019096	0.019911	0.020748	0.021600	0.022461	0.023325	0.024185	0.025034	0.025867	0.026678	0.027459	0.028245	0.029104	0.030040	0.031060	0.032169	0.033373	0.034677	0.036087	0.037609	0.039248	0.041010	0.042884	0.044768	0.046631	0.048456	
fam82b	0.030319	0.029457	0.028612	0.027776	0.026945	0.026112	0.025273	0.024421	0.023550	0.022654	0.021729	0.020768	0.019774	0.018786	0.017820	0.016888	0.016002	0.015175	0.014420	0.013750	0.013177	0.012714	0.012373	0.012169	0.012138	0.012281	0.012581	0.013022	0.013589	0.014266	0.015036	0.015885	0.016797	0.017754	0.018743	0.019699	0.020538	0.021256	0.021848	0.022308	0.022633	0.022818	0.022859	0.022750	0.022488	0.022069	0.021509	0.020940	0.020386	0.019850	
c9orf167	0.047663	0.049502	0.051383	0.053292	0.055216	0.057140	0.059050	0.060933	0.062774	0.064559	0.066274	0.067906	0.069454	0.070975	0.072444	0.073822	0.075068	0.076142	0.077006	0.077619	0.077941	0.077933	0.077555	0.076769	0.075609	0.074134	0.072371	0.070349	0.068096	0.065641	0.063012	0.060238	0.057347	0.054368	0.051329	0.048286	0.045408	0.042726	0.040245	0.037972	0.035911	0.034069	0.032452	0.031065	0.029914	0.029005	0.028342	0.027787	0.027213	0.026617	
armc1	0.015066	0.015326	0.015640	0.015990	0.016355	0.016716	0.017053	0.017348	0.017581	0.017732	0.017782	0.017712	0.017533	0.017344	0.017142	0.016914	0.016646	0.016324	0.015934	0.015462	0.014894	0.014217	0.013416	0.012488	0.011653	0.010996	0.010507	0.010178	0.009998	0.009959	0.010051	0.010266	0.010594	0.011025	0.011551	0.012112	0.012618	0.013065	0.013448	0.013763	0.014004	0.014167	0.014248	0.014242	0.014145	0.013951	0.013668	0.013364	0.013054	0.012742	
smu1	0.010832	0.011739	0.012647	0.013557	0.014467	0.015378	0.016289	0.017200	0.018110	0.019018	0.019924	0.020828	0.021728	0.022622	0.023510	0.024393	0.025271	0.026146	0.027017	0.027887	0.028756	0.029624	0.030493	0.031360	0.032183	0.032944	0.033649	0.034299	0.034900	0.035453	0.035963	0.036433	0.036866	0.037267	0.037637	0.037970	0.038250	0.038477	0.038656	0.038787	0.038874	0.038918	0.038922	0.038888	0.038819	0.038716	0.038578	0.038384	0.038135	0.037834	
wdr41	0.008262	0.008881	0.009516	0.010161	0.010811	0.011459	0.012099	0.012724	0.013328	0.013906	0.014450	0.014955	0.015426	0.015908	0.016391	0.016857	0.017291	0.017674	0.017989	0.018221	0.018351	0.018363	0.018239	0.017967	0.017613	0.017243	0.016863	0.016478	0.016091	0.015706	0.015328	0.014959	0.014606	0.014271	0.013958	0.013670	0.013405	0.013164	0.012945	0.012751	0.012581	0.012437	0.012317	0.012224	0.012158	0.012118	0.012120	0.012241	0.012470	0.012796	
kiaa1166	0.020335	0.020512	0.020694	0.020879	0.021068	0.021258	0.021448	0.021637	0.021823	0.022006	0.022183	0.022353	0.022512	0.022639	0.022741	0.022832	0.022922	0.023024	0.023149	0.023310	0.023519	0.023787	0.024127	0.024550	0.025016	0.025500	0.026001	0.026521	0.027059	0.027618	0.028198	0.028799	0.029423	0.030070	0.030741	0.031450	0.032168	0.032878	0.033572	0.034244	0.034886	0.035492	0.036054	0.036565	0.037019	0.037408	0.037720	0.037912	0.037971	0.037906	
c8orf44	0.015026	0.014907	0.014793	0.014683	0.014576	0.014469	0.014363	0.014254	0.014142	0.014026	0.013903	0.013773	0.013632	0.013475	0.013306	0.013130	0.012953	0.012780	0.012615	0.012464	0.012332	0.012223	0.012144	0.012098	0.012080	0.012086	0.012114	0.012164	0.012235	0.012326	0.012436	0.012564	0.012710	0.012872	0.013050	0.013223	0.013360	0.013459	0.013518	0.013534	0.013506	0.013433	0.013312	0.013141	0.012919	0.012643	0.012316	0.011958	0.011578	0.011180	
magee1	0.019927	0.019860	0.019779	0.019690	0.019597	0.019505	0.019419	0.019343	0.019281	0.019238	0.019220	0.019229	0.019261	0.019280	0.019293	0.019308	0.019335	0.019384	0.019465	0.019586	0.019757	0.019988	0.020288	0.020664	0.021051	0.021419	0.021762	0.022074	0.022350	0.022585	0.022775	0.022913	0.022994	0.023013	0.022966	0.022860	0.022714	0.022529	0.022306	0.022046	0.021749	0.021417	0.021049	0.020647	0.020211	0.019742	0.019247	0.018763	0.018297	0.017850	
syp	0.014074	0.013934	0.013798	0.013664	0.013531	0.013397	0.013260	0.013119	0.012972	0.012818	0.012655	0.012482	0.012300	0.012124	0.011962	0.011816	0.011692	0.011594	0.011527	0.011495	0.011503	0.011556	0.011657	0.011813	0.012022	0.012284	0.012595	0.012952	0.013352	0.013793	0.014273	0.014788	0.015335	0.015913	0.016518	0.017101	0.017589	0.017983	0.018285	0.018498	0.018623	0.018664	0.018621	0.018498	0.018296	0.018018	0.017673	0.017316	0.016956	0.016593	
cenpk	0.059371	0.058719	0.058038	0.057338	0.056629	0.055922	0.055228	0.054557	0.053919	0.053325	0.052786	0.052312	0.051895	0.051448	0.050977	0.050499	0.050035	0.049602	0.049218	0.048904	0.048677	0.048555	0.048559	0.048703	0.048871	0.048959	0.048961	0.048876	0.048700	0.048429	0.048060	0.047591	0.047016	0.046334	0.045541	0.044659	0.043776	0.042908	0.042057	0.041225	0.040416	0.039632	0.038876	0.038152	0.037461	0.036807	0.036190	0.035572	0.034925	0.034258	
tbcc	0.036839	0.036472	0.036114	0.035759	0.035405	0.035046	0.034679	0.034298	0.033900	0.033481	0.033037	0.032562	0.032078	0.031666	0.031314	0.030998	0.030694	0.030381	0.030033	0.029629	0.029145	0.028558	0.027845	0.026995	0.026238	0.025678	0.025315	0.025149	0.025182	0.025416	0.025850	0.026487	0.027327	0.028372	0.029622	0.031024	0.032480	0.033971	0.035477	0.036983	0.038468	0.039915	0.041305	0.042621	0.043845	0.044957	0.045935	0.046739	0.047369	0.047832	
c5orf23	0.010604	0.011393	0.012196	0.013007	0.013822	0.014634	0.015440	0.016234	0.017011	0.017766	0.018493	0.019187	0.019856	0.020532	0.021210	0.021876	0.022518	0.023125	0.023684	0.024182	0.024609	0.024951	0.025196	0.025337	0.025460	0.025606	0.025776	0.025973	0.026200	0.026460	0.026754	0.027087	0.027459	0.027874	0.028335	0.028879	0.029559	0.030369	0.031301	0.032346	0.033496	0.034743	0.036080	0.037498	0.038989	0.040546	0.042145	0.043690	0.045169	0.046584	
npal2	0.013114	0.013096	0.013080	0.013065	0.013050	0.013033	0.013016	0.012995	0.012971	0.012943	0.012909	0.012870	0.012827	0.012796	0.012782	0.012787	0.012816	0.012872	0.012957	0.013076	0.013231	0.013427	0.013666	0.013948	0.014208	0.014424	0.014601	0.014744	0.014860	0.014955	0.015034	0.015102	0.015167	0.015233	0.015306	0.015388	0.015473	0.015562	0.015655	0.015753	0.015855	0.015963	0.016077	0.016197	0.016325	0.016459	0.016594	0.016692	0.016748	0.016761	
cep135	0.011887	0.012854	0.013806	0.014749	0.015687	0.016626	0.017569	0.018522	0.019489	0.020476	0.021487	0.022527	0.023594	0.024664	0.025740	0.026827	0.027929	0.029050	0.030196	0.031372	0.032581	0.033829	0.035120	0.036459	0.037843	0.039271	0.040744	0.042263	0.043826	0.045436	0.047093	0.048797	0.050548	0.052348	0.054197	0.056045	0.057816	0.059509	0.061126	0.062667	0.064133	0.065526	0.066846	0.068095	0.069274	0.070383	0.071410	0.072279	0.072988	0.073551	
tmem120a	0.008277	0.009255	0.010260	0.011283	0.012315	0.013346	0.014365	0.015364	0.016333	0.017262	0.018141	0.018961	0.019727	0.020487	0.021239	0.021980	0.022705	0.023407	0.024081	0.024723	0.025328	0.025890	0.026403	0.026866	0.027313	0.027761	0.028212	0.028669	0.029132	0.029603	0.030084	0.030576	0.031082	0.031602	0.032139	0.032657	0.033097	0.033454	0.033725	0.033907	0.033997	0.033992	0.033889	0.033684	0.033375	0.032958	0.032443	0.031909	0.031373	0.030838	
tmem164	0.013382	0.013541	0.013704	0.013870	0.014036	0.014202	0.014366	0.014524	0.014676	0.014820	0.014954	0.015076	0.015186	0.015296	0.015404	0.015507	0.015598	0.015674	0.015729	0.015760	0.015762	0.015730	0.015660	0.015549	0.015439	0.015349	0.015282	0.015241	0.015229	0.015251	0.015309	0.015406	0.015546	0.015733	0.015969	0.016245	0.016508	0.016751	0.016968	0.017156	0.017312	0.017432	0.017512	0.017549	0.017539	0.017478	0.017363	0.017202	0.017007	0.016788	
fate1	0.022447	0.022345	0.022250	0.022161	0.022075	0.021991	0.021906	0.021819	0.021727	0.021628	0.021521	0.021404	0.021271	0.021120	0.020957	0.020793	0.020635	0.020492	0.020375	0.020291	0.020249	0.020259	0.020330	0.020466	0.020601	0.020701	0.020763	0.020784	0.020761	0.020689	0.020567	0.020390	0.020154	0.019858	0.019497	0.019090	0.018672	0.018248	0.017820	0.017390	0.016961	0.016537	0.016119	0.015712	0.015317	0.014938	0.014579	0.014259	0.013977	0.013729	
gprin1	0.000000	0.000000	0.000000	0.000000	0.001037	0.005625	0.010222	0.014839	0.019486	0.024174	0.028913	0.033713	0.038580	0.043491	0.048416	0.053325	0.058186	0.062971	0.067649	0.072190	0.076564	0.080741	0.084690	0.088377	0.091694	0.094595	0.097074	0.099123	0.100736	0.101904	0.102621	0.102880	0.102672	0.101992	0.100832	0.099242	0.097327	0.095110	0.092614	0.089864	0.086882	0.083691	0.080315	0.076777	0.073099	0.069307	0.065454	0.061752	0.058236	0.054911	
cmbl	0.033675	0.033168	0.032655	0.032140	0.031624	0.031109	0.030597	0.030090	0.029589	0.029097	0.028615	0.028145	0.027683	0.027206	0.026722	0.026242	0.025776	0.025335	0.024931	0.024573	0.024272	0.024039	0.023884	0.023815	0.023767	0.023715	0.023662	0.023611	0.023565	0.023530	0.023507	0.023501	0.023514	0.023551	0.023615	0.023698	0.023783	0.023867	0.023948	0.024025	0.024096	0.024158	0.024211	0.024251	0.024278	0.024290	0.024274	0.024175	0.023988	0.023720	
tmem71	0.013935	0.014276	0.014627	0.014986	0.015347	0.015708	0.016065	0.016415	0.016752	0.017074	0.017377	0.017658	0.017915	0.018161	0.018385	0.018572	0.018708	0.018781	0.018776	0.018680	0.018478	0.018157	0.017703	0.017106	0.016445	0.015780	0.015116	0.014462	0.013825	0.013212	0.012631	0.012090	0.011595	0.011156	0.010778	0.010468	0.010209	0.009996	0.009822	0.009685	0.009579	0.009500	0.009444	0.009406	0.009383	0.009369	0.009352	0.009285	0.009173	0.009021	
cxorf38	0.022871	0.024364	0.025897	0.027456	0.029029	0.030603	0.032164	0.033701	0.035200	0.036648	0.038033	0.039341	0.040563	0.041706	0.042783	0.043806	0.044787	0.045739	0.046672	0.047600	0.048534	0.049487	0.050471	0.051494	0.052494	0.053447	0.054359	0.055236	0.056084	0.056908	0.057713	0.058505	0.059291	0.060074	0.060863	0.061634	0.062347	0.062994	0.063571	0.064072	0.064491	0.064824	0.065064	0.065207	0.065246	0.065177	0.064979	0.064563	0.063923	0.063070	
c7orf47	0.014190	0.014939	0.015724	0.016532	0.017350	0.018165	0.018965	0.019736	0.020466	0.021142	0.021750	0.022278	0.022739	0.023209	0.023680	0.024132	0.024547	0.024904	0.025184	0.025369	0.025439	0.025375	0.025158	0.024775	0.024349	0.023940	0.023552	0.023190	0.022858	0.022561	0.022304	0.022092	0.021928	0.021819	0.021768	0.021750	0.021718	0.021671	0.021610	0.021535	0.021446	0.021344	0.021227	0.021098	0.020955	0.020800	0.020644	0.020568	0.020580	0.020675	
c5orf24	0.025044	0.025806	0.026601	0.027416	0.028240	0.029062	0.029870	0.030654	0.031401	0.032100	0.032740	0.033310	0.033819	0.034335	0.034851	0.035354	0.035829	0.036261	0.036637	0.036942	0.037161	0.037281	0.037287	0.037174	0.037136	0.037249	0.037506	0.037897	0.038416	0.039052	0.039800	0.040649	0.041593	0.042622	0.043730	0.044840	0.045845	0.046741	0.047526	0.048200	0.048761	0.049208	0.049539	0.049753	0.049849	0.049825	0.049692	0.049526	0.049336	0.049118	
srp14	0.005175	0.005718	0.006263	0.006810	0.007358	0.007906	0.008453	0.008999	0.009541	0.010080	0.010615	0.011145	0.011668	0.012179	0.012673	0.013145	0.013593	0.014010	0.014392	0.014736	0.015037	0.015290	0.015491	0.015636	0.015712	0.015721	0.015667	0.015556	0.015392	0.015180	0.014924	0.014631	0.014304	0.013949	0.013570	0.013179	0.012795	0.012421	0.012064	0.011729	0.011421	0.011145	0.010907	0.010711	0.010565	0.010471	0.010431	0.010410	0.010404	0.010414	
np_689919.1	0.016319	0.016461	0.016604	0.016747	0.016890	0.017033	0.017175	0.017314	0.017452	0.017587	0.017718	0.017845	0.017977	0.018139	0.018327	0.018529	0.018735	0.018936	0.019122	0.019281	0.019404	0.019482	0.019503	0.019461	0.019418	0.019401	0.019412	0.019453	0.019525	0.019630	0.019768	0.019942	0.020153	0.020403	0.020692	0.020978	0.021192	0.021329	0.021390	0.021371	0.021273	0.021092	0.020828	0.020480	0.020045	0.019522	0.018923	0.018327	0.017745	0.017174	
cxorf58	0.008183	0.009005	0.009839	0.010679	0.011520	0.012358	0.013189	0.014006	0.014807	0.015585	0.016336	0.017055	0.017750	0.018454	0.019156	0.019836	0.020478	0.021063	0.021574	0.021994	0.022304	0.022487	0.022525	0.022406	0.022228	0.022035	0.021829	0.021611	0.021384	0.021148	0.020905	0.020656	0.020403	0.020148	0.019891	0.019614	0.019282	0.018898	0.018464	0.017982	0.017455	0.016885	0.016274	0.015624	0.014938	0.014218	0.013469	0.012720	0.011976	0.011241	
tdg	0.029197	0.028295	0.027358	0.026399	0.025428	0.024458	0.023499	0.022564	0.021664	0.020810	0.020014	0.019287	0.018631	0.018007	0.017423	0.016892	0.016430	0.016050	0.015767	0.015595	0.015549	0.015642	0.015889	0.016302	0.016777	0.017224	0.017644	0.018038	0.018408	0.018754	0.019078	0.019382	0.019667	0.019934	0.020184	0.020403	0.020529	0.020559	0.020501	0.020361	0.020145	0.019862	0.019517	0.019119	0.018672	0.018185	0.017665	0.017134	0.016616	0.016112	
rspo2	0.046164	0.048833	0.051546	0.054291	0.057052	0.059815	0.062565	0.065289	0.067971	0.070597	0.073153	0.075624	0.078004	0.080319	0.082584	0.084810	0.087006	0.089185	0.091357	0.093534	0.095727	0.097946	0.100202	0.102503	0.104750	0.106891	0.108919	0.110823	0.112592	0.114219	0.115692	0.117002	0.118140	0.119095	0.119858	0.120498	0.121132	0.121757	0.122368	0.122960	0.123526	0.124063	0.124564	0.125025	0.125440	0.125804	0.126109	0.126334	0.126481	0.126552	
iqub	0.027079	0.026821	0.026582	0.026358	0.026143	0.025929	0.025711	0.025483	0.025240	0.024974	0.024680	0.024353	0.023983	0.023571	0.023129	0.022674	0.022221	0.021785	0.021381	0.021026	0.020733	0.020519	0.020399	0.020388	0.020476	0.020651	0.020906	0.021235	0.021630	0.022085	0.022594	0.023150	0.023745	0.024373	0.025027	0.025676	0.026271	0.026804	0.027267	0.027652	0.027952	0.028159	0.028265	0.028262	0.028143	0.027899	0.027540	0.027156	0.026764	0.026365	
znf445	0.027752	0.029354	0.031008	0.032698	0.034403	0.036105	0.037786	0.039425	0.041005	0.042506	0.043910	0.045199	0.046385	0.047571	0.048733	0.049836	0.050845	0.051725	0.052442	0.052959	0.053243	0.053257	0.052967	0.052350	0.051638	0.050933	0.050235	0.049542	0.048854	0.048169	0.047488	0.046809	0.046131	0.045454	0.044777	0.044076	0.043319	0.042506	0.041643	0.040731	0.039774	0.038775	0.037737	0.036663	0.035556	0.034420	0.033272	0.032209	0.031248	0.030392	
np_937794.1	0.017857	0.018439	0.019007	0.019565	0.020119	0.020675	0.021238	0.021813	0.022407	0.023024	0.023670	0.024352	0.025065	0.025795	0.026558	0.027372	0.028259	0.029236	0.030324	0.031543	0.032912	0.034450	0.036177	0.038104	0.040057	0.041958	0.043803	0.045591	0.047316	0.048977	0.050571	0.052093	0.053541	0.054912	0.056203	0.057373	0.058367	0.059194	0.059866	0.060392	0.060782	0.061047	0.061196	0.061241	0.061191	0.061056	0.060859	0.060670	0.060489	0.060304	
klrg2	0.017217	0.016930	0.016646	0.016363	0.016082	0.015802	0.015523	0.015245	0.014967	0.014689	0.014411	0.014132	0.013850	0.013551	0.013241	0.012928	0.012622	0.012330	0.012061	0.011824	0.011626	0.011477	0.011384	0.011357	0.011376	0.011431	0.011522	0.011647	0.011806	0.012000	0.012227	0.012487	0.012781	0.013106	0.013464	0.013844	0.014232	0.014621	0.015008	0.015389	0.015757	0.016108	0.016438	0.016742	0.017015	0.017252	0.017448	0.017604	0.017735	0.017842	
aspm	0.022622	0.022940	0.023294	0.023674	0.024064	0.024454	0.024830	0.025180	0.025492	0.025751	0.025947	0.026065	0.026113	0.026161	0.026218	0.026280	0.026342	0.026401	0.026454	0.026496	0.026525	0.026537	0.026528	0.026498	0.026571	0.026799	0.027164	0.027651	0.028242	0.028922	0.029674	0.030480	0.031325	0.032193	0.033066	0.033895	0.034578	0.035101	0.035454	0.035631	0.035624	0.035425	0.035026	0.034421	0.033601	0.032559	0.031283	0.029902	0.028575	0.027307	
c9orf72	0.022152	0.021889	0.021621	0.021350	0.021078	0.020807	0.020541	0.020281	0.020030	0.019791	0.019564	0.019354	0.019151	0.018928	0.018714	0.018537	0.018431	0.018426	0.018554	0.018845	0.019331	0.020044	0.021014	0.022267	0.023719	0.025311	0.027024	0.028841	0.030742	0.032707	0.034720	0.036759	0.038807	0.040845	0.042854	0.044777	0.046539	0.048130	0.049539	0.050756	0.051771	0.052573	0.053154	0.053502	0.053607	0.053460	0.053093	0.052764	0.052506	0.052312	
c1qtnf2	0.041033	0.039846	0.038668	0.037494	0.036322	0.035149	0.033971	0.032787	0.031592	0.030384	0.029160	0.027917	0.026662	0.025440	0.024258	0.023119	0.022027	0.020986	0.020000	0.019073	0.018208	0.017409	0.016679	0.016023	0.015439	0.014928	0.014490	0.014130	0.013848	0.013648	0.013532	0.013501	0.013559	0.013708	0.013950	0.014221	0.014423	0.014554	0.014620	0.014622	0.014564	0.014449	0.014279	0.014057	0.013787	0.013471	0.013138	0.012946	0.012906	0.013001	
kiaa1913	0.030140	0.029527	0.028899	0.028260	0.027617	0.026974	0.026339	0.025716	0.025112	0.024532	0.023982	0.023468	0.022985	0.022502	0.022021	0.021549	0.021093	0.020659	0.020253	0.019883	0.019555	0.019275	0.019049	0.018886	0.018793	0.018773	0.018823	0.018943	0.019131	0.019386	0.019705	0.020087	0.020532	0.021037	0.021601	0.022216	0.022866	0.023543	0.024237	0.024940	0.025644	0.026340	0.027021	0.027677	0.028299	0.028881	0.029407	0.029854	0.030229	0.030547	
spag4l	0.013034	0.013338	0.013654	0.013979	0.014308	0.014639	0.014966	0.015287	0.015597	0.015892	0.016169	0.016423	0.016653	0.016846	0.017000	0.017123	0.017222	0.017304	0.017375	0.017442	0.017513	0.017593	0.017690	0.017816	0.017981	0.018133	0.018264	0.018368	0.018440	0.018473	0.018461	0.018397	0.018276	0.018091	0.017835	0.017506	0.017177	0.016864	0.016564	0.016275	0.015994	0.015718	0.015446	0.015174	0.014899	0.014621	0.014337	0.014062	0.013797	0.013542	
btbd14a	0.020116	0.020264	0.020416	0.020571	0.020727	0.020884	0.021040	0.021193	0.021343	0.021488	0.021627	0.021758	0.021879	0.021980	0.022068	0.022152	0.022238	0.022337	0.022458	0.022607	0.022795	0.023030	0.023320	0.023675	0.024080	0.024501	0.024936	0.025380	0.025830	0.026283	0.026735	0.027182	0.027622	0.028050	0.028463	0.028803	0.028993	0.029040	0.028948	0.028723	0.028369	0.027892	0.027297	0.026589	0.025773	0.024854	0.023858	0.022910	0.022034	0.021235	
znf511	0.032348	0.033004	0.033706	0.034436	0.035178	0.035914	0.036629	0.037306	0.037928	0.038479	0.038941	0.039299	0.039578	0.039863	0.040132	0.040353	0.040494	0.040523	0.040410	0.040123	0.039631	0.038901	0.037904	0.036650	0.035320	0.033960	0.032579	0.031183	0.029779	0.028373	0.026973	0.025586	0.024218	0.022876	0.021571	0.020360	0.019311	0.018429	0.017717	0.017180	0.016822	0.016646	0.016657	0.016860	0.017257	0.017843	0.018528	0.019162	0.019724	0.020215	
pink1	0.006143	0.006988	0.007832	0.008675	0.009517	0.010360	0.011203	0.012048	0.012896	0.013745	0.014599	0.015456	0.016317	0.017183	0.018055	0.018931	0.019810	0.020692	0.021574	0.022455	0.023334	0.024210	0.025082	0.025947	0.026808	0.027675	0.028552	0.029439	0.030338	0.031252	0.032183	0.033132	0.034101	0.035093	0.036110	0.037151	0.038209	0.039279	0.040357	0.041439	0.042520	0.043597	0.044664	0.045718	0.046754	0.047769	0.048757	0.049635	0.050332	0.050856	
rabgef1	0.010226	0.010541	0.010844	0.011138	0.011428	0.011720	0.012016	0.012321	0.012641	0.012979	0.013340	0.013728	0.014139	0.014547	0.014950	0.015352	0.015756	0.016167	0.016587	0.017019	0.017467	0.017934	0.018423	0.018936	0.019423	0.019865	0.020261	0.020614	0.020924	0.021193	0.021419	0.021606	0.021754	0.021863	0.021934	0.021996	0.022091	0.022218	0.022374	0.022557	0.022765	0.022995	0.023247	0.023517	0.023803	0.024104	0.024425	0.024816	0.025282	0.025820	
c14orf54	0.017131	0.017170	0.017228	0.017297	0.017372	0.017446	0.017511	0.017563	0.017594	0.017597	0.017567	0.017497	0.017390	0.017282	0.017175	0.017067	0.016959	0.016849	0.016735	0.016618	0.016496	0.016367	0.016232	0.016090	0.015962	0.015855	0.015767	0.015696	0.015641	0.015599	0.015568	0.015546	0.015531	0.015522	0.015515	0.015509	0.015503	0.015494	0.015479	0.015458	0.015427	0.015386	0.015330	0.015260	0.015172	0.015064	0.014942	0.014847	0.014782	0.014746	
krt28	0.018937	0.018741	0.018560	0.018389	0.018224	0.018057	0.017884	0.017699	0.017497	0.017273	0.017020	0.016733	0.016413	0.016078	0.015735	0.015385	0.015035	0.014686	0.014343	0.014010	0.013690	0.013387	0.013104	0.012849	0.012678	0.012612	0.012649	0.012786	0.013020	0.013349	0.013769	0.014279	0.014876	0.015557	0.016319	0.017123	0.017908	0.018672	0.019413	0.020131	0.020824	0.021490	0.022129	0.022739	0.023319	0.023867	0.024373	0.024774	0.025066	0.025252	
prickle2	0.015707	0.015846	0.016002	0.016171	0.016345	0.016518	0.016684	0.016838	0.016971	0.017079	0.017156	0.017194	0.017197	0.017195	0.017185	0.017160	0.017113	0.017038	0.016928	0.016777	0.016578	0.016324	0.016009	0.015629	0.015227	0.014826	0.014428	0.014038	0.013657	0.013288	0.012935	0.012600	0.012287	0.011999	0.011737	0.011505	0.011301	0.011125	0.010975	0.010851	0.010751	0.010676	0.010624	0.010595	0.010587	0.010599	0.010628	0.010651	0.010664	0.010664	
fbrs	0.011321	0.011408	0.011513	0.011630	0.011751	0.011871	0.011983	0.012081	0.012157	0.012205	0.012220	0.012193	0.012130	0.012068	0.012005	0.011937	0.011859	0.011766	0.011653	0.011514	0.011346	0.011143	0.010901	0.010617	0.010358	0.010151	0.009997	0.009895	0.009845	0.009846	0.009898	0.010000	0.010153	0.010356	0.010609	0.010877	0.011109	0.011301	0.011456	0.011572	0.011650	0.011690	0.011691	0.011654	0.011578	0.011464	0.011323	0.011223	0.011171	0.011164	
dclre1c	0.032417	0.031761	0.031154	0.030580	0.030023	0.029466	0.028892	0.028285	0.027628	0.026905	0.026099	0.025194	0.024189	0.023138	0.022056	0.020951	0.019833	0.018711	0.017595	0.016493	0.015415	0.014371	0.013369	0.012424	0.011662	0.011123	0.010796	0.010670	0.010732	0.010971	0.011377	0.011936	0.012638	0.013471	0.014424	0.015403	0.016282	0.017072	0.017784	0.018431	0.019025	0.019577	0.020101	0.020607	0.021110	0.021619	0.022154	0.022756	0.023447	0.024241	
tnip2	0.018491	0.018344	0.018203	0.018067	0.017934	0.017803	0.017672	0.017540	0.017405	0.017267	0.017123	0.016973	0.016808	0.016627	0.016441	0.016253	0.016067	0.015886	0.015716	0.015559	0.015419	0.015300	0.015205	0.015134	0.014997	0.014825	0.014625	0.014401	0.014159	0.013903	0.013637	0.013365	0.013092	0.012822	0.012560	0.012329	0.012128	0.011942	0.011777	0.011641	0.011542	0.011485	0.011479	0.011530	0.011646	0.011834	0.012091	0.012360	0.012588	0.012775	
c4orf15	0.005295	0.008738	0.012196	0.015660	0.019127	0.022591	0.026045	0.029485	0.032905	0.036300	0.039663	0.042989	0.046291	0.049609	0.052897	0.056099	0.059161	0.062028	0.064647	0.066963	0.068920	0.070465	0.071544	0.072114	0.072432	0.072619	0.072683	0.072633	0.072476	0.072219	0.071871	0.071439	0.070931	0.070356	0.069720	0.069064	0.068437	0.067831	0.067240	0.066653	0.066064	0.065464	0.064845	0.064199	0.063517	0.062792	0.062035	0.061358	0.060790	0.060340	
c6orf60	0.022071	0.022213	0.022366	0.022525	0.022686	0.022846	0.023001	0.023149	0.023284	0.023403	0.023504	0.023582	0.023646	0.023715	0.023778	0.023825	0.023846	0.023830	0.023768	0.023648	0.023460	0.023194	0.022841	0.022411	0.022020	0.021688	0.021422	0.021229	0.021117	0.021092	0.021163	0.021336	0.021619	0.022019	0.022544	0.023211	0.024039	0.025021	0.026152	0.027426	0.028837	0.030379	0.032045	0.033831	0.035729	0.037735	0.039838	0.041966	0.044103	0.046243	
hspbap1	0.024284	0.023786	0.023275	0.022755	0.022231	0.021711	0.021198	0.020699	0.020219	0.019764	0.019338	0.018949	0.018586	0.018206	0.017824	0.017462	0.017141	0.016883	0.016707	0.016637	0.016693	0.016896	0.017267	0.017819	0.018351	0.018776	0.019093	0.019300	0.019395	0.019377	0.019243	0.018992	0.018623	0.018134	0.017523	0.016833	0.016142	0.015462	0.014805	0.014182	0.013605	0.013085	0.012633	0.012262	0.011982	0.011805	0.011734	0.011727	0.011771	0.011863	
wdr26	0.036142	0.036744	0.037379	0.038035	0.038699	0.039359	0.040002	0.040615	0.041186	0.041703	0.042151	0.042520	0.042831	0.043191	0.043575	0.043948	0.044271	0.044508	0.044622	0.044574	0.044329	0.043849	0.043096	0.042048	0.040966	0.039971	0.039068	0.038260	0.037552	0.036949	0.036455	0.036075	0.035814	0.035676	0.035665	0.035727	0.035758	0.035741	0.035662	0.035504	0.035252	0.034890	0.034403	0.033776	0.032991	0.032035	0.030954	0.030113	0.029559	0.029275	
ndel1	0.029519	0.031074	0.032678	0.034314	0.035964	0.037611	0.039238	0.040828	0.042363	0.043826	0.045200	0.046468	0.047641	0.048827	0.050000	0.051117	0.052137	0.053016	0.053712	0.054181	0.054382	0.054271	0.053806	0.052947	0.051850	0.050646	0.049346	0.047965	0.046514	0.045007	0.043455	0.041872	0.040270	0.038661	0.037059	0.035470	0.033930	0.032447	0.031024	0.029663	0.028364	0.027131	0.025965	0.024867	0.023839	0.022884	0.022014	0.021260	0.020593	0.020004	
pdrg1	0.019763	0.019151	0.018537	0.017922	0.017309	0.016700	0.016097	0.015502	0.014918	0.014346	0.013788	0.013247	0.012710	0.012135	0.011545	0.010969	0.010435	0.009972	0.009610	0.009375	0.009299	0.009408	0.009732	0.010294	0.010967	0.011686	0.012436	0.013204	0.013976	0.014740	0.015482	0.016189	0.016847	0.017443	0.017964	0.018384	0.018680	0.018852	0.018899	0.018822	0.018621	0.018297	0.017848	0.017277	0.016581	0.015763	0.014842	0.013946	0.013097	0.012300	
nuf2	0.019958	0.021289	0.022620	0.023954	0.025289	0.026627	0.027967	0.029311	0.030659	0.032010	0.033366	0.034727	0.036089	0.037450	0.038829	0.040244	0.041716	0.043264	0.044908	0.046666	0.048560	0.050607	0.052829	0.055235	0.057632	0.059921	0.062096	0.064151	0.066078	0.067872	0.069525	0.071032	0.072386	0.073580	0.074608	0.075464	0.076157	0.076687	0.077050	0.077243	0.077263	0.077105	0.076766	0.076243	0.075533	0.074631	0.073547	0.072380	0.071174	0.069924	
rtp3	0.020732	0.022046	0.023386	0.024741	0.026103	0.027462	0.028811	0.030138	0.031437	0.032697	0.033909	0.035065	0.036175	0.037303	0.038452	0.039616	0.040790	0.041968	0.043146	0.044319	0.045480	0.046625	0.047749	0.048847	0.049934	0.051003	0.052043	0.053040	0.053981	0.054852	0.055639	0.056330	0.056910	0.057367	0.057688	0.057833	0.057760	0.057472	0.056971	0.056261	0.055345	0.054226	0.052907	0.051392	0.049683	0.047784	0.045726	0.043679	0.041680	0.039733	
tmem185a	0.013524	0.013794	0.014055	0.014309	0.014559	0.014809	0.015061	0.015319	0.015584	0.015861	0.016153	0.016461	0.016788	0.017124	0.017468	0.017820	0.018177	0.018539	0.018905	0.019274	0.019645	0.020016	0.020386	0.020751	0.021012	0.021131	0.021110	0.020954	0.020664	0.020243	0.019694	0.019020	0.018224	0.017308	0.016275	0.015197	0.014193	0.013278	0.012462	0.011757	0.011177	0.010732	0.010435	0.010298	0.010332	0.010551	0.010942	0.011379	0.011833	0.012300	
lnx1	0.023154	0.024262	0.025406	0.026573	0.027750	0.028924	0.030083	0.031213	0.032303	0.033338	0.034306	0.035194	0.036017	0.036856	0.037693	0.038499	0.039246	0.039907	0.040452	0.040853	0.041083	0.041112	0.040914	0.040466	0.039924	0.039367	0.038807	0.038258	0.037731	0.037241	0.036799	0.036419	0.036113	0.035895	0.035776	0.035706	0.035591	0.035431	0.035228	0.034985	0.034704	0.034386	0.034034	0.033650	0.033235	0.032793	0.032337	0.031937	0.031607	0.031350	
kiaa1737	0.015930	0.016360	0.016792	0.017226	0.017660	0.018092	0.018521	0.018947	0.019368	0.019782	0.020189	0.020587	0.020982	0.021398	0.021826	0.022255	0.022675	0.023075	0.023443	0.023770	0.024044	0.024254	0.024390	0.024446	0.024544	0.024739	0.025035	0.025432	0.025936	0.026547	0.027269	0.028105	0.029057	0.030128	0.031322	0.032582	0.033818	0.035021	0.036189	0.037315	0.038396	0.039427	0.040403	0.041319	0.042171	0.042953	0.043660	0.044273	0.044797	0.045238	
c8orf13	0.017239	0.017476	0.017708	0.017936	0.018163	0.018390	0.018621	0.018855	0.019097	0.019347	0.019608	0.019882	0.020167	0.020454	0.020749	0.021061	0.021398	0.021769	0.022181	0.022644	0.023165	0.023753	0.024417	0.025158	0.025872	0.026514	0.027086	0.027589	0.028026	0.028398	0.028706	0.028952	0.029137	0.029264	0.029334	0.029332	0.029242	0.029070	0.028825	0.028515	0.028149	0.027735	0.027281	0.026796	0.026288	0.025765	0.025245	0.024789	0.024397	0.024062	
mrrf	0.047371	0.046413	0.045479	0.044560	0.043650	0.042741	0.041824	0.040893	0.039940	0.038958	0.037938	0.036873	0.035766	0.034657	0.033549	0.032441	0.031333	0.030224	0.029114	0.028002	0.026888	0.025771	0.024651	0.023529	0.022445	0.021415	0.020440	0.019522	0.018662	0.017859	0.017115	0.016432	0.015809	0.015248	0.014750	0.014304	0.013892	0.013513	0.013167	0.012853	0.012570	0.012317	0.012094	0.011899	0.011733	0.011595	0.011479	0.011363	0.011240	0.011106	
cog7	0.015949	0.016260	0.016579	0.016903	0.017231	0.017562	0.017892	0.018222	0.018548	0.018868	0.019182	0.019487	0.019771	0.020000	0.020191	0.020364	0.020540	0.020738	0.020979	0.021283	0.021671	0.022163	0.022778	0.023539	0.024457	0.025521	0.026711	0.028007	0.029392	0.030846	0.032350	0.033885	0.035433	0.036975	0.038491	0.039952	0.041335	0.042641	0.043871	0.045027	0.046108	0.047117	0.048054	0.048922	0.049720	0.050450	0.051119	0.051756	0.052370	0.052963	
abtb1	0.009938	0.010065	0.010200	0.010341	0.010484	0.010627	0.010766	0.010900	0.011024	0.011137	0.011236	0.011317	0.011380	0.011425	0.011454	0.011467	0.011464	0.011445	0.011410	0.011359	0.011292	0.011210	0.011112	0.011000	0.010908	0.010849	0.010821	0.010822	0.010850	0.010903	0.010980	0.011080	0.011199	0.011337	0.011491	0.011640	0.011751	0.011822	0.011851	0.011836	0.011775	0.011666	0.011507	0.011297	0.011033	0.010714	0.010346	0.009982	0.009629	0.009290	
nsfl1c	0.022835	0.023814	0.024768	0.025705	0.026633	0.027560	0.028496	0.029448	0.030424	0.031434	0.032485	0.033586	0.034739	0.035905	0.037081	0.038270	0.039475	0.040700	0.041948	0.043223	0.044529	0.045869	0.047246	0.048668	0.050101	0.051477	0.052810	0.054114	0.055405	0.056695	0.057998	0.059330	0.060703	0.062133	0.063633	0.065152	0.066618	0.068034	0.069397	0.070706	0.071957	0.073149	0.074279	0.075344	0.076344	0.077274	0.078125	0.078806	0.079258	0.079472	
c21orf91	0.008962	0.009137	0.009324	0.009519	0.009718	0.009916	0.010110	0.010294	0.010465	0.010619	0.010750	0.010856	0.010939	0.011019	0.011091	0.011143	0.011166	0.011151	0.011087	0.010964	0.010772	0.010502	0.010144	0.009691	0.009218	0.008763	0.008332	0.007934	0.007574	0.007260	0.006998	0.006796	0.006661	0.006599	0.006617	0.006704	0.006833	0.007003	0.007213	0.007461	0.007748	0.008071	0.008431	0.008825	0.009253	0.009715	0.010190	0.010577	0.010861	0.011048	
fign	0.026658	0.026195	0.025746	0.025305	0.024870	0.024436	0.024000	0.023558	0.023105	0.022639	0.022155	0.021650	0.021120	0.020562	0.019986	0.019402	0.018820	0.018252	0.017710	0.017202	0.016742	0.016339	0.016005	0.015752	0.015550	0.015352	0.015160	0.014973	0.014790	0.014612	0.014438	0.014269	0.014103	0.013942	0.013784	0.013628	0.013492	0.013384	0.013308	0.013265	0.013260	0.013295	0.013373	0.013499	0.013674	0.013902	0.014185	0.014477	0.014742	0.014981	
cdca8	0.023622	0.023563	0.023517	0.023478	0.023443	0.023409	0.023371	0.023325	0.023268	0.023196	0.023104	0.022990	0.022850	0.022692	0.022514	0.022315	0.022094	0.021851	0.021583	0.021291	0.020972	0.020626	0.020251	0.019849	0.019466	0.019126	0.018835	0.018597	0.018418	0.018304	0.018261	0.018294	0.018407	0.018608	0.018901	0.019259	0.019629	0.020004	0.020378	0.020743	0.021095	0.021425	0.021728	0.021998	0.022227	0.022409	0.022545	0.022677	0.022807	0.022932	
elac2	0.026384	0.026451	0.026530	0.026618	0.026711	0.026806	0.026898	0.026985	0.027063	0.027128	0.027177	0.027207	0.027215	0.027213	0.027212	0.027220	0.027248	0.027307	0.027405	0.027553	0.027761	0.028038	0.028396	0.028834	0.029184	0.029380	0.029430	0.029343	0.029126	0.028789	0.028338	0.027783	0.027131	0.026391	0.025571	0.024754	0.024063	0.023499	0.023063	0.022755	0.022575	0.022524	0.022602	0.022809	0.023145	0.023611	0.024176	0.024657	0.025026	0.025286	
cep55	0.019922	0.019414	0.018909	0.018405	0.017904	0.017403	0.016901	0.016399	0.015895	0.015388	0.014877	0.014362	0.013840	0.013308	0.012777	0.012258	0.011761	0.011299	0.010883	0.010525	0.010234	0.010024	0.009904	0.009887	0.009958	0.010103	0.010316	0.010589	0.010915	0.011285	0.011692	0.012130	0.012591	0.013066	0.013549	0.014027	0.014496	0.014949	0.015378	0.015778	0.016142	0.016463	0.016733	0.016948	0.017099	0.017180	0.017193	0.017159	0.017080	0.016954	
nup133	0.057399	0.055380	0.053375	0.051380	0.049393	0.047408	0.045422	0.043433	0.041436	0.039427	0.037403	0.035360	0.033289	0.031177	0.029053	0.026948	0.024894	0.022922	0.021062	0.019347	0.017808	0.016475	0.015381	0.014551	0.013885	0.013329	0.012873	0.012507	0.012222	0.012007	0.011854	0.011754	0.011695	0.011669	0.011666	0.011670	0.011661	0.011638	0.011598	0.011539	0.011459	0.011354	0.011222	0.011061	0.010869	0.010642	0.010390	0.010176	0.010007	0.009884	
cdk5rap2	0.019069	0.019249	0.019442	0.019643	0.019847	0.020050	0.020247	0.020433	0.020604	0.020754	0.020879	0.020974	0.021047	0.021143	0.021264	0.021408	0.021574	0.021758	0.021960	0.022177	0.022407	0.022648	0.022898	0.023158	0.023479	0.023878	0.024351	0.024892	0.025495	0.026155	0.026866	0.027624	0.028423	0.029258	0.030122	0.030967	0.031720	0.032378	0.032936	0.033394	0.033749	0.033998	0.034139	0.034170	0.034087	0.033888	0.033580	0.033215	0.032809	0.032370	
anln	0.026002	0.025806	0.025618	0.025435	0.025256	0.025078	0.024899	0.024716	0.024527	0.024331	0.024124	0.023905	0.023670	0.023422	0.023167	0.022914	0.022671	0.022445	0.022244	0.022076	0.021949	0.021871	0.021849	0.021892	0.021999	0.022152	0.022346	0.022578	0.022845	0.023142	0.023467	0.023815	0.024183	0.024567	0.024964	0.025378	0.025835	0.026340	0.026895	0.027499	0.028153	0.028857	0.029614	0.030422	0.031284	0.032198	0.033134	0.033940	0.034626	0.035193	
sntg2	0.022139	0.021604	0.021068	0.020531	0.019994	0.019456	0.018920	0.018384	0.017850	0.017318	0.016788	0.016260	0.015732	0.015193	0.014647	0.014099	0.013554	0.013019	0.012498	0.011996	0.011520	0.011074	0.010665	0.010300	0.010071	0.010008	0.010107	0.010364	0.010774	0.011332	0.012035	0.012878	0.013855	0.014963	0.016197	0.017483	0.018700	0.019833	0.020867	0.021788	0.022583	0.023237	0.023736	0.024066	0.024214	0.024164	0.023906	0.023463	0.022854	0.022097	
unc93a	0.024438	0.026120	0.027819	0.029528	0.031240	0.032946	0.034640	0.036314	0.037960	0.039571	0.041138	0.042656	0.044135	0.045633	0.047130	0.048599	0.050012	0.051343	0.052565	0.053650	0.054572	0.055303	0.055817	0.056091	0.056240	0.056318	0.056329	0.056277	0.056166	0.055999	0.055782	0.055517	0.055210	0.054863	0.054480	0.054044	0.053524	0.052925	0.052252	0.051512	0.050710	0.049853	0.048945	0.047992	0.047001	0.045976	0.044926	0.043863	0.042799	0.041746	
pcdh18	0.016962	0.018013	0.019088	0.020178	0.021275	0.022371	0.023458	0.024526	0.025568	0.026576	0.027540	0.028453	0.029315	0.030145	0.030933	0.031667	0.032332	0.032917	0.033408	0.033791	0.034053	0.034182	0.034164	0.033992	0.033777	0.033573	0.033386	0.033224	0.033091	0.032995	0.032942	0.032938	0.032991	0.033105	0.033288	0.033531	0.033815	0.034140	0.034509	0.034924	0.035387	0.035900	0.036464	0.037082	0.037755	0.038486	0.039265	0.040023	0.040754	0.041463	
ccl28	0.026192	0.026132	0.026102	0.026090	0.026088	0.026087	0.026077	0.026049	0.025993	0.025901	0.025762	0.025568	0.025315	0.025032	0.024738	0.024449	0.024182	0.023955	0.023784	0.023686	0.023678	0.023778	0.024001	0.024361	0.024744	0.025099	0.025422	0.025710	0.025961	0.026169	0.026331	0.026445	0.026507	0.026512	0.026459	0.026340	0.026154	0.025911	0.025617	0.025281	0.024911	0.024516	0.024104	0.023682	0.023259	0.022844	0.022446	0.022085	0.021762	0.021475	
cldnd1	0.038847	0.039259	0.039705	0.040174	0.040656	0.041139	0.041612	0.042064	0.042485	0.042863	0.043187	0.043447	0.043635	0.043771	0.043856	0.043889	0.043868	0.043791	0.043657	0.043463	0.043208	0.042890	0.042507	0.042055	0.041530	0.040957	0.040337	0.039673	0.038964	0.038212	0.037420	0.036587	0.035717	0.034809	0.033865	0.032908	0.031969	0.031054	0.030167	0.029317	0.028509	0.027749	0.027044	0.026400	0.025823	0.025320	0.024887	0.024480	0.024093	0.023731	
ifnk	0.045027	0.045495	0.045964	0.046432	0.046901	0.047369	0.047836	0.048301	0.048765	0.049226	0.049684	0.050139	0.050596	0.051072	0.051562	0.052054	0.052540	0.053009	0.053453	0.053862	0.054225	0.054535	0.054781	0.054951	0.055011	0.054952	0.054784	0.054514	0.054150	0.053701	0.053175	0.052580	0.051923	0.051214	0.050459	0.049662	0.048819	0.047942	0.047043	0.046130	0.045216	0.044311	0.043425	0.042570	0.041757	0.040995	0.040298	0.039674	0.039121	0.038635	
tomm22	0.005070	0.005725	0.006404	0.007097	0.007797	0.008494	0.009179	0.009844	0.010480	0.011079	0.011631	0.012128	0.012577	0.013028	0.013471	0.013893	0.014281	0.014620	0.014897	0.015096	0.015206	0.015210	0.015097	0.014858	0.014624	0.014453	0.014346	0.014301	0.014321	0.014404	0.014553	0.014765	0.015043	0.015387	0.015796	0.016251	0.016717	0.017196	0.017684	0.018183	0.018691	0.019208	0.019733	0.020266	0.020806	0.021352	0.021895	0.022372	0.022772	0.023093	
man1c1	0.024214	0.025676	0.027162	0.028663	0.030171	0.031679	0.033177	0.034660	0.036117	0.037542	0.038926	0.040261	0.041549	0.042820	0.044066	0.045276	0.046438	0.047543	0.048578	0.049532	0.050394	0.051153	0.051798	0.052321	0.052772	0.053180	0.053545	0.053872	0.054162	0.054418	0.054643	0.054839	0.055010	0.055158	0.055286	0.055416	0.055577	0.055768	0.055989	0.056236	0.056509	0.056806	0.057126	0.057466	0.057824	0.058200	0.058593	0.059010	0.059445	0.059887	
cd248	0.052360	0.053087	0.053916	0.054810	0.055736	0.056655	0.057533	0.058335	0.059023	0.059563	0.059918	0.060053	0.059983	0.059867	0.059681	0.059387	0.058946	0.058316	0.057459	0.056336	0.054905	0.053127	0.050964	0.048396	0.045874	0.043582	0.041513	0.039659	0.038011	0.036563	0.035305	0.034231	0.033331	0.032599	0.032025	0.031541	0.031037	0.030502	0.029926	0.029297	0.028606	0.027841	0.026992	0.026049	0.025001	0.023837	0.022574	0.021372	0.020264	0.019257	
kiaa1468	0.009924	0.010360	0.010802	0.011248	0.011696	0.012144	0.012590	0.013031	0.013465	0.013890	0.014303	0.014703	0.015090	0.015472	0.015848	0.016218	0.016579	0.016933	0.017278	0.017613	0.017937	0.018249	0.018549	0.018838	0.019111	0.019339	0.019522	0.019657	0.019742	0.019775	0.019755	0.019680	0.019547	0.019356	0.019104	0.018804	0.018487	0.018161	0.017834	0.017512	0.017204	0.016917	0.016658	0.016434	0.016253	0.016123	0.016046	0.016008	0.016008	0.016044	
lsm2	0.012652	0.012384	0.012125	0.011872	0.011622	0.011373	0.011121	0.010864	0.010599	0.010323	0.010032	0.009725	0.009398	0.009055	0.008700	0.008339	0.007976	0.007617	0.007267	0.006930	0.006613	0.006320	0.006056	0.005827	0.005635	0.005483	0.005368	0.005291	0.005250	0.005246	0.005277	0.005344	0.005445	0.005580	0.005749	0.005933	0.006101	0.006250	0.006377	0.006478	0.006552	0.006594	0.006602	0.006573	0.006505	0.006393	0.006240	0.006078	0.005912	0.005744	
tmem8	0.009831	0.010559	0.011308	0.012070	0.012838	0.013603	0.014358	0.015095	0.015807	0.016484	0.017120	0.017707	0.018256	0.018828	0.019414	0.019995	0.020555	0.021075	0.021539	0.021930	0.022230	0.022421	0.022487	0.022415	0.022332	0.022294	0.022300	0.022353	0.022453	0.022603	0.022802	0.023053	0.023357	0.023714	0.024126	0.024537	0.024858	0.025083	0.025210	0.025235	0.025157	0.024971	0.024674	0.024265	0.023739	0.023094	0.022356	0.021698	0.021144	0.020688	
prdm13	0.014593	0.014710	0.014831	0.014956	0.015083	0.015211	0.015338	0.015465	0.015588	0.015707	0.015821	0.015929	0.016028	0.016115	0.016189	0.016250	0.016296	0.016329	0.016348	0.016352	0.016341	0.016315	0.016274	0.016217	0.016118	0.015959	0.015746	0.015488	0.015192	0.014864	0.014512	0.014143	0.013764	0.013382	0.013005	0.012661	0.012417	0.012274	0.012229	0.012278	0.012414	0.012635	0.012934	0.013308	0.013753	0.014262	0.014829	0.015413	0.015993	0.016560	
gnb4	0.011116	0.011740	0.012383	0.013038	0.013698	0.014357	0.015009	0.015646	0.016261	0.016849	0.017402	0.017914	0.018389	0.018864	0.019335	0.019792	0.020227	0.020629	0.020991	0.021303	0.021556	0.021740	0.021847	0.021873	0.021911	0.022000	0.022139	0.022326	0.022560	0.022839	0.023162	0.023528	0.023934	0.024379	0.024862	0.025373	0.025891	0.026410	0.026924	0.027424	0.027906	0.028360	0.028782	0.029164	0.029499	0.029781	0.029993	0.030083	0.030049	0.029903	
sh2d4a	0.014847	0.015029	0.015213	0.015398	0.015582	0.015765	0.015946	0.016124	0.016297	0.016464	0.016625	0.016779	0.016933	0.017122	0.017344	0.017590	0.017853	0.018124	0.018394	0.018655	0.018898	0.019116	0.019300	0.019442	0.019543	0.019623	0.019682	0.019724	0.019750	0.019763	0.019765	0.019759	0.019747	0.019730	0.019712	0.019687	0.019635	0.019557	0.019458	0.019343	0.019218	0.019088	0.018958	0.018833	0.018719	0.018621	0.018547	0.018482	0.018385	0.018262	
ankrd5	0.018291	0.018082	0.017877	0.017675	0.017473	0.017270	0.017064	0.016855	0.016641	0.016419	0.016189	0.015949	0.015702	0.015467	0.015243	0.015028	0.014820	0.014618	0.014418	0.014219	0.014019	0.013816	0.013608	0.013395	0.013220	0.013104	0.013046	0.013047	0.013107	0.013226	0.013404	0.013643	0.013942	0.014301	0.014721	0.015165	0.015568	0.015928	0.016241	0.016502	0.016709	0.016858	0.016946	0.016968	0.016921	0.016802	0.016620	0.016446	0.016297	0.016180	
ctnnbl1	0.010205	0.010792	0.011375	0.011956	0.012535	0.013114	0.013695	0.014278	0.014866	0.015460	0.016060	0.016669	0.017284	0.017896	0.018503	0.019108	0.019712	0.020315	0.020919	0.021526	0.022136	0.022750	0.023371	0.024000	0.024665	0.025377	0.026135	0.026939	0.027788	0.028682	0.029620	0.030601	0.031626	0.032692	0.033801	0.034960	0.036126	0.037277	0.038402	0.039493	0.040537	0.041525	0.042447	0.043292	0.044049	0.044709	0.045256	0.045674	0.045976	0.046166	
hexa	0.012070	0.012132	0.012197	0.012264	0.012331	0.012400	0.012467	0.012534	0.012600	0.012663	0.012723	0.012779	0.012829	0.012869	0.012902	0.012930	0.012956	0.012983	0.013013	0.013049	0.013093	0.013148	0.013217	0.013302	0.013436	0.013645	0.013926	0.014275	0.014689	0.015162	0.015691	0.016273	0.016903	0.017578	0.018293	0.019028	0.019758	0.020480	0.021189	0.021880	0.022548	0.023188	0.023794	0.024363	0.024888	0.025364	0.025790	0.026137	0.026369	0.026495	
ift122	0.019404	0.019864	0.020331	0.020803	0.021277	0.021748	0.022215	0.022672	0.023117	0.023547	0.023958	0.024346	0.024718	0.025105	0.025500	0.025895	0.026279	0.026641	0.026974	0.027265	0.027507	0.027688	0.027799	0.027832	0.027808	0.027737	0.027618	0.027449	0.027229	0.026957	0.026631	0.026250	0.025813	0.025318	0.024764	0.024166	0.023553	0.022930	0.022301	0.021669	0.021038	0.020414	0.019798	0.019196	0.018611	0.018048	0.017505	0.016954	0.016394	0.015827	
tagln2	0.014551	0.014316	0.014075	0.013828	0.013580	0.013333	0.013090	0.012852	0.012624	0.012406	0.012203	0.012017	0.011844	0.011672	0.011514	0.011384	0.011299	0.011274	0.011324	0.011465	0.011712	0.012081	0.012586	0.013243	0.014055	0.015010	0.016095	0.017299	0.018608	0.020011	0.021496	0.023050	0.024662	0.026318	0.028007	0.029643	0.031103	0.032382	0.033477	0.034385	0.035102	0.035626	0.035953	0.036081	0.036005	0.035723	0.035262	0.034801	0.034376	0.033992	
arl5a	0.016527	0.016454	0.016376	0.016294	0.016210	0.016126	0.016043	0.015964	0.015889	0.015822	0.015763	0.015714	0.015679	0.015663	0.015661	0.015662	0.015661	0.015648	0.015616	0.015557	0.015462	0.015324	0.015135	0.014887	0.014608	0.014313	0.014007	0.013693	0.013375	0.013056	0.012741	0.012432	0.012135	0.011852	0.011587	0.011344	0.011139	0.010973	0.010844	0.010750	0.010690	0.010663	0.010666	0.010699	0.010758	0.010843	0.010955	0.011089	0.011229	0.011378	
prpf6	0.012552	0.012434	0.012301	0.012159	0.012015	0.011875	0.011745	0.011632	0.011543	0.011483	0.011459	0.011477	0.011522	0.011519	0.011488	0.011454	0.011446	0.011488	0.011609	0.011836	0.012194	0.012711	0.013413	0.014318	0.015215	0.016007	0.016688	0.017250	0.017688	0.017995	0.018164	0.018187	0.018060	0.017774	0.017324	0.016768	0.016219	0.015688	0.015189	0.014731	0.014329	0.013992	0.013734	0.013566	0.013500	0.013548	0.013715	0.013969	0.014296	0.014689	
dse	0.017336	0.017554	0.017789	0.018035	0.018286	0.018539	0.018787	0.019025	0.019248	0.019450	0.019627	0.019773	0.019884	0.019964	0.020024	0.020070	0.020113	0.020159	0.020219	0.020300	0.020411	0.020560	0.020756	0.021006	0.021259	0.021494	0.021711	0.021909	0.022089	0.022249	0.022390	0.022510	0.022611	0.022692	0.022752	0.022791	0.022812	0.022826	0.022841	0.022868	0.022916	0.022994	0.023113	0.023282	0.023510	0.023807	0.024165	0.024478	0.024738	0.024951	
anapc4	0.025183	0.024602	0.024006	0.023400	0.022790	0.022179	0.021575	0.020981	0.020404	0.019848	0.019320	0.018823	0.018356	0.017878	0.017387	0.016894	0.016404	0.015928	0.015472	0.015046	0.014658	0.014315	0.014027	0.013802	0.013608	0.013389	0.013147	0.012884	0.012602	0.012305	0.011994	0.011671	0.011340	0.011001	0.010659	0.010323	0.010064	0.009897	0.009825	0.009851	0.009977	0.010207	0.010544	0.010990	0.011549	0.012224	0.013017	0.013872	0.014741	0.015621	
ubqln2	0.008174	0.008895	0.009626	0.010363	0.011101	0.011837	0.012567	0.013287	0.013992	0.014679	0.015344	0.015982	0.016601	0.017235	0.017879	0.018521	0.019153	0.019763	0.020341	0.020877	0.021360	0.021781	0.022128	0.022396	0.022660	0.022943	0.023236	0.023527	0.023808	0.024066	0.024293	0.024477	0.024608	0.024675	0.024669	0.024582	0.024420	0.024192	0.023907	0.023576	0.023207	0.022810	0.022395	0.021970	0.021546	0.021132	0.020740	0.020393	0.020092	0.019839	
lrp10	0.010638	0.012527	0.014434	0.016352	0.018274	0.020194	0.022107	0.024005	0.025882	0.027731	0.029547	0.031322	0.033066	0.034823	0.036585	0.038338	0.040068	0.041762	0.043406	0.044985	0.046487	0.047896	0.049200	0.050386	0.051486	0.052516	0.053477	0.054370	0.055194	0.055950	0.056638	0.057259	0.057814	0.058302	0.058724	0.059115	0.059529	0.059969	0.060435	0.060928	0.061450	0.062002	0.062585	0.063200	0.063848	0.064531	0.065252	0.066027	0.066842	0.067681	
tekt2	0.029491	0.030846	0.032273	0.033745	0.035237	0.036724	0.038181	0.039581	0.040900	0.042112	0.043192	0.044113	0.044899	0.045712	0.046520	0.047263	0.047884	0.048323	0.048521	0.048421	0.047962	0.047088	0.045737	0.043867	0.041835	0.039877	0.038012	0.036258	0.034632	0.033153	0.031839	0.030707	0.029776	0.029064	0.028587	0.028323	0.028223	0.028281	0.028484	0.028821	0.029279	0.029847	0.030512	0.031263	0.032088	0.032974	0.033908	0.034793	0.035554	0.036192	
bri3	0.014123	0.014147	0.014184	0.014231	0.014283	0.014335	0.014383	0.014422	0.014448	0.014456	0.014442	0.014401	0.014333	0.014249	0.014153	0.014049	0.013938	0.013825	0.013712	0.013602	0.013497	0.013401	0.013317	0.013247	0.013199	0.013172	0.013158	0.013151	0.013147	0.013138	0.013119	0.013084	0.013026	0.012940	0.012820	0.012667	0.012492	0.012296	0.012081	0.011850	0.011605	0.011347	0.011078	0.010800	0.010516	0.010226	0.009931	0.009618	0.009288	0.008947	
egfl6	0.027805	0.029722	0.031728	0.033790	0.035876	0.037952	0.039985	0.041941	0.043789	0.045495	0.047025	0.048347	0.049508	0.050716	0.051921	0.053051	0.054031	0.054790	0.055254	0.055349	0.055004	0.054144	0.052698	0.050635	0.048482	0.046452	0.044551	0.042785	0.041159	0.039680	0.038352	0.037182	0.036174	0.035336	0.034674	0.034157	0.033710	0.033327	0.033003	0.032732	0.032510	0.032332	0.032191	0.032084	0.032004	0.031945	0.031888	0.031842	0.031815	0.031812	
tiparp	0.006296	0.006686	0.007085	0.007490	0.007897	0.008303	0.008704	0.009097	0.009476	0.009840	0.010184	0.010505	0.010806	0.011108	0.011409	0.011703	0.011984	0.012245	0.012481	0.012687	0.012855	0.012981	0.013058	0.013084	0.013126	0.013206	0.013313	0.013440	0.013577	0.013715	0.013846	0.013959	0.014046	0.014097	0.014105	0.014080	0.014053	0.014020	0.013981	0.013933	0.013875	0.013805	0.013721	0.013622	0.013505	0.013369	0.013217	0.013080	0.012968	0.012887	
pcdhb5	0.038582	0.037882	0.037233	0.036617	0.036018	0.035417	0.034798	0.034145	0.033439	0.032664	0.031802	0.030838	0.029772	0.028675	0.027563	0.026444	0.025329	0.024228	0.023149	0.022103	0.021099	0.020146	0.019255	0.018434	0.017705	0.017064	0.016505	0.016018	0.015596	0.015230	0.014912	0.014634	0.014386	0.014162	0.013951	0.013746	0.013540	0.013335	0.013133	0.012935	0.012743	0.012557	0.012380	0.012213	0.012058	0.011915	0.011789	0.011689	0.011613	0.011556	
c2orf25	0.009167	0.009598	0.010028	0.010459	0.010890	0.011322	0.011754	0.012187	0.012620	0.013055	0.013490	0.013927	0.014362	0.014785	0.015190	0.015570	0.015918	0.016229	0.016497	0.016714	0.016874	0.016972	0.017000	0.016952	0.016806	0.016570	0.016251	0.015855	0.015389	0.014860	0.014272	0.013634	0.012951	0.012230	0.011477	0.010716	0.010022	0.009403	0.008855	0.008374	0.007958	0.007604	0.007307	0.007065	0.006875	0.006734	0.006635	0.006557	0.006486	0.006423	
hook1	0.008915	0.009083	0.009263	0.009451	0.009643	0.009833	0.010017	0.010191	0.010350	0.010490	0.010606	0.010694	0.010762	0.010846	0.010936	0.011015	0.011069	0.011080	0.011034	0.010914	0.010704	0.010389	0.009953	0.009386	0.008822	0.008320	0.007881	0.007507	0.007198	0.006958	0.006786	0.006685	0.006657	0.006702	0.006821	0.006996	0.007193	0.007411	0.007649	0.007909	0.008189	0.008490	0.008811	0.009153	0.009515	0.009898	0.010303	0.010748	0.011233	0.011756	
cdc40	0.014747	0.015159	0.015561	0.015958	0.016353	0.016751	0.017154	0.017568	0.017996	0.018442	0.018910	0.019404	0.019917	0.020415	0.020906	0.021403	0.021917	0.022461	0.023047	0.023688	0.024396	0.025183	0.026062	0.027039	0.027995	0.028873	0.029668	0.030373	0.030984	0.031493	0.031895	0.032184	0.032354	0.032399	0.032314	0.032133	0.031927	0.031700	0.031458	0.031206	0.030950	0.030696	0.030448	0.030212	0.029994	0.029799	0.029625	0.029439	0.029237	0.029020	
gmnn	0.014885	0.014669	0.014450	0.014230	0.014009	0.013789	0.013572	0.013357	0.013148	0.012943	0.012746	0.012556	0.012371	0.012180	0.011987	0.011798	0.011621	0.011461	0.011324	0.011218	0.011149	0.011122	0.011145	0.011222	0.011332	0.011467	0.011630	0.011826	0.012058	0.012330	0.012644	0.013006	0.013417	0.013883	0.014406	0.014934	0.015377	0.015736	0.016011	0.016205	0.016317	0.016349	0.016301	0.016176	0.015973	0.015695	0.015343	0.014933	0.014477	0.013989	
asb1	0.014987	0.015444	0.015910	0.016381	0.016856	0.017333	0.017810	0.018286	0.018759	0.019226	0.019687	0.020138	0.020557	0.020923	0.021258	0.021586	0.021930	0.022312	0.022757	0.023288	0.023927	0.024698	0.025624	0.026656	0.027585	0.028376	0.029024	0.029521	0.029863	0.030042	0.030053	0.029890	0.029546	0.029015	0.028304	0.027492	0.026635	0.025748	0.024843	0.023932	0.023028	0.022145	0.021294	0.020488	0.019741	0.019062	0.018444	0.017882	0.017376	0.016923	
amotl2	0.006251	0.007050	0.007861	0.008677	0.009495	0.010310	0.011119	0.011917	0.012699	0.013462	0.014202	0.014913	0.015607	0.016330	0.017069	0.017806	0.018523	0.019199	0.019818	0.020360	0.020807	0.021139	0.021340	0.021396	0.021449	0.021564	0.021745	0.021996	0.022323	0.022730	0.023220	0.023799	0.024470	0.025239	0.026110	0.027079	0.028129	0.029247	0.030418	0.031629	0.032867	0.034117	0.035365	0.036599	0.037805	0.038968	0.040085	0.041198	0.042306	0.043398	
egfl7	0.012793	0.013274	0.013762	0.014256	0.014750	0.015244	0.015733	0.016214	0.016685	0.017142	0.017583	0.018004	0.018413	0.018850	0.019303	0.019757	0.020194	0.020599	0.020953	0.021242	0.021447	0.021553	0.021542	0.021399	0.021157	0.020862	0.020524	0.020153	0.019760	0.019354	0.018945	0.018545	0.018164	0.017811	0.017496	0.017210	0.016934	0.016676	0.016439	0.016230	0.016054	0.015916	0.015820	0.015773	0.015780	0.015845	0.015964	0.016080	0.016182	0.016278	
ddx41	0.009212	0.009462	0.009720	0.009983	0.010249	0.010515	0.010779	0.011037	0.011288	0.011528	0.011756	0.011967	0.012164	0.012355	0.012546	0.012739	0.012937	0.013141	0.013355	0.013581	0.013821	0.014078	0.014355	0.014654	0.014964	0.015273	0.015576	0.015871	0.016156	0.016427	0.016681	0.016917	0.017130	0.017318	0.017478	0.017608	0.017696	0.017742	0.017750	0.017724	0.017667	0.017583	0.017476	0.017349	0.017205	0.017048	0.016884	0.016743	0.016641	0.016578	
bfar	0.005567	0.005855	0.006146	0.006439	0.006735	0.007030	0.007324	0.007616	0.007904	0.008187	0.008463	0.008733	0.008991	0.009230	0.009445	0.009636	0.009800	0.009934	0.010036	0.010103	0.010135	0.010128	0.010080	0.009990	0.009875	0.009743	0.009597	0.009436	0.009262	0.009076	0.008878	0.008670	0.008453	0.008228	0.007995	0.007777	0.007604	0.007475	0.007389	0.007343	0.007336	0.007367	0.007433	0.007533	0.007666	0.007828	0.008015	0.008197	0.008368	0.008527	
ckap2	0.017120	0.017206	0.017301	0.017401	0.017502	0.017601	0.017694	0.017779	0.017850	0.017906	0.017943	0.017956	0.017950	0.017950	0.017950	0.017938	0.017905	0.017840	0.017732	0.017570	0.017345	0.017044	0.016658	0.016181	0.015742	0.015421	0.015218	0.015133	0.015168	0.015322	0.015596	0.015990	0.016505	0.017142	0.017901	0.018750	0.019635	0.020542	0.021461	0.022380	0.023287	0.024170	0.025017	0.025817	0.026558	0.027228	0.027820	0.028327	0.028731	0.029033	
nusap1	0.037720	0.039784	0.041897	0.044041	0.046198	0.048352	0.050482	0.052573	0.054607	0.056565	0.058429	0.060183	0.061840	0.063499	0.065134	0.066709	0.068188	0.069533	0.070707	0.071675	0.072399	0.072844	0.072971	0.072757	0.072436	0.072113	0.071788	0.071460	0.071130	0.070797	0.070461	0.070123	0.069782	0.069438	0.069090	0.068700	0.068200	0.067587	0.066857	0.066006	0.065032	0.063930	0.062697	0.061330	0.059824	0.058178	0.056418	0.054737	0.053171	0.051722	
mtbp	0.021810	0.021211	0.020627	0.020052	0.019482	0.018913	0.018340	0.017759	0.017164	0.016552	0.015917	0.015256	0.014564	0.013844	0.013109	0.012372	0.011646	0.010944	0.010277	0.009661	0.009106	0.008626	0.008235	0.007941	0.007703	0.007495	0.007313	0.007151	0.007004	0.006868	0.006737	0.006605	0.006469	0.006322	0.006160	0.005994	0.005850	0.005731	0.005639	0.005575	0.005543	0.005544	0.005580	0.005654	0.005768	0.005923	0.006122	0.006358	0.006627	0.006926	
c9orf5	0.035859	0.036913	0.037960	0.039004	0.040047	0.041091	0.042139	0.043193	0.044256	0.045329	0.046415	0.047516	0.048631	0.049736	0.050823	0.051891	0.052936	0.053955	0.054946	0.055906	0.056831	0.057719	0.058568	0.059364	0.059949	0.060268	0.060329	0.060140	0.059709	0.059043	0.058151	0.057040	0.055719	0.054194	0.052478	0.050683	0.048905	0.047152	0.045433	0.043753	0.042121	0.040543	0.039027	0.037581	0.036210	0.034924	0.033730	0.032671	0.031744	0.030934	
rasgrp3	0.006449	0.006717	0.006986	0.007257	0.007529	0.007799	0.008068	0.008335	0.008599	0.008858	0.009113	0.009362	0.009607	0.009860	0.010117	0.010375	0.010629	0.010875	0.011109	0.011327	0.011524	0.011697	0.011842	0.011953	0.012014	0.012021	0.011979	0.011892	0.011763	0.011597	0.011396	0.011165	0.010909	0.010629	0.010332	0.010027	0.009734	0.009456	0.009199	0.008969	0.008770	0.008607	0.008486	0.008411	0.008388	0.008422	0.008514	0.008647	0.008810	0.008998	
bcas2	0.019600	0.020211	0.020834	0.021463	0.022096	0.022729	0.023359	0.023980	0.024591	0.025187	0.025764	0.026319	0.026852	0.027410	0.027997	0.028602	0.029218	0.029836	0.030447	0.031041	0.031610	0.032146	0.032638	0.033072	0.033435	0.033802	0.034174	0.034551	0.034932	0.035317	0.035706	0.036098	0.036494	0.036893	0.037295	0.037693	0.038045	0.038354	0.038623	0.038860	0.039071	0.039262	0.039438	0.039608	0.039775	0.039947	0.040147	0.040477	0.040945	0.041546	
sf3a1	0.010980	0.011420	0.011843	0.012254	0.012659	0.013064	0.013474	0.013896	0.014335	0.014798	0.015290	0.015817	0.016380	0.016958	0.017546	0.018147	0.018762	0.019394	0.020044	0.020714	0.021408	0.022125	0.022870	0.023643	0.024431	0.025200	0.025950	0.026678	0.027385	0.028070	0.028732	0.029369	0.029982	0.030570	0.031131	0.031660	0.032137	0.032552	0.032897	0.033163	0.033341	0.033424	0.033404	0.033271	0.033017	0.032634	0.032124	0.031546	0.030919	0.030244	
sec24b	0.009574	0.009643	0.009710	0.009777	0.009844	0.009910	0.009975	0.010041	0.010107	0.010173	0.010239	0.010306	0.010375	0.010444	0.010507	0.010564	0.010616	0.010661	0.010700	0.010732	0.010757	0.010776	0.010788	0.010794	0.010827	0.010871	0.010918	0.010965	0.011013	0.011059	0.011103	0.011144	0.011180	0.011210	0.011233	0.011251	0.011254	0.011230	0.011181	0.011110	0.011020	0.010916	0.010800	0.010677	0.010548	0.010418	0.010287	0.010143	0.010037	0.009985	
fbln5	0.013210	0.013007	0.012796	0.012579	0.012360	0.012142	0.011928	0.011723	0.011528	0.011347	0.011183	0.011041	0.010911	0.010770	0.010632	0.010510	0.010420	0.010376	0.010393	0.010486	0.010670	0.010959	0.011369	0.011908	0.012504	0.013129	0.013780	0.014454	0.015146	0.015854	0.016574	0.017302	0.018034	0.018768	0.019499	0.020223	0.020923	0.021592	0.022224	0.022815	0.023358	0.023848	0.024279	0.024644	0.024939	0.025157	0.025296	0.025403	0.025484	0.025539	
tacc3	0.048788	0.047725	0.046669	0.045618	0.044570	0.043523	0.042477	0.041430	0.040379	0.039325	0.038264	0.037196	0.036118	0.035016	0.033904	0.032802	0.031729	0.030705	0.029750	0.028883	0.028124	0.027493	0.027010	0.026692	0.026483	0.026315	0.026187	0.026098	0.026045	0.026027	0.026042	0.026089	0.026166	0.026272	0.026404	0.026551	0.026689	0.026813	0.026923	0.027017	0.027093	0.027152	0.027190	0.027206	0.027200	0.027170	0.027122	0.027115	0.027168	0.027282	
crtap	0.032522	0.031682	0.030819	0.029940	0.029052	0.028165	0.027284	0.026419	0.025577	0.024766	0.023993	0.023266	0.022589	0.021943	0.021329	0.020748	0.020204	0.019700	0.019239	0.018824	0.018457	0.018141	0.017879	0.017673	0.017483	0.017298	0.017117	0.016942	0.016773	0.016611	0.016457	0.016312	0.016175	0.016049	0.015934	0.015825	0.015708	0.015582	0.015448	0.015309	0.015167	0.015024	0.014882	0.014743	0.014608	0.014480	0.014361	0.014255	0.014159	0.014072	
sema3c	0.016446	0.016850	0.017269	0.017700	0.018137	0.018573	0.019005	0.019427	0.019833	0.020219	0.020579	0.020907	0.021208	0.021511	0.021813	0.022108	0.022391	0.022655	0.022896	0.023106	0.023281	0.023413	0.023499	0.023536	0.023638	0.023856	0.024193	0.024652	0.025238	0.025954	0.026804	0.027791	0.028920	0.030193	0.031614	0.033055	0.034304	0.035358	0.036212	0.036865	0.037313	0.037553	0.037583	0.037401	0.037003	0.036387	0.035561	0.034604	0.033550	0.032423	
smc2	0.015389	0.015792	0.016193	0.016592	0.016992	0.017392	0.017794	0.018199	0.018607	0.019021	0.019440	0.019867	0.020298	0.020730	0.021169	0.021624	0.022104	0.022618	0.023174	0.023782	0.024449	0.025185	0.025998	0.026896	0.027842	0.028816	0.029815	0.030833	0.031866	0.032910	0.033960	0.035011	0.036061	0.037102	0.038133	0.039106	0.039956	0.040689	0.041311	0.041825	0.042239	0.042557	0.042785	0.042928	0.042992	0.042983	0.042900	0.042721	0.042452	0.042102	
rbbp9	0.030390	0.030650	0.030952	0.031283	0.031627	0.031972	0.032303	0.032607	0.032871	0.033080	0.033220	0.033279	0.033253	0.033200	0.033122	0.033010	0.032854	0.032645	0.032374	0.032032	0.031609	0.031095	0.030483	0.029764	0.029064	0.028482	0.028011	0.027643	0.027369	0.027182	0.027075	0.027040	0.027068	0.027153	0.027285	0.027441	0.027566	0.027652	0.027697	0.027697	0.027649	0.027549	0.027396	0.027185	0.026913	0.026578	0.026183	0.025773	0.025366	0.024964	
katna1	0.017927	0.017852	0.017779	0.017707	0.017635	0.017564	0.017492	0.017420	0.017347	0.017272	0.017194	0.017115	0.017032	0.016952	0.016879	0.016813	0.016753	0.016700	0.016655	0.016616	0.016584	0.016560	0.016544	0.016533	0.016518	0.016513	0.016516	0.016527	0.016547	0.016574	0.016609	0.016652	0.016701	0.016757	0.016819	0.016888	0.016959	0.017029	0.017098	0.017162	0.017223	0.017277	0.017323	0.017361	0.017388	0.017403	0.017401	0.017362	0.017290	0.017182	
anxa10	0.002336	0.002957	0.003589	0.004227	0.004866	0.005502	0.006131	0.006748	0.007349	0.007929	0.008484	0.009010	0.009534	0.010128	0.010780	0.011475	0.012195	0.012923	0.013644	0.014341	0.014996	0.015595	0.016119	0.016554	0.016877	0.017090	0.017205	0.017235	0.017192	0.017089	0.016938	0.016753	0.016545	0.016328	0.016111	0.015826	0.015446	0.014984	0.014454	0.013870	0.013246	0.012594	0.011930	0.011265	0.010615	0.009993	0.009435	0.008952	0.008533	0.008169	
u2af2	0.018730	0.018535	0.018345	0.018160	0.017977	0.017794	0.017610	0.017421	0.017228	0.017026	0.016815	0.016592	0.016353	0.016102	0.015842	0.015573	0.015297	0.015013	0.014724	0.014429	0.014130	0.013827	0.013521	0.013208	0.012930	0.012705	0.012532	0.012405	0.012322	0.012279	0.012271	0.012297	0.012352	0.012432	0.012539	0.012701	0.012934	0.013229	0.013575	0.013961	0.014378	0.014815	0.015261	0.015707	0.016140	0.016547	0.016884	0.017149	0.017340	0.017453	
tpx2	0.085373	0.089566	0.093846	0.098182	0.102544	0.106901	0.111223	0.115479	0.119639	0.123673	0.127550	0.131240	0.134770	0.138339	0.141894	0.145350	0.148622	0.151627	0.154279	0.156494	0.158187	0.159275	0.159671	0.159308	0.158547	0.157629	0.156587	0.155452	0.154256	0.153030	0.151807	0.150617	0.149493	0.148466	0.147568	0.146780	0.145945	0.145030	0.144019	0.142896	0.141644	0.140249	0.138693	0.136962	0.135040	0.132909	0.130575	0.128136	0.125608	0.122994	
sirt2	0.006451	0.007520	0.008595	0.009673	0.010755	0.011839	0.012924	0.014009	0.015094	0.016178	0.017259	0.018337	0.019392	0.020387	0.021320	0.022193	0.023009	0.023769	0.024475	0.025128	0.025730	0.026283	0.026788	0.027240	0.027626	0.027945	0.028199	0.028390	0.028520	0.028590	0.028604	0.028561	0.028465	0.028316	0.028121	0.027945	0.027873	0.027905	0.028039	0.028275	0.028611	0.029047	0.029582	0.030214	0.030943	0.031778	0.032756	0.033725	0.034656	0.035549	
sf3b1	0.009114	0.009484	0.009870	0.010265	0.010664	0.011061	0.011451	0.011829	0.012189	0.012525	0.012832	0.013104	0.013348	0.013599	0.013850	0.014091	0.014312	0.014503	0.014654	0.014755	0.014795	0.014764	0.014653	0.014455	0.014256	0.014088	0.013948	0.013832	0.013735	0.013654	0.013583	0.013519	0.013458	0.013395	0.013326	0.013242	0.013137	0.013012	0.012870	0.012714	0.012547	0.012371	0.012188	0.012002	0.011816	0.011631	0.011462	0.011376	0.011381	0.011471	
rcan3	0.028848	0.028023	0.027186	0.026341	0.025493	0.024645	0.023801	0.022966	0.022143	0.021336	0.020549	0.019787	0.019060	0.018394	0.017784	0.017221	0.016697	0.016204	0.015734	0.015278	0.014828	0.014376	0.013913	0.013432	0.012929	0.012414	0.011895	0.011381	0.010880	0.010401	0.009955	0.009548	0.009190	0.008891	0.008659	0.008482	0.008337	0.008227	0.008157	0.008132	0.008157	0.008236	0.008375	0.008577	0.008849	0.009194	0.009598	0.009948	0.010226	0.010435	
nedd4l	0.005291	0.005959	0.006620	0.007275	0.007929	0.008581	0.009236	0.009894	0.010559	0.011232	0.011915	0.012612	0.013327	0.014072	0.014840	0.015623	0.016413	0.017200	0.017976	0.018732	0.019461	0.020152	0.020799	0.021392	0.021933	0.022429	0.022879	0.023283	0.023641	0.023951	0.024214	0.024429	0.024595	0.024712	0.024779	0.024786	0.024747	0.024667	0.024543	0.024372	0.024152	0.023878	0.023549	0.023162	0.022712	0.022199	0.021628	0.021067	0.020532	0.020023	
cotl1	0.027324	0.027670	0.028018	0.028368	0.028720	0.029072	0.029425	0.029778	0.030129	0.030479	0.030827	0.031172	0.031511	0.031835	0.032142	0.032435	0.032712	0.032974	0.033221	0.033455	0.033674	0.033880	0.034073	0.034250	0.034356	0.034367	0.034283	0.034106	0.033835	0.033472	0.033015	0.032467	0.031827	0.031096	0.030273	0.029392	0.028504	0.027615	0.026727	0.025844	0.024972	0.024113	0.023271	0.022451	0.021656	0.020890	0.020164	0.019524	0.018971	0.018503	
cbx7	0.011989	0.013332	0.014704	0.016093	0.017490	0.018885	0.020266	0.021624	0.022949	0.024230	0.025458	0.026621	0.027731	0.028857	0.029987	0.031098	0.032167	0.033171	0.034088	0.034896	0.035571	0.036090	0.036432	0.036580	0.036687	0.036831	0.037002	0.037189	0.037384	0.037575	0.037753	0.037907	0.038028	0.038106	0.038131	0.038069	0.037879	0.037564	0.037123	0.036559	0.035874	0.035068	0.034144	0.033102	0.031944	0.030672	0.029320	0.028088	0.027011	0.026090	
enox2	0.009643	0.010535	0.011444	0.012363	0.013288	0.014211	0.015128	0.016031	0.016916	0.017776	0.018605	0.019397	0.020158	0.020941	0.021740	0.022537	0.023316	0.024060	0.024753	0.025378	0.025919	0.026358	0.026679	0.026866	0.026986	0.027112	0.027258	0.027434	0.027653	0.027924	0.028261	0.028675	0.029176	0.029778	0.030490	0.031265	0.031963	0.032570	0.033082	0.033493	0.033800	0.033999	0.034085	0.034054	0.033901	0.033623	0.033220	0.032741	0.032211	0.031632	
tnfsf10	0.012668	0.013056	0.013445	0.013836	0.014226	0.014614	0.015001	0.015383	0.015760	0.016132	0.016496	0.016852	0.017199	0.017538	0.017866	0.018179	0.018471	0.018739	0.018979	0.019186	0.019356	0.019484	0.019568	0.019606	0.019710	0.019918	0.020220	0.020609	0.021075	0.021609	0.022202	0.022847	0.023533	0.024251	0.024994	0.025742	0.026475	0.027195	0.027902	0.028598	0.029285	0.029964	0.030636	0.031302	0.031964	0.032624	0.033268	0.033814	0.034258	0.034608	
akap4	0.016136	0.019937	0.023763	0.027604	0.031450	0.035292	0.039119	0.042922	0.046692	0.050418	0.054091	0.057700	0.061265	0.064850	0.068412	0.071899	0.075258	0.078439	0.081388	0.084054	0.086384	0.088326	0.089829	0.090850	0.091517	0.091872	0.091922	0.091677	0.091146	0.090336	0.089258	0.087918	0.086327	0.084493	0.082424	0.080202	0.078012	0.075877	0.073810	0.071823	0.069925	0.068130	0.066446	0.064887	0.063463	0.062186	0.061061	0.060054	0.059146	0.058328	
nol3	0.044934	0.044380	0.043880	0.043415	0.042967	0.042517	0.042048	0.041539	0.040974	0.040333	0.039599	0.038752	0.037811	0.036862	0.035895	0.034893	0.033841	0.032721	0.031518	0.030215	0.028796	0.027244	0.025544	0.023702	0.021909	0.020222	0.018644	0.017180	0.015836	0.014614	0.013520	0.012558	0.011733	0.011049	0.010509	0.010063	0.009668	0.009320	0.009018	0.008759	0.008541	0.008363	0.008221	0.008114	0.008039	0.007995	0.007964	0.007912	0.007840	0.007747	
prc1	0.008834	0.009058	0.009277	0.009495	0.009711	0.009927	0.010146	0.010367	0.010592	0.010824	0.011062	0.011308	0.011564	0.011832	0.012114	0.012417	0.012744	0.013101	0.013490	0.013918	0.014388	0.014906	0.015474	0.016096	0.016702	0.017265	0.017787	0.018268	0.018711	0.019116	0.019484	0.019818	0.020117	0.020384	0.020620	0.020815	0.020956	0.021044	0.021080	0.021066	0.021005	0.020898	0.020746	0.020551	0.020316	0.020042	0.019734	0.019410	0.019073	0.018720	
neurl	0.033809	0.034196	0.034621	0.035071	0.035534	0.035996	0.036446	0.036870	0.037255	0.037588	0.037858	0.038050	0.038169	0.038269	0.038353	0.038421	0.038472	0.038505	0.038520	0.038517	0.038493	0.038449	0.038384	0.038298	0.038196	0.038064	0.037890	0.037661	0.037366	0.036994	0.036531	0.035967	0.035289	0.034486	0.033545	0.032492	0.031371	0.030189	0.028955	0.027677	0.026364	0.025025	0.023668	0.022302	0.020936	0.019579	0.018261	0.017128	0.016195	0.015450	
ly86	0.009961	0.010035	0.010105	0.010173	0.010240	0.010309	0.010379	0.010454	0.010533	0.010619	0.010712	0.010815	0.010925	0.011032	0.011138	0.011248	0.011365	0.011493	0.011636	0.011797	0.011981	0.012191	0.012432	0.012704	0.012959	0.013175	0.013352	0.013489	0.013587	0.013644	0.013661	0.013637	0.013572	0.013466	0.013317	0.013136	0.012938	0.012726	0.012503	0.012270	0.012031	0.011787	0.011542	0.011296	0.011054	0.010816	0.010589	0.010384	0.010203	0.010041	
hgs	0.018326	0.018751	0.019185	0.019624	0.020065	0.020504	0.020937	0.021360	0.021771	0.022164	0.022536	0.022884	0.023213	0.023578	0.023968	0.024363	0.024742	0.025083	0.025367	0.025572	0.025678	0.025663	0.025506	0.025187	0.024743	0.024261	0.023751	0.023225	0.022692	0.022162	0.021648	0.021157	0.020703	0.020293	0.019940	0.019636	0.019315	0.018962	0.018583	0.018183	0.017769	0.017344	0.016916	0.016488	0.016067	0.015659	0.015272	0.014932	0.014630	0.014361	
dlgap1	0.019589	0.019946	0.020328	0.020728	0.021137	0.021546	0.021947	0.022332	0.022691	0.023017	0.023300	0.023533	0.023711	0.023845	0.023942	0.024008	0.024049	0.024069	0.024074	0.024071	0.024064	0.024059	0.024063	0.024080	0.024124	0.024191	0.024274	0.024367	0.024460	0.024547	0.024620	0.024671	0.024693	0.024678	0.024618	0.024487	0.024253	0.023922	0.023496	0.022983	0.022385	0.021709	0.020959	0.020140	0.019257	0.018314	0.017330	0.016391	0.015515	0.014703	
itgb1bp1	0.033698	0.033132	0.032574	0.032021	0.031470	0.030919	0.030366	0.029807	0.029240	0.028663	0.028073	0.027467	0.026847	0.026224	0.025598	0.024967	0.024332	0.023690	0.023041	0.022383	0.021715	0.021035	0.020343	0.019639	0.018947	0.018281	0.017642	0.017033	0.016458	0.015918	0.015417	0.014958	0.014542	0.014173	0.013854	0.013580	0.013341	0.013135	0.012961	0.012818	0.012704	0.012619	0.012561	0.012528	0.012519	0.012533	0.012561	0.012562	0.012529	0.012466	
c1orf38	0.010628	0.010603	0.010584	0.010569	0.010556	0.010543	0.010528	0.010509	0.010486	0.010455	0.010415	0.010364	0.010306	0.010262	0.010234	0.010223	0.010228	0.010251	0.010292	0.010351	0.010429	0.010525	0.010641	0.010776	0.010892	0.010977	0.011029	0.011051	0.011042	0.011002	0.010933	0.010835	0.010709	0.010554	0.010373	0.010168	0.009951	0.009731	0.009513	0.009307	0.009119	0.008956	0.008828	0.008740	0.008701	0.008717	0.008790	0.008881	0.008981	0.009087	
rgs11	0.032407	0.032739	0.033083	0.033436	0.033794	0.034155	0.034514	0.034868	0.035213	0.035546	0.035864	0.036162	0.036435	0.036671	0.036880	0.037074	0.037264	0.037463	0.037683	0.037934	0.038230	0.038581	0.039000	0.039496	0.040040	0.040616	0.041221	0.041853	0.042510	0.043189	0.043888	0.044603	0.045334	0.046076	0.046829	0.047515	0.048025	0.048356	0.048505	0.048470	0.048247	0.047833	0.047225	0.046421	0.045417	0.044210	0.042822	0.041398	0.039974	0.038560	
cbfa2t2	0.052326	0.050903	0.049493	0.048092	0.046697	0.045305	0.043912	0.042515	0.041110	0.039693	0.038261	0.036811	0.035335	0.033823	0.032290	0.030751	0.029223	0.027722	0.026264	0.024865	0.023541	0.022309	0.021184	0.020178	0.019213	0.018260	0.017324	0.016413	0.015532	0.014689	0.013889	0.013139	0.012446	0.011816	0.011255	0.010757	0.010305	0.009902	0.009553	0.009259	0.009026	0.008855	0.008752	0.008718	0.008758	0.008876	0.009056	0.009194	0.009278	0.009311	
sap30	0.017770	0.018262	0.018772	0.019293	0.019818	0.020341	0.020856	0.021356	0.021837	0.022290	0.022711	0.023092	0.023440	0.023792	0.024145	0.024486	0.024809	0.025102	0.025357	0.025564	0.025713	0.025795	0.025800	0.025723	0.025656	0.025640	0.025675	0.025764	0.025909	0.026111	0.026374	0.026697	0.027085	0.027537	0.028057	0.028622	0.029192	0.029766	0.030343	0.030920	0.031495	0.032068	0.032637	0.033200	0.033754	0.034300	0.034825	0.035272	0.035631	0.035904	
sh2d3a	0.024667	0.025473	0.026299	0.027138	0.027981	0.028818	0.029642	0.030444	0.031216	0.031948	0.032633	0.033261	0.033852	0.034485	0.035130	0.035747	0.036300	0.036749	0.037055	0.037180	0.037085	0.036732	0.036082	0.035115	0.034132	0.033235	0.032426	0.031707	0.031081	0.030550	0.030115	0.029779	0.029544	0.029412	0.029386	0.029386	0.029299	0.029120	0.028839	0.028447	0.027937	0.027298	0.026523	0.025602	0.024527	0.023288	0.021906	0.020555	0.019281	0.018088	
arpc2	0.013351	0.013159	0.012969	0.012780	0.012592	0.012405	0.012218	0.012030	0.011842	0.011653	0.011461	0.011268	0.011071	0.010868	0.010664	0.010468	0.010289	0.010133	0.010008	0.009922	0.009884	0.009900	0.009978	0.010126	0.010330	0.010579	0.010865	0.011183	0.011526	0.011888	0.012262	0.012641	0.013019	0.013391	0.013748	0.014070	0.014330	0.014529	0.014671	0.014758	0.014792	0.014776	0.014712	0.014602	0.014449	0.014256	0.014036	0.013863	0.013750	0.013696	
txndc9	0.031838	0.031476	0.031109	0.030739	0.030370	0.030002	0.029639	0.029284	0.028938	0.028604	0.028284	0.027982	0.027691	0.027392	0.027093	0.026807	0.026545	0.026322	0.026149	0.026038	0.026001	0.026052	0.026203	0.026460	0.026715	0.026915	0.027054	0.027125	0.027122	0.027038	0.026867	0.026603	0.026238	0.025767	0.025182	0.024501	0.023763	0.022978	0.022153	0.021299	0.020424	0.019536	0.018645	0.017760	0.016889	0.016042	0.015234	0.014513	0.013884	0.013342	
nutf2	0.034808	0.033596	0.032355	0.031097	0.029830	0.028564	0.027308	0.026072	0.024866	0.023699	0.022581	0.021520	0.020512	0.019508	0.018523	0.017576	0.016685	0.015871	0.015151	0.014545	0.014072	0.013752	0.013603	0.013638	0.013714	0.013775	0.013825	0.013868	0.013909	0.013953	0.014005	0.014069	0.014149	0.014252	0.014380	0.014526	0.014671	0.014817	0.014966	0.015120	0.015280	0.015449	0.015628	0.015820	0.016025	0.016247	0.016480	0.016692	0.016880	0.017050	
prom1	0.020144	0.020784	0.021437	0.022098	0.022761	0.023421	0.024074	0.024713	0.025334	0.025931	0.026499	0.027034	0.027560	0.028137	0.028735	0.029316	0.029843	0.030278	0.030585	0.030726	0.030664	0.030362	0.029782	0.028928	0.027997	0.027056	0.026117	0.025190	0.024285	0.023415	0.022589	0.021818	0.021114	0.020488	0.019939	0.019453	0.019054	0.018740	0.018509	0.018358	0.018284	0.018285	0.018360	0.018504	0.018716	0.018990	0.019296	0.019555	0.019755	0.019901	
cldn10	0.022628	0.022197	0.021771	0.021347	0.020924	0.020503	0.020081	0.019659	0.019234	0.018807	0.018376	0.017940	0.017492	0.017019	0.016531	0.016044	0.015572	0.015131	0.014733	0.014395	0.014130	0.013954	0.013880	0.013920	0.013999	0.014078	0.014152	0.014215	0.014262	0.014287	0.014285	0.014249	0.014174	0.014054	0.013885	0.013727	0.013683	0.013748	0.013913	0.014174	0.014523	0.014953	0.015458	0.016030	0.016664	0.017353	0.018064	0.018645	0.019074	0.019355	
keap1	0.027737	0.027611	0.027521	0.027454	0.027397	0.027339	0.027266	0.027167	0.027028	0.026837	0.026582	0.026250	0.025843	0.025414	0.024964	0.024492	0.023993	0.023467	0.022909	0.022319	0.021692	0.021026	0.020319	0.019574	0.018911	0.018374	0.017958	0.017657	0.017466	0.017379	0.017389	0.017492	0.017682	0.017952	0.018298	0.018664	0.018969	0.019217	0.019413	0.019559	0.019660	0.019720	0.019742	0.019731	0.019690	0.019624	0.019538	0.019446	0.019359	0.019283	
sart3	0.036845	0.036683	0.036556	0.036452	0.036359	0.036265	0.036156	0.036022	0.035850	0.035628	0.035343	0.034983	0.034552	0.034102	0.033636	0.033152	0.032648	0.032122	0.031572	0.030996	0.030392	0.029758	0.029091	0.028392	0.027695	0.027018	0.026370	0.025755	0.025179	0.024650	0.024172	0.023753	0.023398	0.023114	0.022907	0.022771	0.022687	0.022653	0.022664	0.022718	0.022811	0.022940	0.023101	0.023291	0.023507	0.023745	0.023999	0.024243	0.024473	0.024687	
kiaa0649	0.019500	0.019113	0.018721	0.018325	0.017926	0.017523	0.017118	0.016711	0.016303	0.015894	0.015486	0.015079	0.014680	0.014315	0.013981	0.013668	0.013368	0.013071	0.012770	0.012454	0.012116	0.011747	0.011338	0.010884	0.010467	0.010128	0.009863	0.009667	0.009535	0.009464	0.009448	0.009483	0.009565	0.009688	0.009849	0.010030	0.010220	0.010422	0.010641	0.010880	0.011143	0.011434	0.011755	0.012111	0.012505	0.012941	0.013419	0.013886	0.014304	0.014670	
pja2	0.018252	0.017804	0.017345	0.016879	0.016410	0.015943	0.015482	0.015031	0.014594	0.014175	0.013779	0.013409	0.013061	0.012708	0.012359	0.012028	0.011728	0.011472	0.011273	0.011144	0.011099	0.011151	0.011313	0.011595	0.011915	0.012234	0.012549	0.012856	0.013152	0.013432	0.013694	0.013934	0.014148	0.014332	0.014484	0.014607	0.014715	0.014814	0.014907	0.014999	0.015092	0.015192	0.015302	0.015426	0.015568	0.015733	0.015913	0.016038	0.016101	0.016101	
itm2b	0.018139	0.018407	0.018686	0.018972	0.019259	0.019546	0.019829	0.020103	0.020366	0.020613	0.020841	0.021047	0.021239	0.021467	0.021723	0.021990	0.022253	0.022494	0.022698	0.022848	0.022927	0.022920	0.022810	0.022581	0.022249	0.021840	0.021368	0.020843	0.020279	0.019688	0.019081	0.018471	0.017871	0.017291	0.016746	0.016226	0.015719	0.015235	0.014783	0.014372	0.014010	0.013707	0.013472	0.013312	0.013238	0.013259	0.013378	0.013542	0.013702	0.013852	
ttr	0.017507	0.017654	0.017836	0.018042	0.018257	0.018470	0.018667	0.018836	0.018964	0.019038	0.019046	0.018974	0.018839	0.018734	0.018651	0.018568	0.018468	0.018328	0.018131	0.017856	0.017483	0.016992	0.016365	0.015588	0.014831	0.014165	0.013590	0.013103	0.012703	0.012388	0.012158	0.012011	0.011945	0.011959	0.012052	0.012219	0.012453	0.012753	0.013115	0.013537	0.014018	0.014554	0.015145	0.015786	0.016476	0.017213	0.017985	0.018728	0.019426	0.020071	
strn	0.039275	0.038836	0.038421	0.038022	0.037633	0.037245	0.036851	0.036443	0.036014	0.035556	0.035061	0.034523	0.033934	0.033327	0.032710	0.032086	0.031457	0.030824	0.030188	0.029552	0.028917	0.028285	0.027657	0.027030	0.026387	0.025775	0.025187	0.024617	0.024057	0.023503	0.022947	0.022383	0.021805	0.021207	0.020582	0.020001	0.019573	0.019293	0.019157	0.019158	0.019292	0.019554	0.019939	0.020442	0.021058	0.021782	0.022593	0.023340	0.023953	0.024432	
crisp2	0.012174	0.013125	0.014103	0.015098	0.016101	0.017103	0.018095	0.019067	0.020011	0.020917	0.021777	0.022580	0.023332	0.024075	0.024807	0.025523	0.026218	0.026884	0.027516	0.028109	0.028656	0.029152	0.029590	0.029967	0.030303	0.030611	0.030892	0.031148	0.031381	0.031593	0.031785	0.031959	0.032117	0.032261	0.032392	0.032525	0.032679	0.032851	0.033036	0.033231	0.033432	0.033634	0.033835	0.034029	0.034214	0.034384	0.034530	0.034605	0.034603	0.034522	
znf189	0.013034	0.013223	0.013413	0.013603	0.013792	0.013982	0.014170	0.014359	0.014546	0.014733	0.014919	0.015103	0.015289	0.015479	0.015673	0.015867	0.016057	0.016240	0.016412	0.016572	0.016714	0.016836	0.016934	0.017006	0.017070	0.017132	0.017191	0.017245	0.017293	0.017332	0.017362	0.017380	0.017386	0.017377	0.017353	0.017297	0.017192	0.017038	0.016838	0.016593	0.016306	0.015978	0.015612	0.015210	0.014773	0.014304	0.013815	0.013361	0.012952	0.012585	
ttf2	0.019297	0.019112	0.018920	0.018725	0.018528	0.018334	0.018144	0.017962	0.017790	0.017632	0.017490	0.017366	0.017258	0.017141	0.017015	0.016882	0.016741	0.016594	0.016442	0.016287	0.016129	0.015969	0.015808	0.015648	0.015463	0.015249	0.015011	0.014752	0.014478	0.014194	0.013905	0.013614	0.013327	0.013049	0.012784	0.012552	0.012377	0.012256	0.012185	0.012161	0.012182	0.012243	0.012341	0.012474	0.012638	0.012830	0.013032	0.013161	0.013207	0.013177	
bat5	0.019816	0.019612	0.019410	0.019209	0.019010	0.018811	0.018614	0.018418	0.018222	0.018026	0.017830	0.017634	0.017435	0.017217	0.016980	0.016729	0.016465	0.016193	0.015916	0.015636	0.015357	0.015083	0.014817	0.014563	0.014328	0.014113	0.013917	0.013740	0.013585	0.013451	0.013338	0.013249	0.013183	0.013141	0.013123	0.013141	0.013219	0.013353	0.013538	0.013766	0.014032	0.014329	0.014652	0.014993	0.015348	0.015709	0.016066	0.016371	0.016597	0.016748	
tcp1	0.011503	0.012025	0.012579	0.013156	0.013741	0.014325	0.014894	0.015438	0.015945	0.016402	0.016798	0.017121	0.017379	0.017631	0.017865	0.018067	0.018218	0.018302	0.018302	0.018200	0.017982	0.017628	0.017124	0.016456	0.015742	0.015037	0.014347	0.013680	0.013042	0.012438	0.011876	0.011362	0.010903	0.010505	0.010174	0.009934	0.009819	0.009830	0.009971	0.010246	0.010655	0.011204	0.011893	0.012727	0.013707	0.014838	0.016110	0.017463	0.018878	0.020348	
eftud2	0.008868	0.009515	0.010165	0.010819	0.011474	0.012130	0.012784	0.013435	0.014081	0.014722	0.015356	0.015981	0.016597	0.017212	0.017828	0.018446	0.019064	0.019684	0.020305	0.020928	0.021554	0.022181	0.022811	0.023442	0.024113	0.024883	0.025752	0.026722	0.027797	0.028977	0.030265	0.031663	0.033173	0.034797	0.036537	0.038398	0.040282	0.042163	0.044035	0.045896	0.047742	0.049568	0.051372	0.053148	0.054893	0.056604	0.058257	0.059720	0.060972	0.062025	
snf8	0.047941	0.046710	0.045502	0.044310	0.043127	0.041943	0.040751	0.039544	0.038312	0.037048	0.035744	0.034392	0.032995	0.031599	0.030224	0.028885	0.027599	0.026383	0.025252	0.024222	0.023311	0.022533	0.021906	0.021448	0.021226	0.021245	0.021480	0.021907	0.022503	0.023243	0.024103	0.025059	0.026088	0.027164	0.028264	0.029324	0.030264	0.031083	0.031775	0.032337	0.032766	0.033058	0.033210	0.033217	0.033078	0.032788	0.032357	0.031872	0.031351	0.030800	
oip5	0.017470	0.017408	0.017352	0.017302	0.017253	0.017204	0.017152	0.017093	0.017026	0.016947	0.016853	0.016743	0.016616	0.016479	0.016330	0.016162	0.015971	0.015750	0.015496	0.015202	0.014863	0.014475	0.014031	0.013529	0.013014	0.012507	0.012011	0.011527	0.011060	0.010611	0.010183	0.009778	0.009398	0.009047	0.008727	0.008436	0.008171	0.007934	0.007729	0.007558	0.007424	0.007330	0.007279	0.007274	0.007317	0.007412	0.007549	0.007665	0.007754	0.007821	
tcf25	0.035045	0.036605	0.038187	0.039781	0.041378	0.042970	0.044547	0.046100	0.047622	0.049101	0.050530	0.051899	0.053234	0.054637	0.056081	0.057524	0.058926	0.060246	0.061444	0.062477	0.063306	0.063889	0.064186	0.064168	0.064087	0.064054	0.064068	0.064131	0.064241	0.064401	0.064608	0.064865	0.065170	0.065525	0.065929	0.066324	0.066623	0.066834	0.066965	0.067025	0.067023	0.066969	0.066871	0.066738	0.066579	0.066403	0.066215	0.066004	0.065780	0.065555	
gnptab	0.024608	0.024115	0.023616	0.023114	0.022610	0.022106	0.021603	0.021103	0.020608	0.020120	0.019639	0.019168	0.018710	0.018266	0.017835	0.017420	0.017021	0.016639	0.016275	0.015931	0.015607	0.015304	0.015024	0.014769	0.014533	0.014312	0.014111	0.013932	0.013778	0.013652	0.013559	0.013501	0.013481	0.013503	0.013571	0.013692	0.013846	0.014031	0.014244	0.014482	0.014742	0.015023	0.015320	0.015632	0.015957	0.016290	0.016607	0.016928	0.017255	0.017581	
palb2	0.011475	0.012125	0.012743	0.013340	0.013928	0.014519	0.015124	0.015755	0.016424	0.017142	0.017920	0.018772	0.019686	0.020604	0.021547	0.022546	0.023631	0.024831	0.026178	0.027700	0.029430	0.031395	0.033628	0.036151	0.038848	0.041653	0.044552	0.047534	0.050584	0.053690	0.056838	0.060014	0.063207	0.066402	0.069587	0.072713	0.075718	0.078596	0.081343	0.083953	0.086422	0.088745	0.090918	0.092935	0.094791	0.096483	0.098022	0.099510	0.100964	0.102384	
znf750	0.055568	0.053675	0.051765	0.049847	0.047926	0.046007	0.044098	0.042204	0.040332	0.038487	0.036676	0.034905	0.033163	0.031392	0.029612	0.027855	0.026151	0.024531	0.023026	0.021667	0.020485	0.019510	0.018774	0.018303	0.017975	0.017697	0.017465	0.017273	0.017118	0.016995	0.016899	0.016826	0.016771	0.016729	0.016697	0.016663	0.016637	0.016624	0.016622	0.016629	0.016645	0.016668	0.016696	0.016730	0.016766	0.016805	0.016848	0.016884	0.016878	0.016837	
znf668	0.004616	0.005153	0.005700	0.006253	0.006808	0.007361	0.007910	0.008451	0.008981	0.009495	0.009991	0.010465	0.010921	0.011387	0.011858	0.012319	0.012756	0.013156	0.013502	0.013783	0.013982	0.014087	0.014082	0.013956	0.013804	0.013717	0.013683	0.013687	0.013718	0.013762	0.013807	0.013839	0.013845	0.013813	0.013730	0.013627	0.013558	0.013513	0.013480	0.013448	0.013408	0.013347	0.013255	0.013122	0.012936	0.012687	0.012358	0.011965	0.011571	0.011174	
c12orf49	0.018159	0.018301	0.018450	0.018604	0.018762	0.018922	0.019082	0.019241	0.019397	0.019549	0.019695	0.019833	0.019955	0.020030	0.020058	0.020047	0.020003	0.019932	0.019839	0.019733	0.019617	0.019500	0.019387	0.019291	0.019163	0.018967	0.018707	0.018387	0.018012	0.017584	0.017108	0.016587	0.016026	0.015428	0.014797	0.014187	0.013679	0.013274	0.012972	0.012773	0.012678	0.012688	0.012802	0.013022	0.013347	0.013778	0.014287	0.014794	0.015285	0.015753	
np_079121.1	0.018714	0.019131	0.019538	0.019938	0.020336	0.020733	0.021134	0.021540	0.021956	0.022385	0.022828	0.023291	0.023773	0.024264	0.024766	0.025280	0.025805	0.026343	0.026896	0.027463	0.028047	0.028647	0.029265	0.029900	0.030517	0.031095	0.031628	0.032108	0.032531	0.032888	0.033173	0.033379	0.033501	0.033530	0.033462	0.033313	0.033120	0.032886	0.032611	0.032296	0.031943	0.031551	0.031122	0.030657	0.030157	0.029623	0.029080	0.028669	0.028402	0.028268	
eya4	0.017746	0.018056	0.018379	0.018709	0.019042	0.019373	0.019697	0.020010	0.020307	0.020584	0.020836	0.021058	0.021255	0.021454	0.021649	0.021830	0.021988	0.022111	0.022191	0.022218	0.022181	0.022071	0.021879	0.021602	0.021427	0.021423	0.021581	0.021890	0.022340	0.022921	0.023623	0.024436	0.025350	0.026354	0.027438	0.028575	0.029724	0.030870	0.031999	0.033095	0.034146	0.035136	0.036052	0.036878	0.037600	0.038204	0.038685	0.039087	0.039417	0.039671	
cdt1	0.025536	0.026210	0.026943	0.027714	0.028502	0.029286	0.030046	0.030758	0.031404	0.031961	0.032409	0.032727	0.032924	0.033134	0.033347	0.033530	0.033650	0.033675	0.033570	0.033305	0.032844	0.032157	0.031209	0.029973	0.028711	0.027637	0.026747	0.026035	0.025496	0.025125	0.024917	0.024865	0.024965	0.025211	0.025598	0.026089	0.026519	0.026863	0.027124	0.027302	0.027401	0.027421	0.027366	0.027235	0.027033	0.026759	0.026417	0.026048	0.025696	0.025368	
ccdc70	0.006846	0.007126	0.007408	0.007691	0.007975	0.008259	0.008542	0.008825	0.009105	0.009383	0.009658	0.009930	0.010195	0.010452	0.010702	0.010950	0.011198	0.011450	0.011710	0.011980	0.012265	0.012568	0.012892	0.013240	0.013590	0.013930	0.014253	0.014555	0.014830	0.015073	0.015280	0.015444	0.015562	0.015626	0.015634	0.015580	0.015471	0.015309	0.015100	0.014849	0.014560	0.014237	0.013885	0.013509	0.013113	0.012701	0.012283	0.011882	0.011504	0.011150	
c14orf152	0.044713	0.043989	0.043264	0.042540	0.041817	0.041095	0.040375	0.039658	0.038945	0.038236	0.037531	0.036832	0.036133	0.035407	0.034667	0.033934	0.033227	0.032565	0.031970	0.031460	0.031056	0.030777	0.030643	0.030672	0.030764	0.030830	0.030865	0.030868	0.030834	0.030760	0.030642	0.030478	0.030265	0.029998	0.029674	0.029308	0.028901	0.028455	0.027975	0.027469	0.026942	0.026402	0.025855	0.025308	0.024767	0.024238	0.023723	0.023242	0.022839	0.022507	
hexim2	0.005438	0.006361	0.007272	0.008174	0.009072	0.009970	0.010871	0.011780	0.012701	0.013637	0.014594	0.015575	0.016581	0.017602	0.018642	0.019704	0.020790	0.021904	0.023050	0.024231	0.025450	0.026711	0.028016	0.029371	0.030807	0.032330	0.033932	0.035604	0.037339	0.039128	0.040964	0.042838	0.044743	0.046669	0.048610	0.050502	0.052257	0.053879	0.055378	0.056758	0.058027	0.059193	0.060260	0.061237	0.062131	0.062947	0.063697	0.064407	0.065094	0.065773	
glt1d1	0.015695	0.015979	0.016277	0.016585	0.016899	0.017212	0.017522	0.017822	0.018108	0.018376	0.018620	0.018836	0.019016	0.019148	0.019237	0.019289	0.019313	0.019316	0.019304	0.019285	0.019266	0.019254	0.019257	0.019281	0.019335	0.019412	0.019505	0.019606	0.019708	0.019805	0.019888	0.019952	0.019988	0.019989	0.019949	0.019877	0.019787	0.019675	0.019539	0.019378	0.019188	0.018969	0.018718	0.018434	0.018114	0.017757	0.017368	0.017017	0.016730	0.016508	
tmem170	0.017963	0.017997	0.018052	0.018120	0.018195	0.018267	0.018329	0.018373	0.018391	0.018374	0.018315	0.018205	0.018050	0.017899	0.017749	0.017587	0.017401	0.017179	0.016908	0.016575	0.016168	0.015675	0.015082	0.014382	0.013696	0.013100	0.012592	0.012165	0.011816	0.011538	0.011328	0.011180	0.011089	0.011051	0.011061	0.011106	0.011166	0.011235	0.011308	0.011379	0.011446	0.011501	0.011542	0.011563	0.011560	0.011528	0.011467	0.011398	0.011320	0.011229	
wdr81	0.008283	0.008406	0.008533	0.008662	0.008791	0.008920	0.009045	0.009165	0.009279	0.009385	0.009480	0.009564	0.009639	0.009722	0.009808	0.009891	0.009965	0.010023	0.010060	0.010070	0.010046	0.009983	0.009873	0.009716	0.009570	0.009454	0.009367	0.009305	0.009268	0.009252	0.009255	0.009276	0.009312	0.009361	0.009421	0.009487	0.009554	0.009619	0.009681	0.009736	0.009781	0.009813	0.009830	0.009828	0.009804	0.009757	0.009681	0.009574	0.009434	0.009264	
glipr1l2	0.015390	0.015059	0.014715	0.014362	0.014005	0.013649	0.013296	0.012952	0.012622	0.012309	0.012018	0.011753	0.011507	0.011242	0.010964	0.010683	0.010408	0.010149	0.009918	0.009723	0.009574	0.009482	0.009456	0.009505	0.009585	0.009674	0.009772	0.009876	0.009985	0.010096	0.010209	0.010322	0.010432	0.010538	0.010639	0.010758	0.010931	0.011148	0.011402	0.011681	0.011978	0.012284	0.012588	0.012883	0.013158	0.013406	0.013612	0.013750	0.013817	0.013812	
ankfn1	0.009285	0.010072	0.010877	0.011694	0.012516	0.013337	0.014149	0.014947	0.015723	0.016471	0.017184	0.017855	0.018492	0.019129	0.019755	0.020352	0.020903	0.021390	0.021795	0.022102	0.022292	0.022348	0.022253	0.021994	0.021688	0.021384	0.021080	0.020775	0.020466	0.020154	0.019835	0.019508	0.019173	0.018827	0.018468	0.018109	0.017769	0.017447	0.017140	0.016847	0.016565	0.016293	0.016028	0.015770	0.015515	0.015262	0.015010	0.014770	0.014543	0.014329	
cetn1	0.006616	0.007339	0.008064	0.008790	0.009515	0.010240	0.010963	0.011685	0.012404	0.013120	0.013831	0.014538	0.015246	0.015973	0.016718	0.017477	0.018246	0.019022	0.019800	0.020578	0.021350	0.022114	0.022865	0.023599	0.024290	0.024929	0.025515	0.026048	0.026528	0.026956	0.027332	0.027655	0.027925	0.028143	0.028309	0.028429	0.028520	0.028587	0.028636	0.028673	0.028704	0.028734	0.028769	0.028815	0.028878	0.028964	0.029073	0.029183	0.029288	0.029390	
c14orf177	0.024858	0.024704	0.024565	0.024434	0.024306	0.024176	0.024038	0.023888	0.023720	0.023528	0.023307	0.023052	0.022768	0.022491	0.022214	0.021928	0.021623	0.021290	0.020918	0.020499	0.020021	0.019477	0.018855	0.018153	0.017506	0.016968	0.016530	0.016185	0.015926	0.015746	0.015637	0.015593	0.015606	0.015669	0.015775	0.015911	0.016062	0.016220	0.016375	0.016518	0.016639	0.016731	0.016783	0.016788	0.016735	0.016616	0.016428	0.016204	0.015954	0.015680	
b3galtl	0.008159	0.008603	0.009049	0.009496	0.009943	0.010390	0.010834	0.011277	0.011715	0.012149	0.012578	0.012999	0.013418	0.013845	0.014277	0.014711	0.015140	0.015560	0.015966	0.016353	0.016716	0.017050	0.017350	0.017611	0.017834	0.018022	0.018177	0.018304	0.018404	0.018481	0.018537	0.018576	0.018600	0.018612	0.018615	0.018607	0.018584	0.018554	0.018525	0.018506	0.018505	0.018529	0.018588	0.018690	0.018842	0.019052	0.019315	0.019551	0.019747	0.019907	
spp1	0.010268	0.011234	0.012216	0.013206	0.014199	0.015190	0.016171	0.017137	0.018083	0.019001	0.019887	0.020733	0.021550	0.022380	0.023209	0.024020	0.024793	0.025508	0.026148	0.026692	0.027123	0.027420	0.027566	0.027548	0.027509	0.027520	0.027594	0.027741	0.027971	0.028297	0.028729	0.029278	0.029956	0.030772	0.031740	0.032819	0.033935	0.035085	0.036268	0.037483	0.038730	0.040007	0.041313	0.042647	0.044008	0.045395	0.046786	0.048060	0.049187	0.050162	
snrpg	0.008019	0.008927	0.009841	0.010759	0.011680	0.012600	0.013516	0.014428	0.015331	0.016223	0.017103	0.017967	0.018819	0.019674	0.020523	0.021350	0.022143	0.022888	0.023572	0.024180	0.024700	0.025118	0.025420	0.025595	0.025691	0.025737	0.025740	0.025708	0.025648	0.025568	0.025476	0.025379	0.025284	0.025200	0.025134	0.025081	0.025021	0.024954	0.024879	0.024793	0.024696	0.024587	0.024463	0.024324	0.024169	0.023996	0.023803	0.023591	0.023356	0.023097	
fabp3	0.013782	0.013730	0.013676	0.013620	0.013565	0.013510	0.013459	0.013412	0.013371	0.013337	0.013311	0.013296	0.013284	0.013246	0.013197	0.013157	0.013146	0.013183	0.013287	0.013479	0.013778	0.014204	0.014777	0.015514	0.016368	0.017287	0.018265	0.019298	0.020380	0.021507	0.022673	0.023874	0.025104	0.026359	0.027633	0.028927	0.030220	0.031499	0.032757	0.033989	0.035187	0.036344	0.037454	0.038510	0.039506	0.040434	0.041302	0.042173	0.043052	0.043942	
rad23a	0.216328	0.214717	0.213187	0.211712	0.210265	0.208819	0.207347	0.205821	0.204216	0.202505	0.200659	0.198653	0.196486	0.194261	0.192007	0.189739	0.187470	0.185217	0.182993	0.180814	0.178695	0.176650	0.174694	0.172846	0.171153	0.169605	0.168189	0.166892	0.165701	0.164604	0.163587	0.162637	0.161742	0.160888	0.160062	0.159270	0.158513	0.157765	0.157003	0.156200	0.155332	0.154375	0.153302	0.152090	0.150713	0.149147	0.147354	0.145323	0.143118	0.140727	
sepp1	0.019191	0.019476	0.019759	0.020041	0.020321	0.020602	0.020882	0.021164	0.021447	0.021732	0.022020	0.022311	0.022598	0.022883	0.023170	0.023458	0.023751	0.024047	0.024348	0.024656	0.024970	0.025293	0.025625	0.025945	0.026236	0.026505	0.026742	0.026942	0.027096	0.027196	0.027235	0.027206	0.027099	0.026909	0.026630	0.026300	0.025968	0.025641	0.025321	0.025014	0.024723	0.024453	0.024208	0.023992	0.023810	0.023655	0.023478	0.023277	0.023050	0.022797	
s100a2	0.010937	0.011035	0.011132	0.011228	0.011324	0.011420	0.011517	0.011617	0.011719	0.011825	0.011934	0.012049	0.012166	0.012276	0.012380	0.012482	0.012584	0.012690	0.012801	0.012921	0.013053	0.013200	0.013364	0.013547	0.013723	0.013879	0.014014	0.014126	0.014213	0.014272	0.014304	0.014304	0.014273	0.014208	0.014106	0.013988	0.013883	0.013790	0.013706	0.013630	0.013559	0.013491	0.013424	0.013355	0.013282	0.013203	0.013122	0.013077	0.013073	0.013106	
prkab1	0.014983	0.014575	0.014161	0.013741	0.013318	0.012894	0.012471	0.012049	0.011633	0.011223	0.010821	0.010430	0.010049	0.009679	0.009328	0.009005	0.008720	0.008481	0.008297	0.008178	0.008132	0.008168	0.008296	0.008523	0.008864	0.009326	0.009896	0.010561	0.011308	0.012125	0.012999	0.013917	0.014867	0.015835	0.016809	0.017737	0.018541	0.019217	0.019763	0.020179	0.020465	0.020620	0.020644	0.020535	0.020294	0.019920	0.019427	0.018911	0.018403	0.017907	
rad21	0.025321	0.024769	0.024206	0.023637	0.023065	0.022496	0.021933	0.021381	0.020845	0.020329	0.019837	0.019374	0.018932	0.018473	0.018010	0.017561	0.017145	0.016780	0.016484	0.016274	0.016170	0.016188	0.016348	0.016661	0.017015	0.017361	0.017700	0.018032	0.018359	0.018682	0.019002	0.019319	0.019635	0.019951	0.020267	0.020631	0.021121	0.021752	0.022534	0.023480	0.024602	0.025913	0.027424	0.029148	0.031096	0.033280	0.035711	0.038374	0.041247	0.044312	
sfrs1	0.009895	0.011231	0.012596	0.013980	0.015373	0.016766	0.018148	0.019511	0.020844	0.022137	0.023381	0.024566	0.025693	0.026795	0.027856	0.028855	0.029771	0.030581	0.031266	0.031803	0.032172	0.032350	0.032316	0.032053	0.031654	0.031193	0.030678	0.030122	0.029532	0.028919	0.028294	0.027665	0.027043	0.026438	0.025859	0.025342	0.024966	0.024736	0.024653	0.024715	0.024920	0.025270	0.025761	0.026393	0.027166	0.028077	0.029131	0.030280	0.031458	0.032654	
pik3cg	0.025073	0.024305	0.023532	0.022754	0.021973	0.021192	0.020412	0.019635	0.018863	0.018098	0.017342	0.016596	0.015865	0.015158	0.014472	0.013806	0.013156	0.012518	0.011891	0.011270	0.010654	0.010039	0.009422	0.008802	0.008231	0.007741	0.007329	0.006994	0.006735	0.006549	0.006436	0.006393	0.006419	0.006514	0.006674	0.006869	0.007044	0.007195	0.007323	0.007427	0.007508	0.007565	0.007598	0.007608	0.007593	0.007555	0.007487	0.007374	0.007231	0.007064	
nhp2l1	0.042715	0.043471	0.044254	0.045053	0.045861	0.046667	0.047463	0.048241	0.048991	0.049704	0.050372	0.050986	0.051544	0.052078	0.052589	0.053076	0.053538	0.053974	0.054382	0.054761	0.055110	0.055427	0.055712	0.055960	0.056108	0.056135	0.056047	0.055849	0.055546	0.055143	0.054645	0.054058	0.053387	0.052636	0.051811	0.051003	0.050351	0.049867	0.049565	0.049456	0.049554	0.049870	0.050418	0.051209	0.052257	0.053574	0.055136	0.056738	0.058351	0.059966	
mfap1	0.012322	0.013017	0.013682	0.014327	0.014964	0.015603	0.016256	0.016932	0.017643	0.018400	0.019213	0.020094	0.021029	0.021945	0.022846	0.023746	0.024658	0.025595	0.026572	0.027601	0.028697	0.029871	0.031139	0.032507	0.033837	0.035073	0.036212	0.037256	0.038203	0.039054	0.039809	0.040467	0.041028	0.041493	0.041860	0.042159	0.042437	0.042689	0.042912	0.043103	0.043258	0.043372	0.043443	0.043466	0.043438	0.043355	0.043214	0.043015	0.042756	0.042434	
mcam	0.013517	0.013865	0.014228	0.014602	0.014980	0.015355	0.015722	0.016074	0.016406	0.016711	0.016984	0.017217	0.017417	0.017622	0.017824	0.018011	0.018171	0.018291	0.018360	0.018366	0.018296	0.018138	0.017881	0.017517	0.017145	0.016803	0.016486	0.016186	0.015899	0.015619	0.015338	0.015051	0.014752	0.014435	0.014093	0.013744	0.013418	0.013117	0.012842	0.012591	0.012367	0.012168	0.011996	0.011850	0.011731	0.011639	0.011576	0.011548	0.011552	0.011584	
pdyn	0.007668	0.012509	0.017327	0.022128	0.026920	0.031710	0.036507	0.041317	0.046148	0.051008	0.055904	0.060844	0.065831	0.070820	0.075734	0.080499	0.085035	0.089268	0.093120	0.096514	0.099375	0.101625	0.103187	0.103992	0.104141	0.103717	0.102756	0.101291	0.099356	0.096985	0.094213	0.091072	0.087599	0.083826	0.079787	0.075671	0.071736	0.067977	0.064389	0.060965	0.057699	0.054584	0.051614	0.048783	0.046084	0.043512	0.041060	0.038731	0.036530	0.034460	
pex10	0.026846	0.026278	0.025744	0.025233	0.024733	0.024233	0.023723	0.023191	0.022626	0.022017	0.021353	0.020623	0.019827	0.019010	0.018185	0.017357	0.016534	0.015720	0.014924	0.014151	0.013407	0.012698	0.012032	0.011413	0.010888	0.010496	0.010235	0.010100	0.010088	0.010194	0.010415	0.010747	0.011187	0.011729	0.012372	0.013070	0.013674	0.014169	0.014561	0.014857	0.015062	0.015184	0.015228	0.015200	0.015108	0.014958	0.014752	0.014513	0.014279	0.014055	
gjb1	0.004823	0.006061	0.007325	0.008606	0.009894	0.011182	0.012459	0.013716	0.014944	0.016134	0.017276	0.018362	0.019397	0.020422	0.021418	0.022359	0.023220	0.023976	0.024600	0.025069	0.025356	0.025435	0.025282	0.024878	0.024354	0.023774	0.023145	0.022476	0.021773	0.021044	0.020297	0.019538	0.018775	0.018016	0.017268	0.016552	0.015891	0.015282	0.014721	0.014204	0.013727	0.013287	0.012879	0.012501	0.012147	0.011815	0.011502	0.011216	0.010956	0.010724	
fosl2	0.012504	0.012449	0.012391	0.012332	0.012274	0.012216	0.012161	0.012110	0.012063	0.012022	0.011989	0.011964	0.011944	0.011923	0.011906	0.011895	0.011895	0.011907	0.011936	0.011985	0.012056	0.012153	0.012279	0.012436	0.012598	0.012770	0.012947	0.013124	0.013296	0.013457	0.013602	0.013725	0.013822	0.013886	0.013913	0.013907	0.013872	0.013805	0.013708	0.013584	0.013435	0.013264	0.013073	0.012865	0.012643	0.012409	0.012172	0.011966	0.011799	0.011670	
gdf9	0.020230	0.020148	0.020081	0.020024	0.019970	0.019915	0.019853	0.019778	0.019685	0.019568	0.019421	0.019240	0.019028	0.018819	0.018610	0.018391	0.018156	0.017896	0.017604	0.017270	0.016889	0.016451	0.015949	0.015380	0.014865	0.014449	0.014124	0.013884	0.013720	0.013626	0.013595	0.013618	0.013690	0.013802	0.013948	0.014163	0.014503	0.014949	0.015482	0.016082	0.016730	0.017406	0.018090	0.018764	0.019407	0.020000	0.020524	0.020959	0.021298	0.021537	
gja5	0.021503	0.021594	0.021709	0.021841	0.021982	0.022125	0.022263	0.022389	0.022496	0.022577	0.022625	0.022632	0.022600	0.022557	0.022514	0.022480	0.022464	0.022474	0.022519	0.022608	0.022750	0.022952	0.023225	0.023577	0.024047	0.024655	0.025410	0.026320	0.027396	0.028644	0.030074	0.031695	0.033516	0.035545	0.037791	0.040143	0.042411	0.044589	0.046674	0.048663	0.050553	0.052340	0.054020	0.055592	0.057050	0.058393	0.059645	0.060973	0.062396	0.063906	
ik	0.028946	0.028680	0.028404	0.028123	0.027838	0.027553	0.027271	0.026994	0.026725	0.026467	0.026224	0.025997	0.025792	0.025615	0.025467	0.025350	0.025264	0.025210	0.025187	0.025198	0.025242	0.025321	0.025434	0.025586	0.025843	0.026230	0.026739	0.027365	0.028103	0.028946	0.029890	0.030927	0.032054	0.033263	0.034549	0.035823	0.036949	0.037927	0.038760	0.039449	0.039998	0.040407	0.040680	0.040817	0.040823	0.040697	0.040459	0.040204	0.039954	0.039714	
fgf12	0.010231	0.010233	0.010236	0.010240	0.010242	0.010245	0.010246	0.010247	0.010247	0.010246	0.010243	0.010238	0.010229	0.010207	0.010176	0.010139	0.010102	0.010069	0.010044	0.010031	0.010036	0.010061	0.010113	0.010196	0.010328	0.010510	0.010730	0.010980	0.011251	0.011532	0.011814	0.012088	0.012344	0.012572	0.012764	0.012913	0.013022	0.013090	0.013118	0.013104	0.013048	0.012951	0.012810	0.012626	0.012399	0.012127	0.011822	0.011550	0.011318	0.011125	
col5a1	0.029398	0.029210	0.029030	0.028857	0.028686	0.028516	0.028343	0.028163	0.027975	0.027775	0.027560	0.027327	0.027078	0.026829	0.026584	0.026345	0.026113	0.025890	0.025678	0.025480	0.025296	0.025130	0.024982	0.024853	0.024728	0.024601	0.024477	0.024358	0.024248	0.024151	0.024071	0.024010	0.023972	0.023961	0.023980	0.024043	0.024170	0.024363	0.024624	0.024955	0.025360	0.025839	0.026396	0.027032	0.027750	0.028552	0.029423	0.030263	0.031056	0.031801	
fancc	0.030541	0.030462	0.030390	0.030324	0.030261	0.030200	0.030137	0.030071	0.029999	0.029919	0.029830	0.029728	0.029613	0.029504	0.029422	0.029387	0.029421	0.029543	0.029776	0.030140	0.030656	0.031344	0.032227	0.033317	0.034487	0.035678	0.036891	0.038124	0.039376	0.040646	0.041934	0.043238	0.044558	0.045892	0.047241	0.048518	0.049596	0.050483	0.051187	0.051720	0.052091	0.052310	0.052386	0.052331	0.052152	0.051861	0.051476	0.051063	0.050629	0.050173	
stk16	0.020885	0.020502	0.020104	0.019698	0.019288	0.018881	0.018480	0.018092	0.017721	0.017374	0.017054	0.016769	0.016512	0.016239	0.015963	0.015703	0.015481	0.015317	0.015232	0.015245	0.015379	0.015652	0.016087	0.016701	0.017379	0.018004	0.018570	0.019072	0.019504	0.019863	0.020143	0.020338	0.020445	0.020456	0.020369	0.020188	0.019949	0.019661	0.019327	0.018954	0.018545	0.018107	0.017643	0.017158	0.016658	0.016147	0.015628	0.015114	0.014620	0.014149	
rcc1	0.010153	0.010216	0.010287	0.010364	0.010443	0.010521	0.010595	0.010662	0.010718	0.010761	0.010787	0.010794	0.010782	0.010767	0.010748	0.010722	0.010685	0.010634	0.010567	0.010479	0.010368	0.010231	0.010064	0.009866	0.009684	0.009543	0.009443	0.009388	0.009377	0.009413	0.009498	0.009631	0.009816	0.010054	0.010345	0.010679	0.011029	0.011390	0.011759	0.012135	0.012513	0.012892	0.013267	0.013638	0.013999	0.014349	0.014687	0.015017	0.015327	0.015615	
dok1	0.006531	0.007136	0.007762	0.008402	0.009049	0.009695	0.010331	0.010951	0.011546	0.012109	0.012632	0.013108	0.013537	0.013965	0.014394	0.014814	0.015218	0.015599	0.015949	0.016259	0.016522	0.016731	0.016877	0.016952	0.017044	0.017243	0.017542	0.017934	0.018414	0.018975	0.019611	0.020317	0.021086	0.021911	0.022787	0.023704	0.024623	0.025523	0.026383	0.027185	0.027909	0.028536	0.029047	0.029422	0.029643	0.029690	0.029543	0.029294	0.029043	0.028788	
dscam	0.019834	0.020667	0.021532	0.022417	0.023312	0.024205	0.025086	0.025944	0.026768	0.027547	0.028271	0.028929	0.029525	0.030109	0.030670	0.031194	0.031664	0.032068	0.032388	0.032609	0.032718	0.032697	0.032533	0.032213	0.031789	0.031285	0.030700	0.030033	0.029282	0.028446	0.027525	0.026517	0.025421	0.024235	0.022959	0.021642	0.020370	0.019152	0.017998	0.016918	0.015920	0.015015	0.014211	0.013518	0.012945	0.012502	0.012183	0.011911	0.011670	0.011458	
fbl	0.054504	0.053140	0.051800	0.050474	0.049155	0.047836	0.046510	0.045167	0.043802	0.042405	0.040971	0.039490	0.037964	0.036429	0.034895	0.033367	0.031852	0.030354	0.028878	0.027432	0.026019	0.024647	0.023319	0.022046	0.020904	0.019912	0.019057	0.018325	0.017703	0.017177	0.016733	0.016359	0.016040	0.015763	0.015516	0.015288	0.015036	0.014760	0.014458	0.014129	0.013771	0.013383	0.012964	0.012513	0.012029	0.011509	0.010982	0.010508	0.010092	0.009738	
dfna5	0.025284	0.025271	0.025272	0.025283	0.025298	0.025310	0.025313	0.025302	0.025269	0.025209	0.025116	0.024984	0.024822	0.024683	0.024576	0.024501	0.024459	0.024453	0.024484	0.024553	0.024662	0.024811	0.025004	0.025246	0.025679	0.026367	0.027303	0.028477	0.029884	0.031513	0.033358	0.035411	0.037664	0.040108	0.042736	0.045457	0.048127	0.050740	0.053289	0.055770	0.058178	0.060510	0.062759	0.064921	0.066992	0.068967	0.070835	0.072553	0.074109	0.075498	
csn3	0.006553	0.006802	0.007043	0.007279	0.007510	0.007740	0.007969	0.008199	0.008433	0.008672	0.008918	0.009173	0.009443	0.009739	0.010048	0.010357	0.010651	0.010918	0.011144	0.011315	0.011417	0.011436	0.011360	0.011178	0.010991	0.010836	0.010711	0.010611	0.010533	0.010471	0.010421	0.010380	0.010343	0.010306	0.010265	0.010231	0.010225	0.010245	0.010288	0.010350	0.010431	0.010527	0.010635	0.010753	0.010878	0.011008	0.011135	0.011233	0.011296	0.011322	
ctla4	0.018813	0.018979	0.019180	0.019404	0.019638	0.019870	0.020087	0.020277	0.020428	0.020527	0.020562	0.020520	0.020415	0.020330	0.020260	0.020187	0.020097	0.019972	0.019797	0.019555	0.019231	0.018808	0.018270	0.017610	0.016982	0.016454	0.016025	0.015693	0.015458	0.015318	0.015273	0.015322	0.015464	0.015698	0.016022	0.016378	0.016674	0.016914	0.017100	0.017237	0.017330	0.017381	0.017396	0.017377	0.017330	0.017257	0.017155	0.016974	0.016716	0.016391	
ercc4	0.010253	0.010330	0.010411	0.010495	0.010580	0.010666	0.010752	0.010837	0.010919	0.010998	0.011073	0.011143	0.011204	0.011258	0.011315	0.011391	0.011500	0.011655	0.011871	0.012162	0.012542	0.013025	0.013624	0.014352	0.015134	0.015934	0.016748	0.017570	0.018395	0.019219	0.020036	0.020842	0.021631	0.022400	0.023141	0.023808	0.024331	0.024715	0.024968	0.025096	0.025105	0.025001	0.024792	0.024483	0.024081	0.023593	0.023032	0.022447	0.021847	0.021233	
cry2	0.027293	0.026880	0.026457	0.026028	0.025596	0.025162	0.024731	0.024305	0.023886	0.023479	0.023085	0.022707	0.022352	0.022028	0.021738	0.021484	0.021266	0.021087	0.020948	0.020850	0.020794	0.020782	0.020816	0.020897	0.021027	0.021204	0.021424	0.021681	0.021973	0.022294	0.022640	0.023007	0.023390	0.023786	0.024190	0.024559	0.024838	0.025032	0.025150	0.025201	0.025191	0.025129	0.025023	0.024880	0.024709	0.024517	0.024314	0.024109	0.023914	0.023735	
fance	0.009272	0.009572	0.009888	0.010216	0.010549	0.010882	0.011209	0.011525	0.011824	0.012100	0.012349	0.012564	0.012743	0.012898	0.013029	0.013137	0.013221	0.013282	0.013319	0.013332	0.013321	0.013287	0.013229	0.013148	0.013068	0.012998	0.012939	0.012890	0.012851	0.012823	0.012803	0.012794	0.012793	0.012802	0.012820	0.012866	0.012969	0.013126	0.013334	0.013588	0.013887	0.014225	0.014600	0.015007	0.015445	0.015909	0.016403	0.016967	0.017602	0.018302	
ndufb10	0.013348	0.014030	0.014748	0.015490	0.016242	0.016990	0.017721	0.018421	0.019076	0.019673	0.020199	0.020639	0.021005	0.021372	0.021727	0.022047	0.022309	0.022491	0.022569	0.022521	0.022324	0.021955	0.021392	0.020624	0.019902	0.019327	0.018891	0.018586	0.018403	0.018333	0.018369	0.018500	0.018720	0.019020	0.019391	0.019812	0.020258	0.020720	0.021191	0.021662	0.022126	0.022575	0.023001	0.023397	0.023754	0.024065	0.024329	0.024583	0.024837	0.025092	
c1qb	0.026374	0.025812	0.025248	0.024684	0.024121	0.023558	0.022998	0.022440	0.021885	0.021334	0.020789	0.020249	0.019713	0.019173	0.018638	0.018118	0.017621	0.017158	0.016739	0.016371	0.016066	0.015833	0.015681	0.015619	0.015633	0.015713	0.015854	0.016052	0.016302	0.016602	0.016946	0.017330	0.017750	0.018201	0.018681	0.019164	0.019613	0.020020	0.020379	0.020683	0.020924	0.021096	0.021193	0.021206	0.021129	0.020955	0.020685	0.020352	0.019968	0.019534	
casc3	0.009487	0.009365	0.009233	0.009093	0.008950	0.008807	0.008669	0.008538	0.008420	0.008317	0.008233	0.008173	0.008133	0.008083	0.008022	0.007958	0.007896	0.007841	0.007801	0.007781	0.007787	0.007825	0.007901	0.008020	0.008154	0.008275	0.008381	0.008467	0.008533	0.008575	0.008592	0.008579	0.008535	0.008458	0.008344	0.008208	0.008113	0.008067	0.008066	0.008109	0.008192	0.008313	0.008470	0.008659	0.008878	0.009125	0.009397	0.009666	0.009908	0.010120	
prpf19	0.022989	0.023200	0.023437	0.023693	0.023958	0.024224	0.024480	0.024720	0.024933	0.025110	0.025244	0.025324	0.025349	0.025340	0.025304	0.025242	0.025155	0.025046	0.024917	0.024769	0.024605	0.024425	0.024233	0.024019	0.023761	0.023468	0.023138	0.022770	0.022360	0.021908	0.021411	0.020867	0.020274	0.019630	0.018936	0.018246	0.017581	0.016946	0.016342	0.015773	0.015242	0.014751	0.014305	0.013905	0.013555	0.013257	0.012984	0.012749	0.012561	0.012419	
bahd1	0.007662	0.008251	0.008853	0.009465	0.010080	0.010695	0.011304	0.011903	0.012487	0.013051	0.013591	0.014101	0.014589	0.015085	0.015578	0.016058	0.016511	0.016928	0.017294	0.017599	0.017830	0.017976	0.018024	0.017973	0.017922	0.017906	0.017927	0.017986	0.018085	0.018227	0.018412	0.018643	0.018922	0.019250	0.019629	0.020041	0.020459	0.020879	0.021299	0.021715	0.022124	0.022522	0.022907	0.023274	0.023620	0.023943	0.024242	0.024516	0.024767	0.024995	
kiaa1267	0.018491	0.019094	0.019709	0.020330	0.020955	0.021580	0.022201	0.022815	0.023419	0.024008	0.024580	0.025131	0.025660	0.026178	0.026695	0.027217	0.027753	0.028312	0.028901	0.029529	0.030202	0.030930	0.031721	0.032582	0.033520	0.034530	0.035605	0.036740	0.037927	0.039159	0.040430	0.041733	0.043062	0.044410	0.045770	0.047103	0.048350	0.049503	0.050556	0.051504	0.052340	0.053058	0.053652	0.054115	0.054441	0.054624	0.054662	0.054575	0.054375	0.054068	
c18orf10	0.024039	0.023953	0.023871	0.023791	0.023714	0.023637	0.023560	0.023481	0.023401	0.023317	0.023230	0.023137	0.023036	0.022924	0.022813	0.022714	0.022639	0.022600	0.022610	0.022681	0.022824	0.023051	0.023375	0.023806	0.024298	0.024823	0.025375	0.025947	0.026530	0.027117	0.027702	0.028275	0.028831	0.029360	0.029857	0.030328	0.030790	0.031239	0.031672	0.032084	0.032471	0.032829	0.033153	0.033440	0.033685	0.033885	0.034037	0.034158	0.034252	0.034320	
lsm14a	0.125699	0.129076	0.132575	0.136153	0.139769	0.143381	0.146947	0.150425	0.153774	0.156951	0.159916	0.162625	0.165073	0.167411	0.169634	0.171716	0.173628	0.175342	0.176833	0.178070	0.179029	0.179680	0.179996	0.179896	0.179311	0.178322	0.176928	0.175130	0.172929	0.170323	0.167315	0.163904	0.160090	0.155874	0.151262	0.146447	0.141599	0.136747	0.131922	0.127154	0.122471	0.117905	0.113485	0.109240	0.105201	0.101396	0.097851	0.094538	0.091448	0.088576	
trub2	0.008760	0.009326	0.009904	0.010490	0.011080	0.011669	0.012255	0.012833	0.013399	0.013950	0.014481	0.014989	0.015471	0.015935	0.016383	0.016811	0.017216	0.017597	0.017950	0.018273	0.018563	0.018818	0.019035	0.019210	0.019365	0.019525	0.019688	0.019846	0.019996	0.020132	0.020250	0.020343	0.020407	0.020436	0.020427	0.020383	0.020322	0.020241	0.020140	0.020016	0.019867	0.019690	0.019485	0.019248	0.018978	0.018672	0.018327	0.017957	0.017592	0.017234	
zcchc10	0.016858	0.016541	0.016234	0.015933	0.015635	0.015337	0.015037	0.014732	0.014417	0.014091	0.013750	0.013391	0.013012	0.012614	0.012205	0.011793	0.011384	0.010988	0.010610	0.010258	0.009941	0.009665	0.009439	0.009269	0.009172	0.009146	0.009185	0.009282	0.009429	0.009621	0.009849	0.010108	0.010390	0.010688	0.010995	0.011289	0.011539	0.011746	0.011912	0.012040	0.012132	0.012192	0.012221	0.012223	0.012200	0.012155	0.012094	0.012044	0.012012	0.012002	
arl15	0.008921	0.009642	0.010387	0.011147	0.011914	0.012680	0.013436	0.014174	0.014885	0.015561	0.016193	0.016774	0.017310	0.017849	0.018379	0.018887	0.019355	0.019769	0.020112	0.020369	0.020524	0.020561	0.020465	0.020225	0.019948	0.019683	0.019438	0.019217	0.019026	0.018870	0.018757	0.018690	0.018676	0.018720	0.018828	0.018994	0.019201	0.019440	0.019705	0.019990	0.020288	0.020592	0.020895	0.021192	0.021475	0.021737	0.021974	0.022193	0.022394	0.022576	
tiaf1	0.049974	0.049780	0.049628	0.049503	0.049390	0.049275	0.049143	0.048979	0.048769	0.048498	0.048152	0.047715	0.047194	0.046688	0.046190	0.045676	0.045122	0.044502	0.043791	0.042967	0.042003	0.040875	0.039559	0.038030	0.036411	0.034838	0.033317	0.031853	0.030451	0.029114	0.027849	0.026659	0.025548	0.024523	0.023588	0.022751	0.022007	0.021355	0.020797	0.020337	0.019977	0.019720	0.019569	0.019527	0.019597	0.019782	0.020078	0.020418	0.020769	0.021135	
chrdl1	0.045710	0.044547	0.043372	0.042190	0.041005	0.039823	0.038648	0.037486	0.036340	0.035217	0.034120	0.033055	0.032019	0.030989	0.029977	0.028998	0.028067	0.027199	0.026408	0.025710	0.025119	0.024649	0.024317	0.024134	0.024030	0.023979	0.023985	0.024053	0.024185	0.024388	0.024665	0.025020	0.025457	0.025982	0.026598	0.027278	0.027976	0.028688	0.029413	0.030148	0.030892	0.031643	0.032399	0.033158	0.033918	0.034677	0.035417	0.036040	0.036529	0.036886	
znf561	0.000000	0.000000	0.000309	0.000871	0.001434	0.001997	0.002555	0.003109	0.003656	0.004193	0.004719	0.005231	0.005736	0.006256	0.006783	0.007301	0.007799	0.008261	0.008676	0.009029	0.009307	0.009496	0.009584	0.009559	0.009480	0.009377	0.009255	0.009119	0.008974	0.008826	0.008678	0.008536	0.008406	0.008291	0.008198	0.008124	0.008059	0.008002	0.007951	0.007905	0.007863	0.007821	0.007780	0.007738	0.007693	0.007643	0.007587	0.007523	0.007450	0.007370	
eme1	0.023628	0.024087	0.024577	0.025088	0.025609	0.026128	0.026634	0.027118	0.027566	0.027970	0.028316	0.028596	0.028812	0.029012	0.029193	0.029343	0.029452	0.029511	0.029507	0.029432	0.029274	0.029024	0.028670	0.028210	0.027770	0.027407	0.027124	0.026923	0.026805	0.026774	0.026830	0.026977	0.027216	0.027550	0.027980	0.028511	0.029142	0.029865	0.030671	0.031554	0.032505	0.033518	0.034583	0.035693	0.036840	0.038017	0.039192	0.040219	0.041074	0.041755	
commd1	0.017545	0.018241	0.018961	0.019696	0.020438	0.021179	0.021912	0.022628	0.023321	0.023981	0.024601	0.025173	0.025696	0.026195	0.026665	0.027102	0.027499	0.027852	0.028156	0.028403	0.028590	0.028710	0.028759	0.028729	0.028589	0.028334	0.027973	0.027516	0.026972	0.026350	0.025660	0.024910	0.024111	0.023271	0.022400	0.021505	0.020589	0.019663	0.018736	0.017815	0.016911	0.016032	0.015187	0.014386	0.013638	0.012950	0.012328	0.011745	0.011196	0.010683	
sestd1	0.019557	0.019762	0.019993	0.020242	0.020500	0.020756	0.021000	0.021224	0.021417	0.021570	0.021673	0.021717	0.021708	0.021695	0.021677	0.021647	0.021598	0.021522	0.021413	0.021264	0.021069	0.020819	0.020508	0.020135	0.019770	0.019420	0.019087	0.018770	0.018470	0.018186	0.017918	0.017666	0.017431	0.017212	0.017010	0.016802	0.016571	0.016322	0.016057	0.015777	0.015485	0.015181	0.014868	0.014546	0.014219	0.013886	0.013548	0.013217	0.012915	0.012641	
slc16a9	0.008378	0.008429	0.008470	0.008503	0.008533	0.008564	0.008597	0.008638	0.008689	0.008755	0.008839	0.008944	0.009065	0.009176	0.009281	0.009387	0.009502	0.009634	0.009790	0.009978	0.010205	0.010479	0.010808	0.011196	0.011609	0.012027	0.012441	0.012846	0.013234	0.013601	0.013938	0.014240	0.014499	0.014710	0.014865	0.014973	0.015052	0.015100	0.015113	0.015090	0.015027	0.014921	0.014771	0.014572	0.014322	0.014018	0.013678	0.013419	0.013258	0.013190	
kcnt2	0.021659	0.021484	0.021311	0.021138	0.020964	0.020788	0.020606	0.020420	0.020225	0.020022	0.019809	0.019585	0.019357	0.019157	0.018977	0.018803	0.018623	0.018422	0.018188	0.017908	0.017569	0.017157	0.016660	0.016071	0.015518	0.015057	0.014685	0.014400	0.014202	0.014089	0.014059	0.014111	0.014243	0.014454	0.014741	0.015077	0.015415	0.015751	0.016080	0.016400	0.016706	0.016995	0.017262	0.017505	0.017719	0.017901	0.018041	0.018105	0.018092	0.018002	
slc35d2	0.010398	0.011084	0.011786	0.012497	0.013213	0.013928	0.014637	0.015334	0.016013	0.016669	0.017297	0.017892	0.018460	0.019043	0.019629	0.020202	0.020746	0.021246	0.021684	0.022045	0.022313	0.022472	0.022506	0.022402	0.022226	0.022016	0.021781	0.021528	0.021267	0.021005	0.020751	0.020513	0.020301	0.020122	0.019985	0.019878	0.019769	0.019654	0.019530	0.019393	0.019239	0.019066	0.018869	0.018644	0.018389	0.018099	0.017787	0.017543	0.017375	0.017276	
phpt1	0.024862	0.025239	0.025639	0.026054	0.026476	0.026898	0.027310	0.027707	0.028078	0.028418	0.028718	0.028970	0.029178	0.029403	0.029641	0.029884	0.030121	0.030340	0.030533	0.030688	0.030795	0.030844	0.030823	0.030725	0.030614	0.030551	0.030546	0.030609	0.030749	0.030977	0.031302	0.031733	0.032282	0.032957	0.033768	0.034673	0.035552	0.036390	0.037180	0.037913	0.038585	0.039188	0.039714	0.040158	0.040511	0.040769	0.040924	0.041005	0.041032	0.041011	
plekhm1	0.011172	0.011153	0.011120	0.011077	0.011031	0.010987	0.010948	0.010922	0.010912	0.010924	0.010963	0.011034	0.011129	0.011213	0.011296	0.011393	0.011520	0.011694	0.011928	0.012240	0.012645	0.013158	0.013795	0.014566	0.015362	0.016130	0.016863	0.017556	0.018202	0.018794	0.019327	0.019795	0.020190	0.020507	0.020739	0.020874	0.020900	0.020820	0.020638	0.020358	0.019983	0.019516	0.018962	0.018323	0.017604	0.016807	0.015948	0.015097	0.014267	0.013464	
kif11	0.228674	0.228466	0.228342	0.228272	0.228228	0.228182	0.228104	0.227966	0.227741	0.227398	0.226911	0.226249	0.225422	0.224534	0.223556	0.222449	0.221169	0.219677	0.217931	0.215890	0.213513	0.210759	0.207586	0.203963	0.200088	0.196058	0.191884	0.187578	0.183151	0.178613	0.173977	0.169253	0.164453	0.159587	0.154667	0.149761	0.144972	0.140308	0.135779	0.131393	0.127160	0.123088	0.119186	0.115463	0.111928	0.108589	0.105448	0.102457	0.099604	0.096882	
vps13d	0.017917	0.017644	0.017384	0.017131	0.016883	0.016636	0.016386	0.016129	0.015863	0.015582	0.015285	0.014966	0.014623	0.014262	0.013895	0.013532	0.013184	0.012864	0.012581	0.012348	0.012176	0.012076	0.012059	0.012134	0.012254	0.012394	0.012544	0.012700	0.012852	0.012995	0.013121	0.013223	0.013295	0.013328	0.013315	0.013273	0.013231	0.013190	0.013150	0.013112	0.013074	0.013037	0.013001	0.012965	0.012929	0.012894	0.012856	0.012795	0.012708	0.012594	
ccdc9	0.101578	0.107211	0.112967	0.118802	0.124672	0.130533	0.136341	0.142052	0.147621	0.153004	0.158158	0.163038	0.167691	0.172373	0.176973	0.181351	0.185362	0.188865	0.191717	0.193775	0.194897	0.194940	0.193761	0.191244	0.187913	0.184065	0.179761	0.175063	0.170032	0.164729	0.159215	0.153552	0.147801	0.142023	0.136292	0.130864	0.125750	0.120950	0.116466	0.112300	0.108452	0.104926	0.101723	0.098845	0.096293	0.094070	0.092009	0.089926	0.087822	0.085708	
darc	0.032592	0.033306	0.034028	0.034756	0.035487	0.036220	0.036953	0.037684	0.038410	0.039131	0.039844	0.040546	0.041235	0.041904	0.042553	0.043184	0.043798	0.044395	0.044978	0.045547	0.046105	0.046651	0.047188	0.047710	0.048069	0.048218	0.048175	0.047954	0.047573	0.047048	0.046396	0.045633	0.044776	0.043841	0.042845	0.041866	0.041015	0.040300	0.039725	0.039298	0.039023	0.038907	0.038957	0.039177	0.039574	0.040154	0.040888	0.041561	0.042131	0.042588	
tbc1d17	0.041098	0.040911	0.040702	0.040481	0.040257	0.040039	0.039836	0.039656	0.039510	0.039406	0.039353	0.039360	0.039411	0.039431	0.039451	0.039511	0.039652	0.039913	0.040336	0.040959	0.041825	0.042972	0.044441	0.046261	0.048187	0.050107	0.052016	0.053909	0.055781	0.057626	0.059440	0.061218	0.062953	0.064642	0.066279	0.067846	0.069321	0.070705	0.072000	0.073208	0.074330	0.075368	0.076323	0.077198	0.077993	0.078710	0.079354	0.079939	0.080468	0.080938	
obfc1	0.011627	0.011649	0.011673	0.011699	0.011724	0.011748	0.011768	0.011786	0.011797	0.011803	0.011801	0.011791	0.011779	0.011794	0.011835	0.011893	0.011962	0.012037	0.012110	0.012176	0.012228	0.012259	0.012263	0.012238	0.012266	0.012377	0.012567	0.012829	0.013157	0.013546	0.013990	0.014484	0.015021	0.015596	0.016203	0.016822	0.017424	0.018001	0.018547	0.019056	0.019523	0.019940	0.020301	0.020600	0.020831	0.020988	0.021063	0.021055	0.020964	0.020787	
katnal1	0.022209	0.021777	0.021359	0.020949	0.020543	0.020135	0.019720	0.019292	0.018846	0.018378	0.017881	0.017350	0.016800	0.016297	0.015833	0.015394	0.014966	0.014534	0.014083	0.013600	0.013071	0.012479	0.011812	0.011067	0.010487	0.010163	0.010079	0.010222	0.010575	0.011123	0.011853	0.012748	0.013794	0.014975	0.016277	0.017567	0.018651	0.019528	0.020197	0.020659	0.020914	0.020963	0.020806	0.020444	0.019876	0.019104	0.018149	0.017155	0.016160	0.015181	
zc3h8	0.042877	0.043326	0.043808	0.044310	0.044821	0.045329	0.045822	0.046289	0.046718	0.047096	0.047412	0.047654	0.047836	0.048039	0.048254	0.048464	0.048648	0.048789	0.048868	0.048867	0.048766	0.048549	0.048195	0.047698	0.047283	0.047040	0.046961	0.047038	0.047262	0.047626	0.048121	0.048740	0.049473	0.050313	0.051253	0.052199	0.053009	0.053666	0.054156	0.054466	0.054581	0.054487	0.054169	0.053615	0.052809	0.051738	0.050432	0.049151	0.047936	0.046785	
zfyve27	0.014992	0.014633	0.014284	0.013939	0.013596	0.013252	0.012904	0.012547	0.012180	0.011798	0.011398	0.010978	0.010541	0.010115	0.009702	0.009303	0.008918	0.008548	0.008191	0.007848	0.007519	0.007205	0.006906	0.006623	0.006406	0.006269	0.006207	0.006211	0.006277	0.006397	0.006565	0.006774	0.007017	0.007290	0.007583	0.007870	0.008114	0.008316	0.008477	0.008601	0.008689	0.008744	0.008766	0.008759	0.008724	0.008663	0.008583	0.008515	0.008459	0.008413	
pstk	0.017312	0.017207	0.017123	0.017054	0.016990	0.016926	0.016852	0.016762	0.016647	0.016500	0.016314	0.016079	0.015804	0.015532	0.015267	0.015004	0.014740	0.014471	0.014193	0.013903	0.013597	0.013271	0.012923	0.012550	0.012226	0.011976	0.011799	0.011692	0.011651	0.011675	0.011759	0.011903	0.012102	0.012354	0.012656	0.012976	0.013264	0.013518	0.013736	0.013916	0.014057	0.014158	0.014216	0.014231	0.014200	0.014122	0.013993	0.013800	0.013545	0.013232	
treml4	0.021787	0.021458	0.021118	0.020770	0.020419	0.020069	0.019724	0.019388	0.019066	0.018763	0.018482	0.018228	0.017993	0.017742	0.017486	0.017241	0.017024	0.016852	0.016741	0.016707	0.016768	0.016940	0.017239	0.017678	0.018146	0.018568	0.018939	0.019259	0.019522	0.019727	0.019871	0.019950	0.019962	0.019904	0.019772	0.019580	0.019370	0.019154	0.018939	0.018734	0.018546	0.018384	0.018257	0.018171	0.018135	0.018158	0.018245	0.018384	0.018564	0.018772	
rnf214	0.048314	0.047058	0.045810	0.044568	0.043329	0.042089	0.040847	0.039599	0.038343	0.037075	0.035794	0.034496	0.033180	0.031852	0.030520	0.029193	0.027879	0.026587	0.025327	0.024107	0.022935	0.021822	0.020775	0.019805	0.018950	0.018223	0.017622	0.017141	0.016779	0.016529	0.016389	0.016355	0.016423	0.016589	0.016849	0.017183	0.017552	0.017947	0.018368	0.018809	0.019268	0.019741	0.020226	0.020719	0.021217	0.021717	0.022205	0.022632	0.022995	0.023300	
slc25a34	0.005309	0.005569	0.005828	0.006086	0.006345	0.006604	0.006865	0.007129	0.007395	0.007666	0.007940	0.008220	0.008504	0.008790	0.009085	0.009398	0.009737	0.010110	0.010525	0.010991	0.011515	0.012107	0.012774	0.013519	0.014214	0.014804	0.015285	0.015657	0.015914	0.016056	0.016078	0.015979	0.015756	0.015405	0.014925	0.014361	0.013793	0.013232	0.012684	0.012159	0.011663	0.011205	0.010793	0.010436	0.010140	0.009914	0.009756	0.009606	0.009450	0.009285	
dnah10	0.021196	0.020991	0.020791	0.020592	0.020394	0.020195	0.019991	0.019782	0.019565	0.019339	0.019100	0.018848	0.018593	0.018374	0.018185	0.018013	0.017848	0.017678	0.017490	0.017274	0.017018	0.016709	0.016337	0.015897	0.015526	0.015294	0.015212	0.015293	0.015549	0.015991	0.016632	0.017483	0.018557	0.019865	0.021419	0.023162	0.024982	0.026868	0.028814	0.030811	0.032851	0.034925	0.037025	0.039143	0.041271	0.043401	0.045494	0.047357	0.048955	0.050286	
np_997378.2	0.035247	0.035665	0.036149	0.036676	0.037222	0.037766	0.038283	0.038750	0.039145	0.039444	0.039624	0.039663	0.039578	0.039503	0.039423	0.039305	0.039121	0.038838	0.038427	0.037857	0.037097	0.036117	0.034886	0.033385	0.031854	0.030398	0.029019	0.027718	0.026495	0.025353	0.024291	0.023312	0.022416	0.021604	0.020877	0.020216	0.019590	0.019003	0.018459	0.017962	0.017518	0.017130	0.016802	0.016540	0.016347	0.016228	0.016173	0.016104	0.016008	0.015889	
np_997392.1	0.047467	0.045931	0.044389	0.042843	0.041299	0.039760	0.038230	0.036714	0.035216	0.033740	0.032290	0.030869	0.029466	0.028025	0.026568	0.025122	0.023712	0.022367	0.021112	0.019976	0.018984	0.018163	0.017542	0.017137	0.016780	0.016401	0.016004	0.015591	0.015168	0.014738	0.014304	0.013871	0.013443	0.013023	0.012616	0.012272	0.012069	0.012005	0.012077	0.012283	0.012621	0.013090	0.013685	0.014406	0.015250	0.016214	0.017281	0.018348	0.019389	0.020391	
np_997528.1	0.011929	0.012912	0.013883	0.014847	0.015808	0.016769	0.017733	0.018703	0.019684	0.020679	0.021691	0.022724	0.023776	0.024824	0.025865	0.026896	0.027914	0.028917	0.029901	0.030864	0.031804	0.032718	0.033602	0.034457	0.035315	0.036183	0.037050	0.037907	0.038743	0.039548	0.040312	0.041026	0.041678	0.042258	0.042758	0.043173	0.043514	0.043781	0.043973	0.044093	0.044139	0.044113	0.044015	0.043846	0.043606	0.043296	0.042923	0.042539	0.042160	0.041797	
hk1	0.016710	0.017157	0.017611	0.018070	0.018529	0.018985	0.019435	0.019875	0.020303	0.020714	0.021105	0.021473	0.021835	0.022276	0.022778	0.023313	0.023851	0.024362	0.024816	0.025183	0.025433	0.025538	0.025466	0.025194	0.024870	0.024603	0.024394	0.024244	0.024153	0.024123	0.024155	0.024250	0.024409	0.024632	0.024921	0.025259	0.025608	0.025966	0.026336	0.026718	0.027116	0.027530	0.027964	0.028418	0.028895	0.029396	0.029912	0.030372	0.030762	0.031081	
plcb2	0.015019	0.015391	0.015763	0.016134	0.016505	0.016877	0.017250	0.017624	0.018001	0.018380	0.018761	0.019147	0.019535	0.019918	0.020296	0.020670	0.021041	0.021408	0.021774	0.022139	0.022503	0.022867	0.023233	0.023611	0.023932	0.024163	0.024301	0.024343	0.024286	0.024127	0.023863	0.023492	0.023010	0.022414	0.021693	0.020907	0.020165	0.019493	0.018896	0.018377	0.017941	0.017591	0.017332	0.017166	0.017099	0.017138	0.017291	0.017512	0.017746	0.017982	
ret	0.019626	0.019455	0.019285	0.019114	0.018944	0.018774	0.018606	0.018439	0.018273	0.018109	0.017948	0.017789	0.017630	0.017457	0.017281	0.017117	0.016982	0.016891	0.016861	0.016908	0.017047	0.017295	0.017668	0.018182	0.018799	0.019438	0.020084	0.020723	0.021340	0.021920	0.022450	0.022916	0.023302	0.023594	0.023779	0.023856	0.023840	0.023730	0.023533	0.023254	0.022897	0.022469	0.021974	0.021418	0.020807	0.020144	0.019443	0.018802	0.018292	0.017910	
ibsp	0.030933	0.030144	0.029337	0.028519	0.027695	0.026872	0.026056	0.025254	0.024471	0.023713	0.022988	0.022301	0.021650	0.020992	0.020329	0.019669	0.019023	0.018402	0.017814	0.017271	0.016782	0.016357	0.016006	0.015742	0.015586	0.015529	0.015557	0.015662	0.015830	0.016053	0.016317	0.016614	0.016930	0.017257	0.017581	0.017899	0.018219	0.018541	0.018859	0.019171	0.019472	0.019758	0.020026	0.020272	0.020491	0.020680	0.020835	0.020959	0.021066	0.021167	
adamts4	0.019322	0.019090	0.018869	0.018657	0.018448	0.018240	0.018027	0.017806	0.017573	0.017324	0.017054	0.016760	0.016443	0.016112	0.015766	0.015404	0.015029	0.014639	0.014236	0.013819	0.013389	0.012946	0.012490	0.012026	0.011595	0.011193	0.010821	0.010476	0.010158	0.009867	0.009600	0.009357	0.009137	0.008940	0.008763	0.008599	0.008462	0.008357	0.008284	0.008242	0.008229	0.008245	0.008289	0.008359	0.008456	0.008578	0.008728	0.008886	0.009018	0.009126	
gem	0.022905	0.022811	0.022726	0.022645	0.022568	0.022490	0.022409	0.022323	0.022227	0.022121	0.022000	0.021863	0.021708	0.021557	0.021408	0.021255	0.021095	0.020921	0.020728	0.020511	0.020265	0.019984	0.019663	0.019298	0.018967	0.018740	0.018612	0.018577	0.018631	0.018769	0.018986	0.019276	0.019634	0.020055	0.020535	0.021042	0.021507	0.021918	0.022271	0.022564	0.022793	0.022954	0.023044	0.023059	0.022995	0.022849	0.022622	0.022348	0.022045	0.021722	
acvr1c	0.009512	0.009568	0.009629	0.009695	0.009761	0.009828	0.009892	0.009950	0.010002	0.010044	0.010075	0.010092	0.010099	0.010109	0.010121	0.010135	0.010149	0.010162	0.010175	0.010186	0.010193	0.010198	0.010197	0.010194	0.010227	0.010306	0.010429	0.010592	0.010793	0.011028	0.011293	0.011586	0.011903	0.012241	0.012597	0.012946	0.013244	0.013485	0.013673	0.013811	0.013904	0.013955	0.013968	0.013947	0.013895	0.013817	0.013723	0.013652	0.013614	0.013611	
lipe	0.026573	0.026868	0.027175	0.027490	0.027807	0.028120	0.028424	0.028714	0.028985	0.029231	0.029447	0.029627	0.029781	0.029959	0.030147	0.030327	0.030479	0.030585	0.030625	0.030579	0.030430	0.030158	0.029743	0.029174	0.028627	0.028190	0.027861	0.027637	0.027516	0.027496	0.027575	0.027751	0.028021	0.028383	0.028835	0.029339	0.029826	0.030292	0.030736	0.031154	0.031546	0.031907	0.032238	0.032534	0.032795	0.033017	0.033198	0.033332	0.033421	0.033464	
nbl1	0.043599	0.044181	0.044816	0.045485	0.046171	0.046856	0.047521	0.048149	0.048720	0.049218	0.049624	0.049920	0.050107	0.050282	0.050431	0.050523	0.050524	0.050402	0.050124	0.049659	0.048972	0.048031	0.046804	0.045258	0.043564	0.041915	0.040316	0.038771	0.037285	0.035862	0.034506	0.033222	0.032014	0.030887	0.029845	0.028881	0.027972	0.027115	0.026307	0.025543	0.024820	0.024135	0.023485	0.022865	0.022272	0.021704	0.021159	0.020640	0.020131	0.019636	
ap1m2	0.026073	0.026018	0.026019	0.026056	0.026109	0.026158	0.026185	0.026170	0.026093	0.025935	0.025675	0.025296	0.024805	0.024297	0.023771	0.023215	0.022617	0.021966	0.021251	0.020459	0.019579	0.018601	0.017511	0.016308	0.015161	0.014139	0.013236	0.012446	0.011765	0.011187	0.010707	0.010318	0.010016	0.009796	0.009651	0.009538	0.009397	0.009228	0.009035	0.008818	0.008581	0.008325	0.008053	0.007768	0.007470	0.007163	0.006863	0.006656	0.006553	0.006550	
islr	0.048382	0.047152	0.045956	0.044783	0.043623	0.042466	0.041302	0.040121	0.038913	0.037667	0.036375	0.035025	0.033608	0.032135	0.030634	0.029136	0.027671	0.026270	0.024962	0.023778	0.022749	0.021904	0.021273	0.020882	0.020641	0.020511	0.020500	0.020612	0.020856	0.021236	0.021760	0.022433	0.023262	0.024253	0.025413	0.026668	0.027885	0.029059	0.030181	0.031244	0.032243	0.033169	0.034017	0.034779	0.035449	0.036020	0.036472	0.036726	0.036777	0.036634	
arl4a	0.024683	0.024005	0.023332	0.022662	0.021994	0.021325	0.020652	0.019975	0.019291	0.018598	0.017893	0.017175	0.016443	0.015710	0.014978	0.014253	0.013537	0.012834	0.012148	0.011483	0.010842	0.010230	0.009649	0.009104	0.008630	0.008255	0.007975	0.007788	0.007691	0.007680	0.007754	0.007908	0.008141	0.008449	0.008829	0.009276	0.009770	0.010303	0.010869	0.011461	0.012074	0.012701	0.013337	0.013975	0.014610	0.015234	0.015845	0.016427	0.016960	0.017447	
tdo2	0.011685	0.011536	0.011383	0.011227	0.011071	0.010915	0.010760	0.010609	0.010462	0.010321	0.010186	0.010060	0.009942	0.009816	0.009682	0.009546	0.009413	0.009288	0.009177	0.009086	0.009019	0.008982	0.008981	0.009020	0.009076	0.009132	0.009185	0.009233	0.009274	0.009306	0.009327	0.009335	0.009328	0.009304	0.009260	0.009195	0.009109	0.009000	0.008873	0.008733	0.008584	0.008430	0.008278	0.008131	0.007993	0.007871	0.007764	0.007644	0.007505	0.007357	
arl4c	0.015823	0.016308	0.016795	0.017281	0.017766	0.018247	0.018722	0.019191	0.019650	0.020099	0.020535	0.020957	0.021374	0.021823	0.022297	0.022786	0.023281	0.023770	0.024243	0.024691	0.025102	0.025467	0.025775	0.026018	0.026249	0.026487	0.026727	0.026966	0.027199	0.027422	0.027630	0.027819	0.027984	0.028122	0.028227	0.028283	0.028268	0.028188	0.028048	0.027853	0.027609	0.027319	0.026990	0.026627	0.026234	0.025817	0.025386	0.024981	0.024606	0.024262	
idh1	0.033044	0.032734	0.032453	0.032189	0.031934	0.031678	0.031412	0.031126	0.030811	0.030456	0.030053	0.029592	0.029075	0.028548	0.028010	0.027457	0.026881	0.026276	0.025637	0.024957	0.024230	0.023450	0.022611	0.021710	0.020853	0.020109	0.019479	0.018965	0.018570	0.018294	0.018140	0.018109	0.018204	0.018427	0.018779	0.019246	0.019725	0.020190	0.020635	0.021054	0.021442	0.021791	0.022096	0.022351	0.022549	0.022684	0.022749	0.022743	0.022683	0.022571	
htr1b	0.034910	0.035534	0.036168	0.036810	0.037454	0.038099	0.038742	0.039377	0.040003	0.040616	0.041213	0.041789	0.042343	0.042863	0.043341	0.043776	0.044164	0.044502	0.044786	0.045014	0.045182	0.045288	0.045328	0.045300	0.045203	0.045031	0.044791	0.044493	0.044147	0.043761	0.043346	0.042910	0.042463	0.042013	0.041571	0.041152	0.040823	0.040599	0.040484	0.040480	0.040590	0.040817	0.041164	0.041633	0.042228	0.042951	0.043793	0.044649	0.045468	0.046242	
ptger2	0.006902	0.007028	0.007165	0.007309	0.007457	0.007604	0.007747	0.007881	0.008002	0.008107	0.008190	0.008249	0.008284	0.008313	0.008336	0.008346	0.008338	0.008306	0.008246	0.008151	0.008017	0.007838	0.007608	0.007325	0.007048	0.006810	0.006609	0.006443	0.006310	0.006208	0.006136	0.006091	0.006070	0.006073	0.006098	0.006138	0.006184	0.006230	0.006274	0.006311	0.006340	0.006356	0.006355	0.006335	0.006292	0.006223	0.006126	0.006029	0.005952	0.005898	
sec23b	0.028748	0.030385	0.032118	0.033913	0.035734	0.037548	0.039318	0.041009	0.042586	0.044015	0.045260	0.046286	0.047113	0.047977	0.048853	0.049670	0.050356	0.050840	0.051051	0.050916	0.050364	0.049324	0.047724	0.045509	0.043049	0.040680	0.038419	0.036279	0.034268	0.032399	0.030682	0.029127	0.027745	0.026548	0.025544	0.024678	0.023866	0.023119	0.022437	0.021818	0.021261	0.020767	0.020333	0.019959	0.019645	0.019388	0.019185	0.019015	0.018890	0.018810	
sec23a	0.008932	0.008905	0.008878	0.008853	0.008828	0.008803	0.008779	0.008755	0.008730	0.008705	0.008680	0.008653	0.008625	0.008591	0.008551	0.008512	0.008476	0.008448	0.008431	0.008430	0.008448	0.008489	0.008558	0.008657	0.008773	0.008891	0.009005	0.009114	0.009215	0.009303	0.009375	0.009429	0.009460	0.009467	0.009444	0.009400	0.009363	0.009332	0.009306	0.009279	0.009250	0.009214	0.009168	0.009109	0.009034	0.008939	0.008825	0.008732	0.008679	0.008661	
lancl1	0.015963	0.016546	0.017150	0.017767	0.018389	0.019009	0.019618	0.020209	0.020775	0.021307	0.021797	0.022237	0.022634	0.023030	0.023423	0.023803	0.024160	0.024484	0.024766	0.024997	0.025165	0.025263	0.025279	0.025209	0.025146	0.025140	0.025188	0.025287	0.025434	0.025626	0.025861	0.026134	0.026444	0.026787	0.027160	0.027541	0.027907	0.028258	0.028596	0.028920	0.029230	0.029528	0.029812	0.030083	0.030342	0.030589	0.030807	0.030881	0.030782	0.030521	
scgb1d1	0.000000	0.001839	0.003847	0.005856	0.007866	0.009876	0.011882	0.013885	0.015883	0.017873	0.019855	0.021828	0.023794	0.025770	0.027743	0.029700	0.031626	0.033508	0.035332	0.037084	0.038749	0.040314	0.041765	0.043091	0.044335	0.045510	0.046610	0.047624	0.048546	0.049368	0.050081	0.050676	0.051147	0.051484	0.051680	0.051781	0.051873	0.051960	0.052048	0.052142	0.052247	0.052366	0.052505	0.052667	0.052859	0.053085	0.053364	0.053787	0.054356	0.055056	
cct8	0.001894	0.002827	0.003736	0.004630	0.005518	0.006408	0.007307	0.008224	0.009166	0.010143	0.011163	0.012232	0.013345	0.014445	0.015533	0.016615	0.017696	0.018780	0.019874	0.020983	0.022112	0.023267	0.024452	0.025669	0.026802	0.027800	0.028657	0.029368	0.029928	0.030331	0.030574	0.030651	0.030556	0.030284	0.029831	0.029274	0.028749	0.028267	0.027841	0.027479	0.027192	0.026991	0.026887	0.026889	0.027009	0.027256	0.027639	0.028153	0.028794	0.029561	
drd1	0.016107	0.016007	0.015909	0.015812	0.015715	0.015618	0.015521	0.015422	0.015320	0.015215	0.015107	0.014994	0.014879	0.014767	0.014658	0.014551	0.014446	0.014342	0.014237	0.014130	0.014022	0.013910	0.013793	0.013674	0.013600	0.013601	0.013674	0.013813	0.014014	0.014271	0.014580	0.014937	0.015337	0.015774	0.016245	0.016743	0.017271	0.017837	0.018442	0.019092	0.019789	0.020538	0.021343	0.022208	0.023136	0.024131	0.025202	0.026376	0.027646	0.029010	
npm3	0.058386	0.058993	0.059629	0.060286	0.060952	0.061617	0.062270	0.062903	0.063503	0.064061	0.064567	0.065010	0.065398	0.065762	0.066085	0.066351	0.066546	0.066653	0.066655	0.066537	0.066283	0.065878	0.065304	0.064548	0.063668	0.062691	0.061611	0.060423	0.059121	0.057699	0.056151	0.054472	0.052656	0.050697	0.048593	0.046460	0.044417	0.042466	0.040611	0.038857	0.037205	0.035660	0.034223	0.032900	0.031692	0.030604	0.029652	0.028839	0.028154	0.027590	
adamts5	0.008776	0.008917	0.009061	0.009206	0.009353	0.009500	0.009649	0.009798	0.009948	0.010097	0.010247	0.010397	0.010547	0.010693	0.010833	0.010966	0.011090	0.011204	0.011308	0.011399	0.011478	0.011542	0.011591	0.011624	0.011622	0.011570	0.011472	0.011333	0.011158	0.010954	0.010725	0.010476	0.010214	0.009942	0.009667	0.009393	0.009149	0.008941	0.008771	0.008638	0.008544	0.008489	0.008474	0.008499	0.008565	0.008673	0.008827	0.009003	0.009162	0.009297	
btn3a2	0.016288	0.017542	0.018787	0.020027	0.021265	0.022502	0.023741	0.024986	0.026238	0.027500	0.028774	0.030064	0.031374	0.032709	0.034058	0.035407	0.036742	0.038050	0.039317	0.040529	0.041673	0.042733	0.043698	0.044552	0.045188	0.045519	0.045566	0.045349	0.044888	0.044203	0.043314	0.042242	0.041005	0.039626	0.038122	0.036537	0.035017	0.033591	0.032268	0.031057	0.029964	0.028999	0.028168	0.027482	0.026947	0.026571	0.026363	0.026230	0.026066	0.025865	
ranbp3	0.011517	0.012220	0.012939	0.013668	0.014402	0.015136	0.015864	0.016581	0.017283	0.017964	0.018618	0.019241	0.019824	0.020351	0.020822	0.021237	0.021598	0.021905	0.022159	0.022360	0.022509	0.022607	0.022655	0.022653	0.022583	0.022433	0.022196	0.021868	0.021442	0.020912	0.020272	0.019517	0.018640	0.017636	0.016498	0.015337	0.014333	0.013483	0.012782	0.012226	0.011810	0.011529	0.011378	0.011353	0.011448	0.011659	0.011967	0.012278	0.012570	0.012833	
ctrc	0.017015	0.016967	0.016915	0.016859	0.016803	0.016747	0.016692	0.016640	0.016593	0.016551	0.016518	0.016492	0.016474	0.016441	0.016388	0.016318	0.016228	0.016121	0.015996	0.015853	0.015693	0.015516	0.015323	0.015117	0.014953	0.014826	0.014735	0.014679	0.014657	0.014668	0.014709	0.014781	0.014882	0.015010	0.015165	0.015331	0.015466	0.015560	0.015605	0.015595	0.015522	0.015380	0.015161	0.014858	0.014464	0.013972	0.013389	0.012809	0.012271	0.011782	
gpr1	0.020162	0.021401	0.022718	0.024085	0.025474	0.026858	0.028208	0.029497	0.030696	0.031778	0.032715	0.033479	0.034089	0.034717	0.035335	0.035886	0.036317	0.036571	0.036594	0.036331	0.035727	0.034726	0.033274	0.031327	0.029227	0.027194	0.025240	0.023373	0.021603	0.019942	0.018398	0.016983	0.015705	0.014576	0.013605	0.012781	0.012065	0.011454	0.010946	0.010538	0.010227	0.010012	0.009890	0.009859	0.009916	0.010059	0.010279	0.010542	0.010846	0.011184	
cabyr	0.283828	0.289052	0.294493	0.300077	0.305727	0.311369	0.316927	0.322326	0.327490	0.332345	0.336814	0.340822	0.344395	0.347970	0.351520	0.354940	0.358126	0.360971	0.363372	0.365222	0.366417	0.366851	0.366420	0.365023	0.363109	0.361137	0.359077	0.356902	0.354584	0.352096	0.349409	0.346496	0.343328	0.339879	0.336120	0.332002	0.327473	0.322553	0.317266	0.311633	0.305680	0.299429	0.292904	0.286127	0.279123	0.271915	0.264530	0.257084	0.249671	0.242314	
itga11	0.048099	0.048589	0.049162	0.049788	0.050439	0.051088	0.051705	0.052263	0.052734	0.053088	0.053298	0.053335	0.053191	0.053056	0.052950	0.052821	0.052616	0.052283	0.051770	0.051025	0.049994	0.048625	0.046867	0.044666	0.042143	0.039725	0.037458	0.035352	0.033411	0.031644	0.030058	0.028660	0.027458	0.026457	0.025666	0.025095	0.024735	0.024517	0.024421	0.024426	0.024512	0.024660	0.024850	0.025062	0.025277	0.025475	0.025635	0.025736	0.025738	0.025651	
cbx5	0.016249	0.016864	0.017515	0.018190	0.018877	0.019564	0.020238	0.020888	0.021502	0.022067	0.022572	0.023004	0.023366	0.023720	0.024058	0.024368	0.024632	0.024836	0.024964	0.025002	0.024933	0.024743	0.024416	0.023940	0.023453	0.023062	0.022771	0.022585	0.022511	0.022551	0.022712	0.022999	0.023415	0.023968	0.024660	0.025413	0.026077	0.026646	0.027117	0.027488	0.027759	0.027927	0.027991	0.027948	0.027797	0.027536	0.027164	0.026657	0.026001	0.025217	
sez6l2	0.013096	0.012814	0.012532	0.012249	0.011967	0.011685	0.011404	0.011122	0.010842	0.010561	0.010282	0.010003	0.009725	0.009449	0.009180	0.008926	0.008694	0.008489	0.008319	0.008190	0.008108	0.008082	0.008116	0.008218	0.008376	0.008571	0.008799	0.009054	0.009329	0.009621	0.009922	0.010227	0.010532	0.010829	0.011113	0.011371	0.011568	0.011701	0.011774	0.011790	0.011752	0.011663	0.011528	0.011348	0.011128	0.010870	0.010578	0.010295	0.010065	0.009887	
ptafr	0.022692	0.022148	0.021610	0.021076	0.020545	0.020014	0.019482	0.018947	0.018407	0.017861	0.017306	0.016742	0.016166	0.015586	0.015002	0.014416	0.013831	0.013248	0.012669	0.012096	0.011531	0.010975	0.010431	0.009901	0.009428	0.009028	0.008703	0.008452	0.008275	0.008172	0.008143	0.008187	0.008305	0.008496	0.008760	0.009086	0.009442	0.009819	0.010211	0.010612	0.011017	0.011419	0.011813	0.012193	0.012553	0.012887	0.013194	0.013498	0.013799	0.014094	
racgap1	0.023417	0.022922	0.022410	0.021887	0.021361	0.020837	0.020324	0.019827	0.019354	0.018911	0.018504	0.018141	0.017818	0.017504	0.017211	0.016955	0.016754	0.016623	0.016580	0.016641	0.016823	0.017142	0.017614	0.018254	0.018932	0.019573	0.020186	0.020778	0.021357	0.021931	0.022509	0.023098	0.023706	0.024342	0.025014	0.025711	0.026420	0.027143	0.027878	0.028622	0.029372	0.030128	0.030885	0.031643	0.032398	0.033149	0.033873	0.034424	0.034768	0.034913	
kctd13	0.019664	0.019563	0.019482	0.019414	0.019353	0.019290	0.019217	0.019129	0.019016	0.018872	0.018688	0.018459	0.018191	0.017936	0.017691	0.017445	0.017186	0.016903	0.016584	0.016219	0.015797	0.015305	0.014733	0.014074	0.013432	0.012850	0.012329	0.011865	0.011457	0.011104	0.010804	0.010556	0.010357	0.010206	0.010102	0.010014	0.009885	0.009718	0.009518	0.009289	0.009038	0.008770	0.008490	0.008203	0.007914	0.007630	0.007361	0.007125	0.006901	0.006691	
q8nh96_human	0.022710	0.023467	0.024235	0.025012	0.025793	0.026574	0.027350	0.028117	0.028872	0.029610	0.030327	0.031019	0.031687	0.032363	0.033044	0.033715	0.034361	0.034968	0.035523	0.036010	0.036415	0.036724	0.036923	0.036998	0.036983	0.036947	0.036895	0.036828	0.036748	0.036656	0.036554	0.036444	0.036327	0.036206	0.036082	0.035958	0.035856	0.035772	0.035703	0.035648	0.035603	0.035567	0.035537	0.035511	0.035487	0.035462	0.035436	0.035403	0.035364	0.035319	
gpr19	0.018511	0.018187	0.017855	0.017519	0.017183	0.016849	0.016521	0.016202	0.015897	0.015608	0.015338	0.015092	0.014864	0.014624	0.014382	0.014149	0.013940	0.013768	0.013645	0.013584	0.013599	0.013703	0.013908	0.014223	0.014521	0.014741	0.014887	0.014967	0.014984	0.014945	0.014855	0.014720	0.014544	0.014335	0.014096	0.013839	0.013592	0.013366	0.013170	0.013016	0.012912	0.012867	0.012893	0.012999	0.013193	0.013487	0.013880	0.014320	0.014793	0.015299	
prph2	0.045691	0.046544	0.047417	0.048305	0.049198	0.050090	0.050973	0.051840	0.052683	0.053495	0.054267	0.054994	0.055679	0.056330	0.056926	0.057450	0.057884	0.058209	0.058406	0.058460	0.058350	0.058059	0.057569	0.056869	0.056034	0.055052	0.053923	0.052650	0.051233	0.049674	0.047974	0.046135	0.044158	0.042045	0.039797	0.037466	0.035251	0.033180	0.031251	0.029465	0.027822	0.026322	0.024966	0.023752	0.022681	0.021754	0.020969	0.020298	0.019712	0.019205	
vamp1	0.019399	0.019501	0.019589	0.019667	0.019741	0.019816	0.019897	0.019990	0.020101	0.020234	0.020395	0.020589	0.020809	0.021025	0.021245	0.021482	0.021749	0.022058	0.022421	0.022851	0.023361	0.023962	0.024668	0.025483	0.026355	0.027276	0.028254	0.029293	0.030400	0.031581	0.032841	0.034187	0.035624	0.037158	0.038794	0.040481	0.042155	0.043810	0.045439	0.047035	0.048593	0.050104	0.051563	0.052962	0.054296	0.055558	0.056714	0.057710	0.058545	0.059225	
gpr55	0.009403	0.009380	0.009366	0.009356	0.009349	0.009342	0.009333	0.009318	0.009296	0.009263	0.009217	0.009156	0.009081	0.009008	0.008937	0.008866	0.008792	0.008712	0.008623	0.008524	0.008411	0.008281	0.008133	0.007964	0.007814	0.007712	0.007657	0.007649	0.007688	0.007774	0.007908	0.008089	0.008317	0.008593	0.008915	0.009258	0.009573	0.009858	0.010110	0.010328	0.010509	0.010652	0.010754	0.010814	0.010829	0.010798	0.010728	0.010680	0.010666	0.010684	
uchl5ip	0.016567	0.016492	0.016419	0.016347	0.016277	0.016207	0.016137	0.016067	0.015997	0.015926	0.015853	0.015779	0.015702	0.015619	0.015537	0.015461	0.015397	0.015350	0.015328	0.015335	0.015378	0.015463	0.015595	0.015779	0.015997	0.016235	0.016490	0.016755	0.017027	0.017300	0.017570	0.017831	0.018078	0.018307	0.018512	0.018709	0.018933	0.019192	0.019489	0.019832	0.020224	0.020672	0.021180	0.021754	0.022398	0.023120	0.023915	0.024740	0.025580	0.026435	
ela3b	0.024810	0.024428	0.024082	0.023762	0.023454	0.023146	0.022828	0.022485	0.022107	0.021681	0.021195	0.020637	0.020002	0.019322	0.018609	0.017873	0.017122	0.016364	0.015607	0.014860	0.014132	0.013429	0.012762	0.012138	0.011588	0.011136	0.010778	0.010510	0.010326	0.010222	0.010194	0.010238	0.010348	0.010520	0.010749	0.011025	0.011325	0.011644	0.011982	0.012336	0.012705	0.013087	0.013479	0.013881	0.014291	0.014706	0.015105	0.015362	0.015460	0.015408	
nek10	0.011217	0.012258	0.013280	0.014290	0.015294	0.016299	0.017311	0.018338	0.019385	0.020461	0.021570	0.022720	0.023907	0.025091	0.026273	0.027462	0.028665	0.029890	0.031145	0.032438	0.033777	0.035169	0.036622	0.038142	0.039677	0.041200	0.042712	0.044212	0.045700	0.047177	0.048642	0.050096	0.051538	0.052969	0.054389	0.055808	0.057220	0.058617	0.060005	0.061385	0.062761	0.064136	0.065513	0.066895	0.068285	0.069687	0.071102	0.072510	0.073874	0.075186	
prg2	0.010947	0.011856	0.012779	0.013712	0.014648	0.015585	0.016517	0.017439	0.018347	0.019236	0.020102	0.020939	0.021748	0.022544	0.023328	0.024098	0.024854	0.025595	0.026321	0.027031	0.027723	0.028398	0.029054	0.029689	0.030260	0.030750	0.031162	0.031497	0.031757	0.031942	0.032056	0.032099	0.032073	0.031980	0.031821	0.031608	0.031360	0.031083	0.030783	0.030468	0.030142	0.029813	0.029487	0.029169	0.028866	0.028585	0.028326	0.028067	0.027806	0.027544	
np_277022.1	0.013809	0.013687	0.013550	0.013402	0.013249	0.013097	0.012952	0.012819	0.012703	0.012611	0.012548	0.012521	0.012527	0.012541	0.012566	0.012614	0.012692	0.012810	0.012978	0.013204	0.013500	0.013873	0.014334	0.014889	0.015475	0.016051	0.016614	0.017162	0.017691	0.018198	0.018680	0.019135	0.019560	0.019951	0.020306	0.020620	0.020913	0.021193	0.021463	0.021725	0.021983	0.022238	0.022494	0.022754	0.023019	0.023294	0.023584	0.023907	0.024252	0.024613	
rps14	0.005563	0.006465	0.007382	0.008308	0.009239	0.010168	0.011091	0.012001	0.012894	0.013764	0.014605	0.015412	0.016191	0.016976	0.017752	0.018505	0.019218	0.019873	0.020455	0.020946	0.021331	0.021592	0.021713	0.021684	0.021625	0.021598	0.021614	0.021683	0.021815	0.022022	0.022314	0.022701	0.023195	0.023805	0.024542	0.025361	0.026174	0.026973	0.027755	0.028515	0.029247	0.029947	0.030609	0.031230	0.031803	0.032325	0.032801	0.033291	0.033801	0.034324	
tnp2	0.012762	0.013176	0.013594	0.014014	0.014435	0.014856	0.015276	0.015694	0.016108	0.016519	0.016924	0.017324	0.017720	0.018125	0.018538	0.018952	0.019365	0.019772	0.020167	0.020548	0.020908	0.021245	0.021553	0.021830	0.022117	0.022434	0.022783	0.023168	0.023589	0.024051	0.024555	0.025104	0.025701	0.026348	0.027047	0.027782	0.028518	0.029253	0.029984	0.030707	0.031420	0.032119	0.032802	0.033466	0.034108	0.034725	0.035307	0.035814	0.036246	0.036606	
rnf113b	0.032164	0.032909	0.033692	0.034498	0.035315	0.036129	0.036927	0.037695	0.038422	0.039092	0.039693	0.040213	0.040662	0.041119	0.041564	0.041970	0.042309	0.042554	0.042676	0.042648	0.042441	0.042029	0.041383	0.040482	0.039474	0.038436	0.037380	0.036321	0.035274	0.034251	0.033267	0.032336	0.031471	0.030687	0.029997	0.029376	0.028765	0.028163	0.027568	0.026980	0.026398	0.025820	0.025247	0.024676	0.024107	0.023540	0.022970	0.022385	0.021784	0.021168	
or9a4	0.012583	0.012984	0.013382	0.013777	0.014173	0.014568	0.014966	0.015367	0.015772	0.016183	0.016601	0.017027	0.017458	0.017877	0.018279	0.018662	0.019024	0.019363	0.019676	0.019960	0.020214	0.020435	0.020620	0.020765	0.020816	0.020765	0.020617	0.020377	0.020051	0.019643	0.019161	0.018608	0.017991	0.017314	0.016584	0.015853	0.015189	0.014592	0.014067	0.013616	0.013243	0.012950	0.012742	0.012621	0.012591	0.012654	0.012792	0.012891	0.012954	0.012980	
cabp7	0.009493	0.009857	0.010227	0.010600	0.010974	0.011346	0.011716	0.012080	0.012437	0.012784	0.013120	0.013442	0.013756	0.014081	0.014410	0.014733	0.015044	0.015332	0.015591	0.015811	0.015985	0.016103	0.016158	0.016145	0.016153	0.016206	0.016306	0.016455	0.016652	0.016899	0.017196	0.017546	0.017948	0.018403	0.018913	0.019456	0.019967	0.020439	0.020873	0.021269	0.021628	0.021952	0.022239	0.022493	0.022712	0.022899	0.023042	0.023105	0.023098	0.023028	
ehd2	0.015868	0.015860	0.015865	0.015877	0.015893	0.015909	0.015921	0.015924	0.015916	0.015891	0.015846	0.015777	0.015687	0.015596	0.015503	0.015406	0.015299	0.015181	0.015046	0.014892	0.014715	0.014511	0.014277	0.014011	0.013742	0.013487	0.013252	0.013039	0.012855	0.012704	0.012589	0.012517	0.012492	0.012517	0.012599	0.012723	0.012868	0.013033	0.013222	0.013436	0.013678	0.013949	0.014251	0.014588	0.014960	0.015370	0.015806	0.016190	0.016514	0.016782	
fam26c	0.026905	0.026331	0.025762	0.025196	0.024632	0.024070	0.023508	0.022944	0.022379	0.021810	0.021237	0.020658	0.020072	0.019480	0.018884	0.018290	0.017699	0.017116	0.016543	0.015986	0.015447	0.014929	0.014437	0.013974	0.013555	0.013192	0.012887	0.012645	0.012472	0.012371	0.012348	0.012407	0.012553	0.012789	0.013122	0.013533	0.013986	0.014473	0.014985	0.015514	0.016053	0.016594	0.017129	0.017650	0.018148	0.018617	0.019038	0.019346	0.019534	0.019606	
cryga	0.004558	0.005343	0.006137	0.006935	0.007735	0.008534	0.009328	0.010115	0.010891	0.011653	0.012398	0.013124	0.013837	0.014570	0.015308	0.016033	0.016725	0.017365	0.017934	0.018413	0.018783	0.019024	0.019118	0.019049	0.018878	0.018643	0.018351	0.018012	0.017633	0.017224	0.016793	0.016347	0.015897	0.015450	0.015015	0.014597	0.014193	0.013805	0.013432	0.013076	0.012735	0.012410	0.012102	0.011811	0.011538	0.011282	0.011039	0.010786	0.010518	0.010236	
np_872411.1	0.025556	0.025309	0.025075	0.024851	0.024633	0.024416	0.024198	0.023973	0.023738	0.023489	0.023222	0.022934	0.022619	0.022279	0.021922	0.021560	0.021202	0.020859	0.020540	0.020256	0.020018	0.019834	0.019715	0.019670	0.019663	0.019679	0.019720	0.019788	0.019887	0.020018	0.020183	0.020385	0.020626	0.020908	0.021234	0.021580	0.021909	0.022218	0.022509	0.022781	0.023034	0.023268	0.023483	0.023678	0.023854	0.024011	0.024170	0.024457	0.024883	0.025437	
naca2	0.008235	0.009137	0.010056	0.010985	0.011917	0.012845	0.013763	0.014665	0.015542	0.016388	0.017197	0.017961	0.018693	0.019447	0.020206	0.020942	0.021630	0.022245	0.022759	0.023146	0.023381	0.023438	0.023289	0.022917	0.022469	0.022024	0.021586	0.021157	0.020742	0.020344	0.019965	0.019610	0.019281	0.018982	0.018717	0.018492	0.018296	0.018122	0.017961	0.017807	0.017653	0.017494	0.017321	0.017129	0.016911	0.016660	0.016381	0.016135	0.015925	0.015748	
rasl11a	0.010250	0.010589	0.010936	0.011287	0.011639	0.011991	0.012338	0.012678	0.013009	0.013327	0.013630	0.013914	0.014191	0.014501	0.014836	0.015180	0.015518	0.015835	0.016115	0.016344	0.016506	0.016587	0.016571	0.016444	0.016240	0.015980	0.015674	0.015331	0.014960	0.014569	0.014168	0.013766	0.013371	0.012992	0.012638	0.012306	0.011980	0.011665	0.011367	0.011092	0.010845	0.010631	0.010455	0.010324	0.010243	0.010216	0.010238	0.010245	0.010226	0.010188	
c11orf38	0.215226	0.216007	0.216889	0.217838	0.218823	0.219810	0.220767	0.221661	0.222459	0.223129	0.223638	0.223954	0.224059	0.224046	0.223933	0.223721	0.223410	0.222998	0.222487	0.221875	0.221163	0.220351	0.219438	0.218418	0.217276	0.216068	0.214771	0.213362	0.211818	0.210116	0.208234	0.206147	0.203834	0.201272	0.198438	0.195366	0.192131	0.188738	0.185189	0.181491	0.177648	0.173665	0.169547	0.165298	0.160923	0.156428	0.151846	0.147348	0.142950	0.138654	
np_001004344.1	0.017371	0.017045	0.016719	0.016394	0.016070	0.015746	0.015423	0.015101	0.014779	0.014458	0.014137	0.013816	0.013494	0.013166	0.012836	0.012509	0.012188	0.011878	0.011583	0.011308	0.011056	0.010833	0.010642	0.010485	0.010319	0.010126	0.009906	0.009661	0.009393	0.009103	0.008791	0.008459	0.008109	0.007742	0.007358	0.006966	0.006580	0.006204	0.005840	0.005493	0.005165	0.004861	0.004584	0.004337	0.004124	0.003948	0.003813	0.003717	0.003661	0.003644	
c21orf94	0.037661	0.036564	0.035451	0.034327	0.033197	0.032068	0.030944	0.029830	0.028732	0.027656	0.026605	0.025586	0.024597	0.023624	0.022671	0.021749	0.020864	0.020026	0.019242	0.018522	0.017874	0.017306	0.016826	0.016443	0.016136	0.015895	0.015714	0.015589	0.015517	0.015493	0.015513	0.015573	0.015669	0.015797	0.015953	0.016119	0.016270	0.016405	0.016520	0.016612	0.016679	0.016719	0.016728	0.016705	0.016646	0.016548	0.016421	0.016322	0.016258	0.016225	
c14orf94	0.019563	0.019719	0.019876	0.020034	0.020192	0.020348	0.020504	0.020656	0.020805	0.020949	0.021088	0.021220	0.021350	0.021495	0.021659	0.021846	0.022059	0.022303	0.022580	0.022893	0.023247	0.023644	0.024088	0.024584	0.025148	0.025780	0.026468	0.027203	0.027974	0.028772	0.029586	0.030406	0.031222	0.032024	0.032802	0.033545	0.034250	0.034922	0.035562	0.036175	0.036765	0.037334	0.037886	0.038425	0.038953	0.039475	0.039995	0.040522	0.041055	0.041594	
otos	0.056841	0.056867	0.056939	0.057041	0.057160	0.057281	0.057389	0.057469	0.057508	0.057490	0.057401	0.057226	0.056960	0.056643	0.056289	0.055903	0.055492	0.055062	0.054620	0.054173	0.053726	0.053287	0.052861	0.052450	0.052024	0.051613	0.051212	0.050812	0.050405	0.049985	0.049543	0.049071	0.048563	0.048010	0.047404	0.046773	0.046152	0.045545	0.044957	0.044395	0.043866	0.043375	0.042930	0.042535	0.042198	0.041925	0.041724	0.041544	0.041319	0.041047	
mocs1	0.006975	0.007385	0.007803	0.008228	0.008655	0.009083	0.009507	0.009924	0.010332	0.010727	0.011106	0.011466	0.011807	0.012146	0.012480	0.012807	0.013124	0.013428	0.013717	0.013988	0.014238	0.014465	0.014665	0.014838	0.015010	0.015192	0.015380	0.015570	0.015761	0.015948	0.016129	0.016300	0.016458	0.016601	0.016726	0.016828	0.016908	0.016966	0.017002	0.017015	0.017006	0.016975	0.016921	0.016845	0.016746	0.016625	0.016487	0.016364	0.016260	0.016173	
sepn1	0.010387	0.010362	0.010345	0.010334	0.010326	0.010319	0.010309	0.010295	0.010273	0.010241	0.010195	0.010134	0.010057	0.009971	0.009876	0.009774	0.009665	0.009551	0.009431	0.009308	0.009181	0.009051	0.008920	0.008789	0.008692	0.008641	0.008634	0.008669	0.008743	0.008855	0.009003	0.009185	0.009399	0.009643	0.009914	0.010222	0.010575	0.010962	0.011372	0.011795	0.012218	0.012631	0.013023	0.013382	0.013698	0.013960	0.014156	0.014280	0.014335	0.014326	
fam100b	0.028064	0.030204	0.032432	0.034717	0.037025	0.039326	0.041586	0.043773	0.045855	0.047799	0.049573	0.051145	0.052550	0.053984	0.055393	0.056696	0.057813	0.058664	0.059169	0.059248	0.058820	0.057804	0.056122	0.053718	0.051117	0.048568	0.046094	0.043716	0.041458	0.039342	0.037390	0.035624	0.034068	0.032744	0.031674	0.030798	0.029987	0.029226	0.028501	0.027800	0.027109	0.026416	0.025706	0.024967	0.024186	0.023349	0.022469	0.021681	0.021004	0.020430	
c19orf35	0.042063	0.041733	0.041452	0.041203	0.040970	0.040735	0.040482	0.040193	0.039852	0.039442	0.038946	0.038347	0.037647	0.036912	0.036154	0.035381	0.034598	0.033813	0.033034	0.032268	0.031520	0.030800	0.030113	0.029467	0.028867	0.028310	0.027787	0.027293	0.026821	0.026364	0.025916	0.025471	0.025022	0.024563	0.024086	0.023580	0.023039	0.022471	0.021886	0.021289	0.020691	0.020099	0.019520	0.018964	0.018438	0.017951	0.017517	0.017196	0.017006	0.016935	
mamdc4	0.038219	0.037269	0.036307	0.035337	0.034360	0.033379	0.032397	0.031417	0.030440	0.029469	0.028508	0.027557	0.026629	0.025748	0.024904	0.024087	0.023282	0.022479	0.021663	0.020825	0.019949	0.019026	0.018041	0.016987	0.015957	0.014993	0.014102	0.013289	0.012558	0.011916	0.011368	0.010918	0.010573	0.010337	0.010216	0.010158	0.010075	0.009973	0.009855	0.009728	0.009596	0.009465	0.009338	0.009222	0.009122	0.009042	0.008984	0.008932	0.008887	0.008851	
c14orf68	0.018799	0.019175	0.019563	0.019959	0.020357	0.020755	0.021149	0.021534	0.021907	0.022264	0.022600	0.022913	0.023200	0.023465	0.023701	0.023898	0.024049	0.024145	0.024176	0.024135	0.024013	0.023801	0.023491	0.023080	0.022692	0.022377	0.022134	0.021961	0.021857	0.021818	0.021844	0.021933	0.022082	0.022290	0.022556	0.022852	0.023136	0.023403	0.023646	0.023861	0.024042	0.024183	0.024280	0.024326	0.024316	0.024245	0.024112	0.023949	0.023771	0.023589	
fam112a	0.016598	0.016479	0.016381	0.016296	0.016218	0.016139	0.016052	0.015949	0.015825	0.015671	0.015481	0.015248	0.014973	0.014689	0.014397	0.014096	0.013785	0.013461	0.013124	0.012772	0.012404	0.012018	0.011613	0.011190	0.010805	0.010480	0.010212	0.010000	0.009843	0.009737	0.009682	0.009676	0.009717	0.009802	0.009931	0.010079	0.010211	0.010332	0.010444	0.010552	0.010660	0.010770	0.010888	0.011016	0.011158	0.011319	0.011509	0.011774	0.012114	0.012519	
dscr8	0.024218	0.023951	0.023695	0.023445	0.023198	0.022950	0.022695	0.022431	0.022152	0.021856	0.021537	0.021191	0.020822	0.020459	0.020104	0.019754	0.019409	0.019064	0.018718	0.018368	0.018012	0.017648	0.017273	0.016887	0.016564	0.016353	0.016250	0.016253	0.016359	0.016564	0.016865	0.017260	0.017745	0.018317	0.018974	0.019696	0.020469	0.021296	0.022179	0.023119	0.024119	0.025181	0.026306	0.027496	0.028753	0.030080	0.031461	0.032810	0.034111	0.035364	
jph2	0.006495	0.007192	0.007880	0.008561	0.009240	0.009919	0.010601	0.011289	0.011987	0.012698	0.013425	0.014170	0.014933	0.015697	0.016458	0.017211	0.017954	0.018684	0.019398	0.020093	0.020765	0.021411	0.022029	0.022613	0.023125	0.023556	0.023918	0.024221	0.024473	0.024685	0.024868	0.025030	0.025183	0.025335	0.025497	0.025659	0.025793	0.025905	0.026001	0.026086	0.026166	0.026245	0.026330	0.026427	0.026540	0.026675	0.026835	0.027003	0.027174	0.027345	
lcn9	0.015720	0.015343	0.014961	0.014578	0.014194	0.013813	0.013435	0.013062	0.012696	0.012339	0.011992	0.011658	0.011335	0.011012	0.010702	0.010417	0.010168	0.009968	0.009829	0.009764	0.009786	0.009905	0.010135	0.010483	0.010855	0.011207	0.011538	0.011845	0.012126	0.012380	0.012605	0.012798	0.012957	0.013081	0.013167	0.013198	0.013152	0.013040	0.012871	0.012656	0.012405	0.012128	0.011836	0.011539	0.011247	0.010971	0.010718	0.010485	0.010269	0.010073	
fcrl6	0.022085	0.021658	0.021226	0.020792	0.020357	0.019925	0.019497	0.019075	0.018661	0.018259	0.017869	0.017495	0.017129	0.016725	0.016287	0.015831	0.015373	0.014927	0.014509	0.014134	0.013816	0.013572	0.013417	0.013366	0.013385	0.013419	0.013467	0.013530	0.013606	0.013695	0.013798	0.013913	0.014040	0.014179	0.014329	0.014478	0.014612	0.014728	0.014819	0.014881	0.014908	0.014896	0.014838	0.014729	0.014565	0.014339	0.014045	0.013704	0.013350	0.012990	
or2l3	0.020298	0.020837	0.021362	0.021878	0.022392	0.022909	0.023435	0.023974	0.024533	0.025116	0.025730	0.026380	0.027058	0.027712	0.028351	0.028995	0.029666	0.030382	0.031164	0.032032	0.033007	0.034108	0.035356	0.036767	0.038134	0.039289	0.040239	0.040989	0.041546	0.041916	0.042106	0.042121	0.041968	0.041653	0.041182	0.040586	0.039938	0.039255	0.038550	0.037837	0.037130	0.036440	0.035783	0.035171	0.034617	0.034135	0.033719	0.033321	0.032973	0.032660	
lrrc52	0.003803	0.004831	0.005867	0.006908	0.007951	0.008992	0.010030	0.011060	0.012081	0.013089	0.014081	0.015055	0.016021	0.017021	0.018046	0.019083	0.020118	0.021137	0.022126	0.023071	0.023958	0.024774	0.025506	0.026139	0.026706	0.027220	0.027684	0.028099	0.028467	0.028787	0.029063	0.029295	0.029484	0.029631	0.029739	0.029835	0.029966	0.030133	0.030340	0.030587	0.030879	0.031216	0.031601	0.032036	0.032524	0.033066	0.033660	0.034271	0.034888	0.035504	
np_981947.1	0.025223	0.025043	0.024889	0.024753	0.024624	0.024496	0.024359	0.024206	0.024026	0.023813	0.023558	0.023251	0.022894	0.022514	0.022127	0.021744	0.021377	0.021036	0.020734	0.020482	0.020291	0.020173	0.020139	0.020202	0.020392	0.020702	0.021114	0.021610	0.022172	0.022781	0.023420	0.024069	0.024711	0.025327	0.025900	0.026384	0.026738	0.026967	0.027080	0.027084	0.026987	0.026796	0.026520	0.026164	0.025738	0.025249	0.024713	0.024187	0.023682	0.023200	
or4k13	0.016498	0.016139	0.015790	0.015447	0.015107	0.014768	0.014424	0.014074	0.013713	0.013338	0.012947	0.012534	0.012100	0.011653	0.011199	0.010743	0.010290	0.009846	0.009415	0.009004	0.008617	0.008259	0.007937	0.007658	0.007460	0.007349	0.007321	0.007372	0.007497	0.007693	0.007956	0.008281	0.008665	0.009103	0.009592	0.010134	0.010707	0.011299	0.011902	0.012508	0.013110	0.013699	0.014269	0.014811	0.015317	0.015781	0.016197	0.016545	0.016797	0.016950	
or6v1	0.017731	0.017765	0.017798	0.017830	0.017862	0.017894	0.017926	0.017958	0.017991	0.018026	0.018061	0.018098	0.018134	0.018164	0.018200	0.018251	0.018330	0.018449	0.018619	0.018852	0.019159	0.019552	0.020042	0.020639	0.021314	0.022044	0.022821	0.023638	0.024488	0.025361	0.026250	0.027148	0.028046	0.028937	0.029812	0.030669	0.031511	0.032337	0.033147	0.033940	0.034714	0.035470	0.036205	0.036921	0.037616	0.038288	0.038933	0.039521	0.040046	0.040507	
or51m1	0.018276	0.019313	0.020337	0.021352	0.022362	0.023373	0.024388	0.025412	0.026448	0.027502	0.028577	0.029678	0.030811	0.031988	0.033210	0.034480	0.035800	0.037172	0.038598	0.040080	0.041620	0.043220	0.044883	0.046605	0.048306	0.049945	0.051513	0.053005	0.054412	0.055727	0.056942	0.058051	0.059046	0.059918	0.060662	0.061236	0.061591	0.061737	0.061687	0.061450	0.061038	0.060462	0.059735	0.058865	0.057867	0.056749	0.055526	0.054225	0.052853	0.051415	
sprr2a	0.045629	0.045850	0.046102	0.046373	0.046654	0.046934	0.047202	0.047450	0.047665	0.047838	0.047958	0.048015	0.047999	0.047904	0.047724	0.047453	0.047085	0.046613	0.046031	0.045333	0.044513	0.043565	0.042483	0.041266	0.040040	0.038854	0.037705	0.036587	0.035496	0.034429	0.033381	0.032348	0.031325	0.030309	0.029294	0.028427	0.027932	0.027792	0.027987	0.028495	0.029296	0.030371	0.031698	0.033256	0.035026	0.036987	0.039079	0.041059	0.042897	0.044606	
ttyh3	0.019685	0.019235	0.018788	0.018344	0.017902	0.017459	0.017017	0.016572	0.016125	0.015675	0.015220	0.014759	0.014293	0.013829	0.013372	0.012929	0.012506	0.012110	0.011747	0.011423	0.011144	0.010917	0.010748	0.010641	0.010566	0.010506	0.010460	0.010426	0.010405	0.010392	0.010389	0.010393	0.010402	0.010416	0.010432	0.010448	0.010458	0.010463	0.010461	0.010452	0.010435	0.010410	0.010377	0.010334	0.010282	0.010219	0.010149	0.010096	0.010066	0.010058	
tmem180	0.004404	0.005636	0.006851	0.008054	0.009250	0.010446	0.011646	0.012856	0.014081	0.015328	0.016602	0.017908	0.019249	0.020617	0.022000	0.023388	0.024771	0.026137	0.027477	0.028779	0.030034	0.031231	0.032359	0.033410	0.034402	0.035344	0.036234	0.037069	0.037846	0.038564	0.039219	0.039809	0.040331	0.040783	0.041163	0.041489	0.041790	0.042062	0.042297	0.042488	0.042630	0.042716	0.042740	0.042694	0.042572	0.042369	0.042086	0.041777	0.041451	0.041110	
lhfp	0.013970	0.014011	0.014049	0.014086	0.014123	0.014162	0.014205	0.014254	0.014311	0.014377	0.014454	0.014544	0.014641	0.014721	0.014800	0.014894	0.015020	0.015196	0.015439	0.015765	0.016192	0.016738	0.017419	0.018252	0.019235	0.020360	0.021618	0.023003	0.024507	0.026122	0.027841	0.029658	0.031564	0.033553	0.035617	0.037733	0.039864	0.041994	0.044107	0.046189	0.048225	0.050198	0.052094	0.053897	0.055592	0.057164	0.058607	0.059963	0.061240	0.062435	
alkbh8	0.019740	0.019492	0.019264	0.019048	0.018836	0.018623	0.018400	0.018160	0.017896	0.017600	0.017265	0.016884	0.016464	0.016054	0.015655	0.015262	0.014870	0.014475	0.014072	0.013657	0.013225	0.012770	0.012290	0.011782	0.011335	0.010986	0.010738	0.010593	0.010555	0.010625	0.010806	0.011100	0.011510	0.012039	0.012688	0.013403	0.014095	0.014761	0.015401	0.016016	0.016606	0.017169	0.017706	0.018217	0.018702	0.019160	0.019598	0.020049	0.020513	0.020983	
agpat7	0.019112	0.018930	0.018746	0.018561	0.018374	0.018188	0.018003	0.017820	0.017640	0.017465	0.017294	0.017130	0.016971	0.016814	0.016656	0.016496	0.016327	0.016149	0.015955	0.015744	0.015512	0.015254	0.014969	0.014650	0.014294	0.013915	0.013518	0.013111	0.012698	0.012288	0.011885	0.011497	0.011129	0.010788	0.010480	0.010211	0.009977	0.009779	0.009617	0.009491	0.009403	0.009352	0.009339	0.009365	0.009429	0.009533	0.009677	0.009836	0.009986	0.010124	
nsun7	0.028554	0.028663	0.028761	0.028852	0.028940	0.029030	0.029126	0.029232	0.029352	0.029491	0.029653	0.029841	0.030047	0.030228	0.030396	0.030567	0.030758	0.030985	0.031264	0.031612	0.032044	0.032578	0.033230	0.034013	0.034857	0.035689	0.036493	0.037253	0.037953	0.038579	0.039113	0.039540	0.039845	0.040012	0.040024	0.039915	0.039707	0.039388	0.038954	0.038399	0.037721	0.036914	0.035976	0.034901	0.033687	0.032328	0.030832	0.029359	0.028009	0.026774	
fam101b	0.014156	0.014367	0.014582	0.014798	0.015015	0.015231	0.015445	0.015656	0.015862	0.016062	0.016255	0.016440	0.016617	0.016793	0.016967	0.017141	0.017314	0.017484	0.017652	0.017818	0.017981	0.018140	0.018296	0.018447	0.018550	0.018588	0.018558	0.018459	0.018288	0.018044	0.017724	0.017327	0.016851	0.016293	0.015652	0.014967	0.014307	0.013681	0.013096	0.012560	0.012080	0.011663	0.011317	0.011050	0.010869	0.010781	0.010777	0.010757	0.010705	0.010622	
c1orf210	0.009345	0.009761	0.010176	0.010589	0.011001	0.011412	0.011822	0.012231	0.012639	0.013046	0.013452	0.013858	0.014266	0.014692	0.015130	0.015575	0.016021	0.016463	0.016894	0.017309	0.017701	0.018067	0.018398	0.018692	0.018976	0.019259	0.019536	0.019805	0.020060	0.020299	0.020516	0.020709	0.020872	0.021002	0.021095	0.021167	0.021250	0.021341	0.021438	0.021540	0.021645	0.021750	0.021855	0.021957	0.022054	0.022145	0.022245	0.022453	0.022778	0.023212	
spatc1	0.010371	0.010371	0.010387	0.010412	0.010443	0.010474	0.010499	0.010514	0.010513	0.010491	0.010442	0.010361	0.010253	0.010147	0.010043	0.009940	0.009834	0.009723	0.009606	0.009478	0.009339	0.009184	0.009013	0.008825	0.008681	0.008604	0.008594	0.008648	0.008765	0.008943	0.009180	0.009475	0.009826	0.010232	0.010690	0.011172	0.011627	0.012052	0.012441	0.012790	0.013094	0.013349	0.013549	0.013691	0.013770	0.013781	0.013726	0.013641	0.013534	0.013408	
znf205	0.037970	0.037727	0.037522	0.037342	0.037173	0.037003	0.036817	0.036602	0.036346	0.036033	0.035652	0.035188	0.034653	0.034124	0.033586	0.033018	0.032396	0.031698	0.030899	0.029978	0.028912	0.027677	0.026250	0.024618	0.022973	0.021402	0.019911	0.018509	0.017200	0.015992	0.014892	0.013906	0.013040	0.012302	0.011698	0.011258	0.011016	0.010967	0.011102	0.011414	0.011896	0.012539	0.013337	0.014282	0.015366	0.016582	0.017898	0.019168	0.020367	0.021497	
nr_003682.1	0.008739	0.008902	0.009078	0.009262	0.009451	0.009640	0.009824	0.009999	0.010161	0.010305	0.010426	0.010521	0.010589	0.010643	0.010684	0.010709	0.010720	0.010715	0.010693	0.010655	0.010599	0.010524	0.010431	0.010320	0.010251	0.010253	0.010319	0.010445	0.010623	0.010850	0.011117	0.011421	0.011756	0.012114	0.012492	0.012882	0.013234	0.013533	0.013776	0.013959	0.014078	0.014130	0.014111	0.014018	0.013847	0.013594	0.013257	0.012883	0.012508	0.012133	
c6orf201	0.041123	0.040958	0.040815	0.040686	0.040564	0.040442	0.040313	0.040170	0.040006	0.039814	0.039587	0.039318	0.039008	0.038686	0.038356	0.038021	0.037684	0.037345	0.037007	0.036673	0.036345	0.036024	0.035714	0.035414	0.035095	0.034748	0.034376	0.033979	0.033562	0.033126	0.032674	0.032208	0.031732	0.031247	0.030756	0.030263	0.029771	0.029282	0.028796	0.028314	0.027838	0.027368	0.026906	0.026451	0.026006	0.025571	0.025146	0.024723	0.024299	0.023872	
np_997330.1	0.032012	0.032338	0.032685	0.033046	0.033413	0.033779	0.034138	0.034481	0.034802	0.035093	0.035347	0.035557	0.035729	0.035906	0.036090	0.036277	0.036461	0.036640	0.036807	0.036960	0.037093	0.037203	0.037285	0.037335	0.037388	0.037471	0.037578	0.037701	0.037832	0.037966	0.038094	0.038209	0.038305	0.038373	0.038407	0.038421	0.038464	0.038543	0.038662	0.038826	0.039038	0.039302	0.039622	0.040003	0.040448	0.040961	0.041534	0.042066	0.042520	0.042896	
q9c0k3_human	0.038176	0.039591	0.041042	0.042517	0.044002	0.045484	0.046951	0.048390	0.049788	0.051131	0.052408	0.053604	0.054725	0.055819	0.056866	0.057844	0.058726	0.059488	0.060105	0.060552	0.060805	0.060839	0.060629	0.060154	0.059487	0.058665	0.057695	0.056582	0.055332	0.053949	0.052439	0.050808	0.049060	0.047202	0.045239	0.043218	0.041214	0.039237	0.037297	0.035401	0.033558	0.031779	0.030071	0.028443	0.026905	0.025465	0.024143	0.023007	0.022059	0.021288	
q86yv5_human	0.010638	0.011111	0.011583	0.012056	0.012529	0.013002	0.013475	0.013948	0.014420	0.014893	0.015365	0.015838	0.016312	0.016791	0.017273	0.017754	0.018233	0.018705	0.019168	0.019619	0.020054	0.020471	0.020867	0.021238	0.021588	0.021926	0.022264	0.022612	0.022979	0.023376	0.023814	0.024302	0.024851	0.025471	0.026172	0.026921	0.027651	0.028365	0.029064	0.029751	0.030427	0.031096	0.031759	0.032419	0.033078	0.033737	0.034386	0.034943	0.035397	0.035750	
rnf215	0.024720	0.024363	0.024012	0.023665	0.023321	0.022977	0.022632	0.022284	0.021931	0.021572	0.021205	0.020827	0.020440	0.020052	0.019671	0.019302	0.018951	0.018623	0.018325	0.018063	0.017841	0.017666	0.017543	0.017478	0.017440	0.017416	0.017404	0.017403	0.017410	0.017424	0.017443	0.017466	0.017491	0.017516	0.017539	0.017527	0.017433	0.017261	0.017020	0.016717	0.016357	0.015949	0.015500	0.015015	0.014503	0.013969	0.013434	0.012971	0.012587	0.012277	
map7d3	0.034990	0.033818	0.032631	0.031433	0.030229	0.029024	0.027823	0.026630	0.025451	0.024290	0.023152	0.022042	0.020961	0.019892	0.018841	0.017816	0.016828	0.015886	0.014998	0.014173	0.013422	0.012752	0.012174	0.011697	0.011344	0.011095	0.010945	0.010891	0.010925	0.011044	0.011241	0.011511	0.011850	0.012251	0.012710	0.013206	0.013714	0.014235	0.014770	0.015318	0.015880	0.016457	0.017049	0.017655	0.018277	0.018915	0.019562	0.020160	0.020687	0.021142	
np_001009607.1	0.060275	0.059768	0.059267	0.058771	0.058279	0.057791	0.057305	0.056822	0.056340	0.055859	0.055379	0.054897	0.054404	0.053862	0.053277	0.052660	0.052018	0.051362	0.050701	0.050046	0.049405	0.048788	0.048204	0.047656	0.046988	0.046148	0.045152	0.044015	0.042755	0.041387	0.039927	0.038392	0.036797	0.035159	0.033494	0.031881	0.030428	0.029134	0.028000	0.027025	0.026208	0.025550	0.025048	0.024703	0.024515	0.024483	0.024578	0.024635	0.024626	0.024546	
kif14	0.011637	0.011669	0.011704	0.011741	0.011778	0.011814	0.011848	0.011878	0.011904	0.011923	0.011935	0.011938	0.011933	0.011929	0.011924	0.011914	0.011896	0.011867	0.011824	0.011762	0.011680	0.011574	0.011440	0.011277	0.011106	0.010939	0.010774	0.010613	0.010456	0.010302	0.010152	0.010006	0.009865	0.009728	0.009595	0.009493	0.009461	0.009495	0.009589	0.009739	0.009941	0.010188	0.010478	0.010804	0.011162	0.011548	0.011946	0.012295	0.012582	0.012806	
q9ui77_human	0.018525	0.018445	0.018369	0.018296	0.018224	0.018150	0.018073	0.017990	0.017899	0.017798	0.017686	0.017559	0.017426	0.017315	0.017219	0.017127	0.017028	0.016911	0.016766	0.016582	0.016346	0.016050	0.015681	0.015234	0.014784	0.014369	0.013991	0.013652	0.013354	0.013100	0.012893	0.012733	0.012625	0.012570	0.012571	0.012607	0.012644	0.012684	0.012725	0.012770	0.012818	0.012870	0.012928	0.012991	0.013060	0.013137	0.013219	0.013292	0.013353	0.013403	
c15orf23	0.035595	0.035299	0.035056	0.034848	0.034658	0.034469	0.034264	0.034026	0.033737	0.033381	0.032941	0.032398	0.031756	0.031083	0.030386	0.029665	0.028919	0.028149	0.027355	0.026536	0.025692	0.024823	0.023929	0.023011	0.022147	0.021391	0.020740	0.020193	0.019746	0.019398	0.019146	0.018988	0.018923	0.018948	0.019061	0.019247	0.019492	0.019791	0.020135	0.020516	0.020926	0.021356	0.021798	0.022244	0.022686	0.023115	0.023524	0.023912	0.024282	0.024635	
c19orf7	0.015280	0.015299	0.015315	0.015330	0.015341	0.015351	0.015359	0.015366	0.015371	0.015375	0.015378	0.015380	0.015387	0.015424	0.015480	0.015539	0.015584	0.015598	0.015564	0.015466	0.015288	0.015013	0.014623	0.014105	0.013528	0.012953	0.012384	0.011823	0.011275	0.010742	0.010228	0.009736	0.009269	0.008832	0.008426	0.008062	0.007742	0.007464	0.007227	0.007031	0.006875	0.006759	0.006681	0.006642	0.006640	0.006674	0.006735	0.006765	0.006758	0.006717	
q9h7m0_human	0.011519	0.012251	0.012995	0.013747	0.014503	0.015259	0.016010	0.016753	0.017483	0.018197	0.018889	0.019557	0.020200	0.020833	0.021448	0.022032	0.022572	0.023057	0.023473	0.023809	0.024052	0.024190	0.024211	0.024103	0.023886	0.023580	0.023190	0.022722	0.022183	0.021579	0.020915	0.020198	0.019434	0.018628	0.017788	0.016999	0.016386	0.015943	0.015662	0.015539	0.015565	0.015734	0.016039	0.016474	0.017032	0.017705	0.018458	0.019093	0.019571	0.019897	
heatr1	0.021269	0.020849	0.020399	0.019930	0.019452	0.018978	0.018518	0.018083	0.017685	0.017335	0.017045	0.016825	0.016663	0.016495	0.016340	0.016228	0.016190	0.016255	0.016452	0.016811	0.017362	0.018134	0.019158	0.020452	0.021795	0.023081	0.024301	0.025447	0.026507	0.027473	0.028336	0.029085	0.029711	0.030204	0.030556	0.030752	0.030787	0.030668	0.030403	0.029997	0.029460	0.028797	0.028017	0.027126	0.026132	0.025042	0.023871	0.022668	0.021449	0.020223	
q9ulk9_human	0.031546	0.030815	0.030072	0.029321	0.028566	0.027814	0.027067	0.026333	0.025615	0.024918	0.024247	0.023608	0.022994	0.022382	0.021787	0.021229	0.020727	0.020301	0.019972	0.019757	0.019679	0.019755	0.020007	0.020447	0.020976	0.021543	0.022140	0.022762	0.023402	0.024053	0.024708	0.025362	0.026008	0.026638	0.027247	0.027798	0.028235	0.028556	0.028757	0.028833	0.028783	0.028601	0.028285	0.027830	0.027234	0.026493	0.025620	0.024714	0.023793	0.022860	
il8	0.035994	0.035528	0.035082	0.034650	0.034225	0.033801	0.033371	0.032929	0.032470	0.031985	0.031470	0.030918	0.030324	0.029696	0.029043	0.028376	0.027703	0.027034	0.026377	0.025743	0.025141	0.024580	0.024068	0.023616	0.023207	0.022837	0.022506	0.022217	0.021970	0.021768	0.021613	0.021505	0.021448	0.021442	0.021489	0.021586	0.021723	0.021895	0.022100	0.022334	0.022593	0.022873	0.023171	0.023483	0.023806	0.024135	0.024474	0.024850	0.025264	0.025708	
xp_373027.2	0.049406	0.048128	0.046794	0.045426	0.044043	0.042666	0.041316	0.040014	0.038779	0.037634	0.036597	0.035691	0.034893	0.034080	0.033280	0.032536	0.031892	0.031391	0.031078	0.030995	0.031186	0.031695	0.032566	0.033825	0.035114	0.036268	0.037275	0.038120	0.038790	0.039271	0.039550	0.039614	0.039449	0.039041	0.038378	0.037540	0.036672	0.035778	0.034861	0.033924	0.032967	0.031995	0.031007	0.030008	0.029000	0.027983	0.026981	0.026101	0.025347	0.024699	
ensg00000204194	0.026115	0.025552	0.024994	0.024437	0.023882	0.023328	0.022773	0.022217	0.021659	0.021098	0.020532	0.019961	0.019386	0.018812	0.018245	0.017691	0.017155	0.016644	0.016161	0.015714	0.015308	0.014947	0.014639	0.014387	0.014178	0.014006	0.013867	0.013763	0.013690	0.013649	0.013638	0.013655	0.013700	0.013771	0.013868	0.014000	0.014186	0.014422	0.014706	0.015036	0.015409	0.015823	0.016274	0.016760	0.017279	0.017828	0.018407	0.019026	0.019685	0.020383	
ensg00000147333	0.010941	0.011217	0.011481	0.011737	0.011988	0.012239	0.012493	0.012754	0.013027	0.013314	0.013620	0.013948	0.014303	0.014682	0.015079	0.015484	0.015891	0.016292	0.016680	0.017046	0.017383	0.017682	0.017938	0.018138	0.018233	0.018210	0.018079	0.017850	0.017532	0.017136	0.016670	0.016146	0.015573	0.014960	0.014317	0.013680	0.013094	0.012564	0.012095	0.011691	0.011358	0.011099	0.010921	0.010826	0.010820	0.010907	0.011076	0.011238	0.011375	0.011487	
ttbk1	0.025447	0.025025	0.024612	0.024205	0.023799	0.023391	0.022978	0.022555	0.022118	0.021665	0.021191	0.020693	0.020179	0.019693	0.019241	0.018823	0.018439	0.018090	0.017777	0.017501	0.017261	0.017059	0.016895	0.016770	0.016695	0.016668	0.016681	0.016727	0.016798	0.016886	0.016984	0.017085	0.017179	0.017260	0.017321	0.017322	0.017219	0.017020	0.016735	0.016373	0.015944	0.015458	0.014924	0.014353	0.013752	0.013134	0.012520	0.012006	0.011599	0.011295	
np_849153.3	0.017611	0.017601	0.017595	0.017592	0.017590	0.017588	0.017583	0.017575	0.017562	0.017542	0.017514	0.017476	0.017429	0.017380	0.017328	0.017270	0.017204	0.017127	0.017038	0.016933	0.016810	0.016667	0.016502	0.016313	0.016134	0.015980	0.015850	0.015746	0.015668	0.015617	0.015592	0.015595	0.015626	0.015685	0.015773	0.015871	0.015951	0.016007	0.016037	0.016038	0.016006	0.015939	0.015834	0.015687	0.015495	0.015255	0.014967	0.014641	0.014285	0.013904	
ensg00000164241	0.047317	0.047198	0.047100	0.047017	0.046939	0.046860	0.046771	0.046664	0.046531	0.046364	0.046155	0.045896	0.045592	0.045282	0.044951	0.044583	0.044157	0.043657	0.043064	0.042359	0.041524	0.040540	0.039391	0.038061	0.036630	0.035145	0.033619	0.032065	0.030495	0.028922	0.027358	0.025816	0.024309	0.022849	0.021448	0.020127	0.018898	0.017761	0.016712	0.015750	0.014874	0.014081	0.013369	0.012736	0.012180	0.011700	0.011283	0.010873	0.010462	0.010051	
btf3l2	0.044540	0.043268	0.041994	0.040717	0.039441	0.038167	0.036895	0.035629	0.034370	0.033118	0.031876	0.030646	0.029420	0.028173	0.026917	0.025670	0.024449	0.023271	0.022153	0.021111	0.020164	0.019327	0.018619	0.018053	0.017585	0.017192	0.016876	0.016633	0.016465	0.016369	0.016346	0.016394	0.016514	0.016703	0.016961	0.017264	0.017567	0.017866	0.018159	0.018439	0.018704	0.018950	0.019172	0.019366	0.019529	0.019657	0.019748	0.019824	0.019881	0.019916	
lrtm2	0.024098	0.023768	0.023442	0.023119	0.022799	0.022480	0.022163	0.021846	0.021529	0.021211	0.020893	0.020572	0.020246	0.019906	0.019561	0.019222	0.018896	0.018595	0.018328	0.018105	0.017935	0.017828	0.017794	0.017838	0.017896	0.017939	0.017967	0.017981	0.017981	0.017970	0.017946	0.017911	0.017865	0.017809	0.017745	0.017661	0.017543	0.017393	0.017217	0.017017	0.016797	0.016560	0.016310	0.016050	0.015785	0.015517	0.015264	0.015106	0.015047	0.015077	
xp_496076.1	0.020345	0.020062	0.019772	0.019477	0.019181	0.018888	0.018600	0.018322	0.018056	0.017805	0.017575	0.017366	0.017172	0.016957	0.016732	0.016512	0.016313	0.016151	0.016041	0.015998	0.016039	0.016177	0.016430	0.016808	0.017219	0.017620	0.018005	0.018369	0.018708	0.019016	0.019288	0.019520	0.019707	0.019842	0.019922	0.020005	0.020186	0.020468	0.020850	0.021331	0.021912	0.022592	0.023370	0.024247	0.025222	0.026294	0.027458	0.028681	0.029951	0.031264	
q96s27_human	0.028888	0.028354	0.027850	0.027367	0.026896	0.026425	0.025946	0.025448	0.024921	0.024356	0.023743	0.023071	0.022333	0.021540	0.020709	0.019854	0.018991	0.018136	0.017302	0.016507	0.015766	0.015093	0.014504	0.014013	0.013585	0.013200	0.012856	0.012550	0.012278	0.012037	0.011825	0.011639	0.011475	0.011330	0.011202	0.011104	0.011058	0.011056	0.011090	0.011153	0.011236	0.011331	0.011431	0.011527	0.011612	0.011677	0.011718	0.011747	0.011769	0.011782	
znf738	0.017599	0.017486	0.017362	0.017231	0.017096	0.016963	0.016834	0.016715	0.016609	0.016520	0.016452	0.016409	0.016389	0.016379	0.016381	0.016395	0.016424	0.016468	0.016529	0.016608	0.016707	0.016827	0.016970	0.017132	0.017225	0.017230	0.017152	0.016999	0.016776	0.016491	0.016150	0.015759	0.015325	0.014854	0.014353	0.013852	0.013379	0.012942	0.012549	0.012209	0.011929	0.011720	0.011590	0.011548	0.011602	0.011761	0.012021	0.012283	0.012511	0.012707	
plac8l1	0.051327	0.049705	0.048092	0.046484	0.044877	0.043270	0.041658	0.040039	0.038408	0.036763	0.035101	0.033418	0.031713	0.029998	0.028286	0.026589	0.024922	0.023298	0.021729	0.020231	0.018815	0.017496	0.016286	0.015201	0.014268	0.013482	0.012836	0.012325	0.011941	0.011678	0.011528	0.011485	0.011542	0.011692	0.011929	0.012200	0.012435	0.012633	0.012794	0.012921	0.013015	0.013075	0.013104	0.013102	0.013070	0.013010	0.012924	0.012813	0.012672	0.012511	
q8ngm6_human	0.059779	0.059277	0.058796	0.058329	0.057868	0.057407	0.056939	0.056456	0.055951	0.055416	0.054846	0.054232	0.053586	0.052976	0.052415	0.051908	0.051461	0.051080	0.050771	0.050539	0.050391	0.050333	0.050369	0.050503	0.050657	0.050789	0.050888	0.050942	0.050938	0.050866	0.050713	0.050468	0.050119	0.049654	0.049062	0.048315	0.047394	0.046320	0.045112	0.043791	0.042377	0.040891	0.039352	0.037781	0.036198	0.034624	0.033084	0.031617	0.030225	0.028903	
np_056129.1	0.047181	0.046142	0.045130	0.044136	0.043153	0.042173	0.041186	0.040185	0.039161	0.038107	0.037013	0.035871	0.034668	0.033390	0.032055	0.030689	0.029314	0.027953	0.026629	0.025366	0.024186	0.023114	0.022171	0.021379	0.020686	0.020058	0.019487	0.018964	0.018479	0.018025	0.017593	0.017173	0.016757	0.016336	0.015901	0.015464	0.015055	0.014675	0.014324	0.014003	0.013712	0.013451	0.013221	0.013022	0.012854	0.012718	0.012612	0.012523	0.012446	0.012380	
defb124	0.056171	0.058706	0.061276	0.063868	0.066470	0.069070	0.071657	0.074216	0.076738	0.079209	0.081617	0.083950	0.086208	0.088404	0.090495	0.092430	0.094159	0.095635	0.096806	0.097625	0.098040	0.098003	0.097464	0.096378	0.094827	0.092879	0.090569	0.087932	0.085001	0.081811	0.078395	0.074788	0.071024	0.067138	0.063162	0.059238	0.055556	0.052134	0.048989	0.046136	0.043591	0.041370	0.039488	0.037961	0.036805	0.036037	0.035634	0.035386	0.035251	0.035227	
q8n7e4_human	0.014120	0.014171	0.014213	0.014251	0.014286	0.014323	0.014365	0.014414	0.014474	0.014548	0.014640	0.014752	0.014882	0.015007	0.015126	0.015242	0.015357	0.015471	0.015587	0.015706	0.015829	0.015960	0.016099	0.016244	0.016326	0.016318	0.016225	0.016052	0.015803	0.015482	0.015095	0.014645	0.014137	0.013576	0.012966	0.012342	0.011756	0.011209	0.010700	0.010232	0.009804	0.009416	0.009071	0.008767	0.008507	0.008289	0.008111	0.007938	0.007766	0.007595	
q8n8c5_human	0.023010	0.022552	0.022080	0.021597	0.021109	0.020620	0.020134	0.019656	0.019190	0.018742	0.018316	0.017915	0.017543	0.017190	0.016863	0.016567	0.016310	0.016097	0.015934	0.015828	0.015785	0.015811	0.015913	0.016098	0.016378	0.016750	0.017202	0.017724	0.018305	0.018935	0.019603	0.020298	0.021008	0.021725	0.022437	0.023104	0.023678	0.024156	0.024537	0.024820	0.025003	0.025085	0.025064	0.024939	0.024709	0.024372	0.023930	0.023406	0.022810	0.022151	
q8n1b8_human	0.018270	0.018091	0.017930	0.017781	0.017638	0.017492	0.017338	0.017168	0.016975	0.016753	0.016494	0.016191	0.015853	0.015525	0.015204	0.014879	0.014540	0.014177	0.013779	0.013336	0.012839	0.012276	0.011638	0.010920	0.010226	0.009601	0.009043	0.008552	0.008126	0.007765	0.007466	0.007230	0.007055	0.006939	0.006883	0.006866	0.006857	0.006856	0.006862	0.006874	0.006891	0.006912	0.006936	0.006962	0.006990	0.007019	0.007046	0.007070	0.007088	0.007102	
q8na17_human	0.009092	0.009348	0.009592	0.009828	0.010060	0.010291	0.010525	0.010766	0.011017	0.011282	0.011565	0.011870	0.012199	0.012552	0.012926	0.013318	0.013727	0.014149	0.014582	0.015023	0.015470	0.015920	0.016370	0.016818	0.017262	0.017702	0.018137	0.018566	0.018989	0.019404	0.019812	0.020212	0.020602	0.020982	0.021352	0.021697	0.021998	0.022265	0.022504	0.022724	0.022932	0.023137	0.023347	0.023569	0.023812	0.024083	0.024386	0.024689	0.024987	0.025281	
q96dh5_human	0.018867	0.020014	0.021183	0.022367	0.023557	0.024745	0.025923	0.027085	0.028221	0.029325	0.030388	0.031402	0.032369	0.033313	0.034226	0.035097	0.035914	0.036666	0.037342	0.037931	0.038421	0.038802	0.039062	0.039195	0.039302	0.039419	0.039537	0.039645	0.039734	0.039795	0.039817	0.039792	0.039709	0.039558	0.039330	0.039064	0.038830	0.038626	0.038450	0.038300	0.038174	0.038068	0.037981	0.037909	0.037851	0.037805	0.037766	0.037729	0.037688	0.037640	
q8nh06_human	0.008273	0.008561	0.008861	0.009169	0.009480	0.009789	0.010094	0.010388	0.010668	0.010929	0.011167	0.011377	0.011566	0.011765	0.011967	0.012164	0.012344	0.012500	0.012620	0.012696	0.012717	0.012674	0.012558	0.012361	0.012153	0.011964	0.011795	0.011648	0.011523	0.011422	0.011345	0.011295	0.011271	0.011275	0.011308	0.011354	0.011385	0.011400	0.011399	0.011384	0.011353	0.011308	0.011248	0.011174	0.011085	0.010982	0.010873	0.010800	0.010767	0.010771	
c22orf30	0.012053	0.012217	0.012383	0.012550	0.012720	0.012890	0.013061	0.013233	0.013405	0.013577	0.013748	0.013919	0.014086	0.014243	0.014397	0.014557	0.014734	0.014935	0.015172	0.015453	0.015787	0.016183	0.016652	0.017199	0.017746	0.018263	0.018754	0.019221	0.019668	0.020097	0.020513	0.020917	0.021314	0.021706	0.022096	0.022493	0.022907	0.023338	0.023784	0.024245	0.024722	0.025213	0.025717	0.026236	0.026767	0.027311	0.027855	0.028324	0.028701	0.028981	
ensg00000182877	0.031269	0.030772	0.030299	0.029842	0.029393	0.028944	0.028488	0.028016	0.027522	0.026996	0.026432	0.025822	0.025166	0.024493	0.023812	0.023127	0.022444	0.021769	0.021106	0.020461	0.019839	0.019245	0.018685	0.018167	0.017750	0.017452	0.017266	0.017183	0.017198	0.017301	0.017487	0.017747	0.018074	0.018461	0.018901	0.019355	0.019767	0.020128	0.020431	0.020667	0.020830	0.020910	0.020900	0.020792	0.020578	0.020250	0.019812	0.019326	0.018810	0.018274	
znf479	0.011732	0.011696	0.011662	0.011630	0.011599	0.011569	0.011537	0.011505	0.011469	0.011431	0.011389	0.011342	0.011289	0.011227	0.011168	0.011119	0.011092	0.011096	0.011140	0.011234	0.011389	0.011613	0.011917	0.012308	0.012738	0.013183	0.013641	0.014113	0.014594	0.015085	0.015584	0.016088	0.016596	0.017108	0.017620	0.018114	0.018562	0.018962	0.019315	0.019618	0.019872	0.020077	0.020231	0.020334	0.020386	0.020386	0.020344	0.020327	0.020338	0.020371	
ensg00000185863	0.031822	0.032024	0.032244	0.032476	0.032714	0.032952	0.033185	0.033406	0.033609	0.033788	0.033938	0.034052	0.034129	0.034187	0.034232	0.034269	0.034301	0.034334	0.034372	0.034420	0.034482	0.034564	0.034669	0.034800	0.034935	0.035059	0.035167	0.035256	0.035323	0.035363	0.035372	0.035347	0.035283	0.035177	0.035025	0.034813	0.034526	0.034171	0.033754	0.033284	0.032766	0.032208	0.031617	0.030999	0.030362	0.029713	0.029061	0.028432	0.027829	0.027254	
ensg00000215917	0.027807	0.027424	0.027048	0.026677	0.026309	0.025940	0.025568	0.025190	0.024805	0.024409	0.024000	0.023576	0.023136	0.022685	0.022226	0.021759	0.021285	0.020804	0.020316	0.019823	0.019325	0.018824	0.018318	0.017814	0.017392	0.017085	0.016886	0.016792	0.016798	0.016900	0.017094	0.017376	0.017740	0.018183	0.018700	0.019258	0.019806	0.020343	0.020865	0.021368	0.021852	0.022312	0.022747	0.023153	0.023528	0.023870	0.024182	0.024509	0.024861	0.025240	
ensg00000215288	0.010083	0.010207	0.010330	0.010452	0.010574	0.010697	0.010820	0.010944	0.011071	0.011199	0.011330	0.011464	0.011600	0.011730	0.011857	0.011983	0.012112	0.012245	0.012385	0.012536	0.012701	0.012881	0.013079	0.013299	0.013526	0.013754	0.013983	0.014213	0.014443	0.014672	0.014901	0.015128	0.015354	0.015578	0.015799	0.016009	0.016192	0.016344	0.016459	0.016534	0.016564	0.016545	0.016472	0.016340	0.016146	0.015884	0.015559	0.015218	0.014874	0.014527	
xp_372878.2	0.020981	0.020526	0.020071	0.019616	0.019162	0.018708	0.018255	0.017802	0.017349	0.016896	0.016444	0.015992	0.015538	0.015074	0.014607	0.014143	0.013690	0.013255	0.012844	0.012466	0.012126	0.011832	0.011592	0.011410	0.011261	0.011133	0.011024	0.010935	0.010866	0.010816	0.010784	0.010771	0.010776	0.010799	0.010840	0.010908	0.011017	0.011164	0.011348	0.011563	0.011808	0.012080	0.012374	0.012689	0.013022	0.013368	0.013726	0.014091	0.014458	0.014822	
tor1aip1	0.041127	0.048687	0.056346	0.064067	0.071812	0.079543	0.087223	0.094813	0.102276	0.109574	0.116670	0.123525	0.130193	0.136980	0.143784	0.150457	0.156848	0.162807	0.168186	0.172833	0.176600	0.179337	0.180893	0.181140	0.180531	0.179361	0.177663	0.175470	0.172814	0.169730	0.166250	0.162406	0.158233	0.153763	0.149028	0.144142	0.139393	0.134824	0.130444	0.126261	0.122284	0.118521	0.114982	0.111674	0.108608	0.105791	0.103225	0.100933	0.098954	0.097266	
cxorf25	0.007949	0.008269	0.008600	0.008938	0.009279	0.009620	0.009957	0.010287	0.010605	0.010908	0.011192	0.011454	0.011695	0.011932	0.012163	0.012384	0.012591	0.012779	0.012945	0.013085	0.013194	0.013268	0.013304	0.013300	0.013285	0.013270	0.013250	0.013220	0.013176	0.013113	0.013026	0.012910	0.012760	0.012572	0.012341	0.012090	0.011862	0.011659	0.011483	0.011334	0.011213	0.011123	0.011065	0.011039	0.011048	0.011092	0.011173	0.011294	0.011449	0.011632	
np_001013732.1	0.003960	0.004315	0.004672	0.005029	0.005384	0.005738	0.006088	0.006435	0.006776	0.007112	0.007440	0.007760	0.008079	0.008424	0.008782	0.009141	0.009486	0.009803	0.010078	0.010298	0.010447	0.010513	0.010480	0.010339	0.010154	0.009956	0.009752	0.009547	0.009344	0.009149	0.008967	0.008803	0.008661	0.008547	0.008465	0.008405	0.008346	0.008291	0.008243	0.008205	0.008180	0.008171	0.008181	0.008213	0.008270	0.008355	0.008464	0.008557	0.008626	0.008666	
xp_375307.1	0.049416	0.048604	0.047859	0.047157	0.046476	0.045791	0.045081	0.044321	0.043488	0.042560	0.041512	0.040322	0.039002	0.037668	0.036320	0.034944	0.033528	0.032058	0.030521	0.028905	0.027197	0.025382	0.023449	0.021395	0.019439	0.017672	0.016089	0.014688	0.013465	0.012416	0.011540	0.010831	0.010288	0.009906	0.009682	0.009591	0.009593	0.009684	0.009857	0.010108	0.010432	0.010824	0.011280	0.011793	0.012360	0.012976	0.013626	0.014251	0.014835	0.015371	
ensg00000189285	0.008368	0.009421	0.010472	0.011521	0.012567	0.013611	0.014652	0.015689	0.016722	0.017751	0.018774	0.019792	0.020812	0.021851	0.022893	0.023916	0.024900	0.025827	0.026674	0.027423	0.028053	0.028543	0.028874	0.029029	0.029061	0.028999	0.028847	0.028607	0.028283	0.027877	0.027393	0.026834	0.026202	0.025500	0.024732	0.023982	0.023378	0.022921	0.022607	0.022436	0.022404	0.022510	0.022752	0.023128	0.023635	0.024272	0.025009	0.025677	0.026250	0.026728	
ensg00000214648	0.003343	0.003770	0.004206	0.004649	0.005095	0.005541	0.005982	0.006416	0.006838	0.007245	0.007633	0.007998	0.008342	0.008675	0.008996	0.009301	0.009588	0.009854	0.010095	0.010308	0.010491	0.010640	0.010752	0.010828	0.010935	0.011102	0.011325	0.011601	0.011928	0.012301	0.012720	0.013179	0.013678	0.014212	0.014779	0.015366	0.015950	0.016528	0.017096	0.017648	0.018182	0.018693	0.019176	0.019627	0.020043	0.020418	0.020749	0.021025	0.021251	0.021429	
fam26f	0.009716	0.010125	0.010555	0.010999	0.011448	0.011895	0.012332	0.012750	0.013141	0.013498	0.013813	0.014077	0.014302	0.014543	0.014784	0.015000	0.015167	0.015262	0.015261	0.015139	0.014873	0.014439	0.013812	0.012977	0.012093	0.011235	0.010409	0.009622	0.008879	0.008187	0.007553	0.006982	0.006480	0.006055	0.005712	0.005446	0.005246	0.005118	0.005065	0.005094	0.005209	0.005416	0.005720	0.006126	0.006640	0.007267	0.007991	0.008696	0.009360	0.009984	
np_001010866.1	0.017401	0.017933	0.018504	0.019099	0.019705	0.020309	0.020897	0.021456	0.021972	0.022432	0.022822	0.023129	0.023352	0.023533	0.023681	0.023796	0.023883	0.023943	0.023980	0.023996	0.023994	0.023977	0.023947	0.023912	0.023987	0.024199	0.024525	0.024940	0.025423	0.025950	0.026498	0.027043	0.027562	0.028032	0.028429	0.028705	0.028811	0.028748	0.028521	0.028132	0.027586	0.026885	0.026033	0.025033	0.023888	0.022602	0.021211	0.019906	0.018725	0.017669	
xp_498354.1	0.010719	0.010981	0.011269	0.011572	0.011881	0.012187	0.012482	0.012755	0.012997	0.013201	0.013355	0.013451	0.013500	0.013562	0.013632	0.013697	0.013743	0.013758	0.013727	0.013638	0.013478	0.013233	0.012890	0.012441	0.011980	0.011548	0.011147	0.010778	0.010444	0.010144	0.009880	0.009654	0.009467	0.009320	0.009214	0.009163	0.009182	0.009273	0.009434	0.009665	0.009965	0.010333	0.010769	0.011271	0.011840	0.012474	0.013153	0.013751	0.014249	0.014648	
ensg00000215889	0.006337	0.006841	0.007356	0.007878	0.008405	0.008931	0.009453	0.009967	0.010469	0.010956	0.011423	0.011867	0.012288	0.012697	0.013091	0.013463	0.013809	0.014123	0.014398	0.014631	0.014814	0.014942	0.015011	0.015013	0.014946	0.014813	0.014621	0.014377	0.014088	0.013761	0.013402	0.013018	0.012616	0.012203	0.011784	0.011396	0.011085	0.010854	0.010705	0.010637	0.010654	0.010757	0.010946	0.011224	0.011591	0.012049	0.012595	0.013191	0.013825	0.014488	
c1orf178	0.005599	0.006174	0.006755	0.007341	0.007928	0.008515	0.009099	0.009676	0.010246	0.010804	0.011348	0.011877	0.012389	0.012889	0.013367	0.013813	0.014214	0.014560	0.014841	0.015044	0.015160	0.015176	0.015083	0.014872	0.014600	0.014301	0.013989	0.013675	0.013373	0.013094	0.012851	0.012656	0.012521	0.012460	0.012483	0.012588	0.012745	0.012940	0.013161	0.013392	0.013621	0.013835	0.014019	0.014160	0.014245	0.014259	0.014193	0.014052	0.013839	0.013554	
tspyl1	0.024932	0.024837	0.024790	0.024773	0.024769	0.024761	0.024732	0.024664	0.024540	0.024344	0.024058	0.023664	0.023182	0.022728	0.022298	0.021872	0.021433	0.020963	0.020444	0.019857	0.019185	0.018409	0.017511	0.016485	0.015567	0.014848	0.014316	0.013959	0.013764	0.013720	0.013815	0.014035	0.014369	0.014805	0.015331	0.015864	0.016285	0.016595	0.016794	0.016882	0.016858	0.016725	0.016481	0.016128	0.015666	0.015095	0.014442	0.013871	0.013411	0.013063	
q7z4g2_human	0.013844	0.013839	0.013852	0.013876	0.013906	0.013936	0.013960	0.013972	0.013967	0.013938	0.013879	0.013785	0.013654	0.013500	0.013334	0.013167	0.013008	0.012869	0.012760	0.012690	0.012670	0.012710	0.012821	0.013013	0.013292	0.013651	0.014080	0.014570	0.015111	0.015693	0.016305	0.016939	0.017585	0.018233	0.018872	0.019480	0.020027	0.020512	0.020932	0.021285	0.021569	0.021782	0.021923	0.021987	0.021975	0.021883	0.021710	0.021468	0.021162	0.020799	
smad2	0.013425	0.013825	0.014253	0.014697	0.015148	0.015594	0.016025	0.016431	0.016801	0.017124	0.017391	0.017589	0.017735	0.017911	0.018105	0.018292	0.018450	0.018555	0.018586	0.018518	0.018329	0.017996	0.017495	0.016811	0.016081	0.015371	0.014684	0.014026	0.013401	0.012814	0.012270	0.011774	0.011330	0.010943	0.010618	0.010358	0.010166	0.010045	0.009998	0.010029	0.010142	0.010340	0.010626	0.011004	0.011479	0.012052	0.012720	0.013435	0.014177	0.014934	
c14orf121	0.012184	0.012379	0.012594	0.012819	0.013048	0.013273	0.013487	0.013680	0.013847	0.013979	0.014069	0.014109	0.014115	0.014159	0.014226	0.014293	0.014334	0.014327	0.014245	0.014067	0.013767	0.013321	0.012705	0.011904	0.011097	0.010364	0.009705	0.009120	0.008609	0.008172	0.007810	0.007522	0.007310	0.007172	0.007110	0.007097	0.007093	0.007098	0.007114	0.007140	0.007180	0.007232	0.007300	0.007384	0.007484	0.007603	0.007738	0.007872	0.008002	0.008124	
np_001013646.1	0.028447	0.028283	0.028146	0.028027	0.027917	0.027804	0.027682	0.027538	0.027365	0.027152	0.026891	0.026571	0.026193	0.025790	0.025367	0.024923	0.024459	0.023976	0.023474	0.022953	0.022414	0.021858	0.021285	0.020701	0.020245	0.019966	0.019852	0.019893	0.020080	0.020401	0.020848	0.021408	0.022073	0.022832	0.023674	0.024545	0.025364	0.026127	0.026831	0.027470	0.028041	0.028539	0.028962	0.029303	0.029560	0.029729	0.029814	0.029878	0.029933	0.029982	
spanxn4	0.013703	0.013440	0.013179	0.012919	0.012660	0.012400	0.012139	0.011875	0.011607	0.011335	0.011057	0.010772	0.010483	0.010201	0.009928	0.009666	0.009415	0.009178	0.008956	0.008749	0.008559	0.008387	0.008235	0.008107	0.008067	0.008136	0.008305	0.008567	0.008914	0.009338	0.009831	0.010385	0.010993	0.011646	0.012337	0.012992	0.013501	0.013867	0.014093	0.014180	0.014132	0.013951	0.013641	0.013204	0.012642	0.011959	0.011175	0.010401	0.009663	0.008969	
np_001019782.1	0.026939	0.026881	0.026861	0.026864	0.026879	0.026891	0.026888	0.026857	0.026785	0.026659	0.026466	0.026192	0.025843	0.025472	0.025087	0.024692	0.024287	0.023874	0.023456	0.023035	0.022612	0.022189	0.021768	0.021354	0.020982	0.020660	0.020380	0.020133	0.019910	0.019702	0.019500	0.019295	0.019079	0.018843	0.018577	0.018269	0.017913	0.017517	0.017088	0.016636	0.016169	0.015694	0.015220	0.014756	0.014308	0.013887	0.013505	0.013200	0.012969	0.012807	
c4orf11	0.011889	0.012157	0.012451	0.012762	0.013081	0.013399	0.013707	0.013995	0.014254	0.014475	0.014650	0.014768	0.014834	0.014907	0.014984	0.015054	0.015104	0.015122	0.015097	0.015017	0.014870	0.014643	0.014325	0.013905	0.013467	0.013078	0.012739	0.012446	0.012200	0.011999	0.011843	0.011729	0.011658	0.011628	0.011638	0.011692	0.011777	0.011885	0.012009	0.012145	0.012287	0.012430	0.012567	0.012695	0.012807	0.012897	0.012960	0.012985	0.012967	0.012910	
znf252	0.051401	0.050684	0.050013	0.049371	0.048741	0.048106	0.047449	0.046753	0.046001	0.045176	0.044260	0.043238	0.042124	0.041024	0.039934	0.038837	0.037715	0.036552	0.035331	0.034035	0.032647	0.031151	0.029529	0.027775	0.026122	0.024657	0.023365	0.022234	0.021249	0.020396	0.019663	0.019035	0.018498	0.018039	0.017644	0.017294	0.016974	0.016684	0.016420	0.016183	0.015970	0.015779	0.015610	0.015461	0.015330	0.015216	0.015117	0.015028	0.014945	0.014867	
meig1	0.016165	0.016632	0.017126	0.017639	0.018160	0.018678	0.019184	0.019667	0.020117	0.020523	0.020876	0.021165	0.021400	0.021642	0.021880	0.022096	0.022272	0.022389	0.022430	0.022377	0.022211	0.021914	0.021467	0.020861	0.020234	0.019650	0.019111	0.018622	0.018183	0.017799	0.017472	0.017205	0.017000	0.016861	0.016791	0.016741	0.016638	0.016485	0.016288	0.016052	0.015781	0.015482	0.015159	0.014817	0.014463	0.014100	0.013725	0.013283	0.012775	0.012210	
znf527	0.017751	0.018162	0.018603	0.019063	0.019532	0.019999	0.020454	0.020886	0.021285	0.021640	0.021941	0.022177	0.022355	0.022526	0.022679	0.022798	0.022869	0.022874	0.022797	0.022623	0.022335	0.021918	0.021355	0.020634	0.019830	0.018984	0.018106	0.017205	0.016290	0.015371	0.014457	0.013557	0.012681	0.011838	0.011038	0.010285	0.009578	0.008919	0.008310	0.007752	0.007247	0.006796	0.006403	0.006068	0.005794	0.005582	0.005432	0.005329	0.005269	0.005248	
q96c21_human	0.013756	0.013666	0.013559	0.013442	0.013320	0.013200	0.013086	0.012985	0.012903	0.012845	0.012817	0.012825	0.012866	0.012907	0.012950	0.012997	0.013053	0.013121	0.013205	0.013309	0.013436	0.013589	0.013774	0.013988	0.014149	0.014226	0.014224	0.014148	0.014004	0.013795	0.013528	0.013208	0.012840	0.012428	0.011977	0.011549	0.011232	0.011026	0.010932	0.010948	0.011075	0.011312	0.011657	0.012112	0.012676	0.013347	0.014104	0.014811	0.015448	0.016012	
q96nj4_human	0.022063	0.022271	0.022499	0.022741	0.022987	0.023228	0.023458	0.023668	0.023849	0.023993	0.024092	0.024138	0.024146	0.024188	0.024256	0.024333	0.024401	0.024444	0.024442	0.024381	0.024241	0.024006	0.023658	0.023186	0.022726	0.022330	0.021992	0.021705	0.021462	0.021259	0.021087	0.020940	0.020813	0.020698	0.020589	0.020481	0.020371	0.020256	0.020135	0.020005	0.019865	0.019712	0.019545	0.019361	0.019158	0.018934	0.018691	0.018450	0.018209	0.017962	
q8naw3_human	0.006135	0.013746	0.021466	0.029255	0.037075	0.044887	0.052651	0.060330	0.067885	0.075276	0.082466	0.089414	0.096147	0.102823	0.109332	0.115537	0.121304	0.126495	0.130976	0.134609	0.137260	0.138792	0.139068	0.137989	0.136232	0.134135	0.131743	0.129096	0.126238	0.123211	0.120057	0.116819	0.113540	0.110262	0.107026	0.103957	0.101176	0.098642	0.096314	0.094152	0.092113	0.090156	0.088240	0.086324	0.084365	0.082323	0.080169	0.077957	0.075702	0.073410	
q6ztc1_human	0.028369	0.030802	0.033261	0.035738	0.038224	0.040709	0.043185	0.045642	0.048070	0.050461	0.052806	0.055095	0.057330	0.059535	0.061691	0.063772	0.065753	0.067610	0.069316	0.070848	0.072180	0.073288	0.074145	0.074725	0.074936	0.074768	0.074248	0.073404	0.072263	0.070851	0.069196	0.067324	0.065264	0.063041	0.060683	0.058244	0.055790	0.053338	0.050906	0.048512	0.046173	0.043908	0.041734	0.039668	0.037729	0.035933	0.034284	0.032695	0.031149	0.029646	
pabpcp2	0.014880	0.014776	0.014683	0.014596	0.014513	0.014427	0.014336	0.014235	0.014119	0.013985	0.013828	0.013644	0.013438	0.013239	0.013048	0.012863	0.012681	0.012500	0.012317	0.012129	0.011935	0.011732	0.011518	0.011291	0.011087	0.010921	0.010794	0.010705	0.010655	0.010644	0.010671	0.010738	0.010844	0.010990	0.011176	0.011364	0.011502	0.011593	0.011644	0.011659	0.011645	0.011607	0.011551	0.011482	0.011406	0.011329	0.011251	0.011153	0.011034	0.010899	
q8n646_human	0.020986	0.020908	0.020853	0.020812	0.020779	0.020746	0.020706	0.020651	0.020575	0.020469	0.020327	0.020141	0.019907	0.019641	0.019351	0.019047	0.018737	0.018432	0.018139	0.017868	0.017628	0.017428	0.017277	0.017184	0.017158	0.017201	0.017313	0.017494	0.017743	0.018061	0.018449	0.018905	0.019430	0.020024	0.020687	0.021425	0.022253	0.023173	0.024187	0.025299	0.026511	0.027826	0.029247	0.030778	0.032420	0.034176	0.036033	0.037888	0.039722	0.041531	
kif21b	0.014422	0.014383	0.014358	0.014342	0.014331	0.014319	0.014303	0.014276	0.014235	0.014174	0.014089	0.013974	0.013834	0.013695	0.013558	0.013421	0.013283	0.013141	0.012995	0.012843	0.012682	0.012512	0.012330	0.012138	0.012027	0.012031	0.012148	0.012377	0.012716	0.013164	0.013718	0.014377	0.015139	0.016003	0.016966	0.017979	0.018959	0.019900	0.020794	0.021637	0.022421	0.023141	0.023791	0.024363	0.024853	0.025254	0.025563	0.025799	0.025964	0.026060	
mt-nd4l	0.017620	0.017609	0.017616	0.017635	0.017658	0.017681	0.017694	0.017693	0.017669	0.017617	0.017530	0.017400	0.017230	0.017046	0.016849	0.016634	0.016398	0.016139	0.015854	0.015538	0.015189	0.014804	0.014378	0.013913	0.013470	0.013076	0.012732	0.012443	0.012209	0.012032	0.011915	0.011860	0.011869	0.011945	0.012088	0.012285	0.012510	0.012758	0.013025	0.013307	0.013600	0.013900	0.014204	0.014507	0.014805	0.015095	0.015367	0.015591	0.015763	0.015884	
sfmbt2	0.025371	0.024974	0.024591	0.024219	0.023852	0.023486	0.023116	0.022739	0.022350	0.021945	0.021518	0.021066	0.020584	0.020070	0.019541	0.019011	0.018498	0.018016	0.017583	0.017213	0.016923	0.016728	0.016645	0.016691	0.016893	0.017244	0.017724	0.018312	0.018989	0.019736	0.020531	0.021356	0.022190	0.023013	0.023806	0.024535	0.025171	0.025713	0.026163	0.026523	0.026791	0.026971	0.027061	0.027064	0.026981	0.026811	0.026562	0.026267	0.025945	0.025610	
kir3dx1	0.029478	0.029893	0.030322	0.030760	0.031201	0.031641	0.032075	0.032499	0.032908	0.033296	0.033659	0.033992	0.034294	0.034579	0.034839	0.035066	0.035252	0.035389	0.035468	0.035481	0.035420	0.035277	0.035043	0.034712	0.034296	0.033810	0.033261	0.032657	0.032006	0.031314	0.030590	0.029840	0.029074	0.028298	0.027519	0.026791	0.026183	0.025689	0.025304	0.025020	0.024831	0.024730	0.024710	0.024765	0.024888	0.025073	0.025305	0.025533	0.025737	0.025903	
xp_295200.3	0.021341	0.021690	0.022084	0.022508	0.022948	0.023386	0.023808	0.024198	0.024541	0.024821	0.025023	0.025132	0.025148	0.025122	0.025051	0.024924	0.024729	0.024456	0.024094	0.023632	0.023060	0.022366	0.021541	0.020580	0.019636	0.018771	0.017987	0.017282	0.016657	0.016111	0.015643	0.015254	0.014943	0.014710	0.014555	0.014472	0.014446	0.014466	0.014520	0.014598	0.014688	0.014778	0.014858	0.014915	0.014939	0.014917	0.014845	0.014746	0.014627	0.014493	
np_001073993.1	0.010486	0.011003	0.011513	0.012019	0.012522	0.013025	0.013531	0.014040	0.014556	0.015080	0.015615	0.016162	0.016723	0.017296	0.017878	0.018471	0.019074	0.019686	0.020307	0.020937	0.021575	0.022221	0.022875	0.023534	0.024179	0.024796	0.025383	0.025937	0.026453	0.026929	0.027360	0.027744	0.028077	0.028355	0.028575	0.028791	0.029092	0.029480	0.029955	0.030517	0.031165	0.031900	0.032723	0.033632	0.034628	0.035711	0.036858	0.037928	0.038896	0.039761	
mical3	0.022132	0.021496	0.020857	0.020217	0.019575	0.018934	0.018293	0.017653	0.017016	0.016382	0.015751	0.015126	0.014505	0.013891	0.013285	0.012689	0.012104	0.011533	0.010976	0.010436	0.009914	0.009413	0.008933	0.008480	0.008109	0.007842	0.007673	0.007600	0.007619	0.007725	0.007914	0.008184	0.008529	0.008946	0.009432	0.009954	0.010463	0.010955	0.011426	0.011873	0.012291	0.012677	0.013028	0.013339	0.013607	0.013829	0.014003	0.014149	0.014270	0.014367	
wdr89	0.014234	0.014299	0.014377	0.014464	0.014555	0.014646	0.014733	0.014811	0.014877	0.014926	0.014953	0.014956	0.014933	0.014901	0.014865	0.014829	0.014796	0.014770	0.014754	0.014753	0.014771	0.014810	0.014875	0.014967	0.015057	0.015127	0.015177	0.015203	0.015202	0.015174	0.015114	0.015021	0.014892	0.014725	0.014516	0.014284	0.014057	0.013838	0.013628	0.013430	0.013245	0.013075	0.012922	0.012788	0.012674	0.012583	0.012512	0.012446	0.012377	0.012302	
trmu	0.015281	0.015266	0.015252	0.015238	0.015225	0.015213	0.015202	0.015192	0.015183	0.015176	0.015170	0.015166	0.015161	0.015146	0.015118	0.015074	0.015014	0.014933	0.014830	0.014702	0.014548	0.014364	0.014149	0.013899	0.013610	0.013288	0.012944	0.012591	0.012239	0.011901	0.011588	0.011312	0.011083	0.010915	0.010818	0.010796	0.010839	0.010940	0.011092	0.011289	0.011525	0.011793	0.012087	0.012400	0.012725	0.013056	0.013383	0.013675	0.013924	0.014131	
cyp2c19	0.013357	0.013430	0.013516	0.013611	0.013711	0.013809	0.013903	0.013987	0.014056	0.014106	0.014132	0.014129	0.014097	0.014062	0.014027	0.013984	0.013926	0.013847	0.013738	0.013593	0.013405	0.013166	0.012869	0.012508	0.012116	0.011768	0.011476	0.011241	0.011063	0.010942	0.010881	0.010878	0.010936	0.011054	0.011233	0.011473	0.011747	0.011995	0.012201	0.012363	0.012477	0.012541	0.012552	0.012506	0.012401	0.012235	0.012003	0.011701	0.011338	0.010968	
hsbp1	0.020013	0.019957	0.019914	0.019882	0.019853	0.019825	0.019791	0.019748	0.019690	0.019612	0.019510	0.019380	0.019220	0.019046	0.018860	0.018662	0.018451	0.018227	0.017991	0.017742	0.017480	0.017206	0.016918	0.016619	0.016354	0.016141	0.015983	0.015879	0.015832	0.015842	0.015911	0.016041	0.016231	0.016485	0.016802	0.017156	0.017502	0.017838	0.018162	0.018472	0.018765	0.019040	0.019295	0.019528	0.019737	0.019920	0.020068	0.020143	0.020139	0.020058	
ensg00000215814	0.015251	0.021474	0.027686	0.033890	0.040088	0.046283	0.052478	0.058675	0.064877	0.071086	0.077305	0.083536	0.089793	0.096095	0.102399	0.108656	0.114819	0.120838	0.126666	0.132253	0.137552	0.142514	0.147092	0.151231	0.154814	0.157803	0.160204	0.162021	0.163258	0.163919	0.164008	0.163529	0.162487	0.160886	0.158731	0.156146	0.153341	0.150338	0.147162	0.143832	0.140370	0.136799	0.133141	0.129416	0.125647	0.121855	0.118101	0.114618	0.111424	0.108495	
ubqlnl	0.059944	0.059927	0.059972	0.060055	0.060156	0.060252	0.060321	0.060342	0.060291	0.060147	0.059888	0.059492	0.058974	0.058431	0.057848	0.057204	0.056477	0.055643	0.054681	0.053567	0.052280	0.050798	0.049097	0.047176	0.045408	0.043902	0.042655	0.041666	0.040930	0.040446	0.040209	0.040218	0.040470	0.040962	0.041690	0.042544	0.043399	0.044253	0.045093	0.045907	0.046683	0.047408	0.048068	0.048652	0.049147	0.049540	0.049816	0.049904	0.049766	0.049417	
prr13	0.006023	0.006017	0.006000	0.005975	0.005947	0.005919	0.005893	0.005875	0.005868	0.005875	0.005901	0.005947	0.006018	0.006108	0.006219	0.006352	0.006507	0.006686	0.006890	0.007119	0.007375	0.007659	0.007971	0.008312	0.008636	0.008929	0.009193	0.009430	0.009643	0.009835	0.010008	0.010164	0.010307	0.010439	0.010562	0.010672	0.010762	0.010836	0.010896	0.010947	0.010991	0.011032	0.011073	0.011118	0.011171	0.011235	0.011306	0.011349	0.011356	0.011322	
or52e4	0.013294	0.013469	0.013665	0.013873	0.014089	0.014303	0.014509	0.014700	0.014870	0.015010	0.015114	0.015175	0.015190	0.015177	0.015141	0.015085	0.015014	0.014931	0.014840	0.014744	0.014648	0.014555	0.014468	0.014396	0.014408	0.014523	0.014725	0.014998	0.015329	0.015703	0.016103	0.016516	0.016926	0.017318	0.017678	0.018011	0.018337	0.018644	0.018919	0.019151	0.019326	0.019432	0.019458	0.019390	0.019217	0.018926	0.018527	0.018156	0.017838	0.017578	
tmem46	0.008961	0.009119	0.009300	0.009496	0.009697	0.009898	0.010089	0.010263	0.010411	0.010526	0.010599	0.010624	0.010605	0.010604	0.010623	0.010657	0.010700	0.010747	0.010793	0.010832	0.010858	0.010867	0.010852	0.010811	0.010788	0.010814	0.010888	0.011009	0.011177	0.011391	0.011652	0.011959	0.012312	0.012709	0.013152	0.013581	0.013879	0.014055	0.014128	0.014116	0.014035	0.013905	0.013743	0.013566	0.013393	0.013242	0.013129	0.013032	0.012923	0.012804	
or2t8	0.020236	0.020306	0.020387	0.020476	0.020567	0.020656	0.020737	0.020807	0.020860	0.020891	0.020897	0.020871	0.020827	0.020809	0.020801	0.020780	0.020724	0.020608	0.020411	0.020109	0.019679	0.019098	0.018343	0.017398	0.016423	0.015496	0.014628	0.013828	0.013108	0.012478	0.011947	0.011527	0.011227	0.011058	0.011030	0.011102	0.011152	0.011168	0.011151	0.011103	0.011023	0.010912	0.010772	0.010603	0.010404	0.010178	0.009921	0.009626	0.009309	0.008980	
hist3h2a	0.009688	0.009843	0.010004	0.010167	0.010330	0.010491	0.010649	0.010800	0.010944	0.011076	0.011196	0.011302	0.011398	0.011516	0.011652	0.011796	0.011942	0.012079	0.012201	0.012300	0.012366	0.012391	0.012368	0.012288	0.012167	0.012024	0.011861	0.011683	0.011494	0.011297	0.011096	0.010895	0.010698	0.010508	0.010329	0.010156	0.009996	0.009854	0.009731	0.009627	0.009543	0.009479	0.009437	0.009416	0.009418	0.009442	0.009503	0.009643	0.009839	0.010085	
q8n8x7_human	0.011017	0.011868	0.012727	0.013591	0.014456	0.015320	0.016180	0.017031	0.017872	0.018700	0.019511	0.020303	0.021076	0.021832	0.022548	0.023203	0.023776	0.024245	0.024590	0.024789	0.024821	0.024664	0.024297	0.023708	0.023053	0.022396	0.021745	0.021113	0.020509	0.019942	0.019424	0.018965	0.018574	0.018261	0.018038	0.017913	0.017875	0.017907	0.017994	0.018120	0.018272	0.018433	0.018590	0.018725	0.018826	0.018876	0.018877	0.018925	0.019037	0.019203	
q8nau4_human	0.022036	0.021408	0.020799	0.020203	0.019611	0.019019	0.018419	0.017804	0.017169	0.016506	0.015808	0.015069	0.014289	0.013491	0.012684	0.011876	0.011077	0.010293	0.009534	0.008806	0.008119	0.007481	0.006899	0.006383	0.005963	0.005636	0.005391	0.005213	0.005090	0.005008	0.004954	0.004914	0.004875	0.004824	0.004746	0.004665	0.004629	0.004634	0.004677	0.004754	0.004862	0.004996	0.005153	0.005329	0.005521	0.005724	0.005936	0.006158	0.006387	0.006621	
tmem64	0.021227	0.020862	0.020484	0.020096	0.019703	0.019310	0.018919	0.018535	0.018163	0.017807	0.017470	0.017158	0.016865	0.016567	0.016264	0.015960	0.015660	0.015366	0.015083	0.014815	0.014566	0.014339	0.014139	0.013970	0.013822	0.013682	0.013547	0.013413	0.013277	0.013135	0.012985	0.012822	0.012644	0.012447	0.012227	0.012000	0.011797	0.011618	0.011461	0.011323	0.011203	0.011099	0.011009	0.010930	0.010861	0.010799	0.010748	0.010716	0.010689	0.010669	
grid1	0.009414	0.009575	0.009738	0.009902	0.010068	0.010234	0.010400	0.010565	0.010729	0.010891	0.011052	0.011209	0.011363	0.011511	0.011653	0.011788	0.011918	0.012041	0.012157	0.012267	0.012369	0.012464	0.012552	0.012633	0.012709	0.012784	0.012856	0.012926	0.012994	0.013060	0.013123	0.013183	0.013242	0.013297	0.013350	0.013400	0.013446	0.013490	0.013534	0.013581	0.013632	0.013689	0.013754	0.013830	0.013918	0.014020	0.014131	0.014205	0.014235	0.014220	
ttty14	0.035228	0.035013	0.034819	0.034639	0.034465	0.034290	0.034107	0.033907	0.033683	0.033429	0.033135	0.032796	0.032413	0.032020	0.031619	0.031211	0.030795	0.030369	0.029934	0.029489	0.029033	0.028565	0.028086	0.027596	0.027144	0.026750	0.026414	0.026138	0.025921	0.025764	0.025669	0.025635	0.025663	0.025754	0.025908	0.026117	0.026369	0.026664	0.027000	0.027377	0.027797	0.028257	0.028759	0.029301	0.029885	0.030508	0.031168	0.031840	0.032519	0.033202	
np_001007190.1	0.033020	0.032119	0.031223	0.030332	0.029441	0.028549	0.027654	0.026752	0.025843	0.024922	0.023989	0.023040	0.022079	0.021122	0.020172	0.019230	0.018299	0.017378	0.016469	0.015574	0.014693	0.013828	0.012979	0.012152	0.011411	0.010777	0.010245	0.009806	0.009456	0.009187	0.008993	0.008867	0.008804	0.008795	0.008836	0.008909	0.008997	0.009098	0.009209	0.009329	0.009457	0.009591	0.009729	0.009870	0.010011	0.010151	0.010288	0.010408	0.010508	0.010585	
cpm	0.023044	0.022736	0.022452	0.022185	0.021927	0.021667	0.021397	0.021109	0.020794	0.020442	0.020045	0.019595	0.019099	0.018611	0.018132	0.017657	0.017181	0.016698	0.016204	0.015693	0.015160	0.014600	0.014009	0.013383	0.012806	0.012309	0.011890	0.011549	0.011284	0.011093	0.010976	0.010929	0.010952	0.011044	0.011202	0.011407	0.011625	0.011853	0.012086	0.012322	0.012556	0.012786	0.013006	0.013214	0.013405	0.013577	0.013719	0.013798	0.013809	0.013753	
q6ux41-2	0.019802	0.020191	0.020566	0.020931	0.021291	0.021652	0.022019	0.022398	0.022792	0.023209	0.023653	0.024129	0.024630	0.025116	0.025590	0.026057	0.026522	0.026992	0.027473	0.027970	0.028490	0.029038	0.029621	0.030243	0.030893	0.031563	0.032253	0.032962	0.033689	0.034434	0.035195	0.035973	0.036767	0.037576	0.038399	0.039236	0.040082	0.040926	0.041759	0.042568	0.043344	0.044076	0.044753	0.045365	0.045901	0.046351	0.046717	0.047072	0.047430	0.047790	
gjb3	0.009901	0.010226	0.010545	0.010862	0.011176	0.011490	0.011806	0.012124	0.012447	0.012776	0.013112	0.013457	0.013811	0.014168	0.014524	0.014872	0.015209	0.015530	0.015829	0.016101	0.016343	0.016549	0.016713	0.016833	0.016905	0.016933	0.016920	0.016869	0.016781	0.016661	0.016511	0.016333	0.016131	0.015907	0.015664	0.015410	0.015149	0.014881	0.014603	0.014311	0.014003	0.013677	0.013331	0.012960	0.012564	0.012139	0.011691	0.011264	0.010866	0.010495	
sh3pxd2a	0.009659	0.009890	0.010131	0.010377	0.010626	0.010875	0.011122	0.011363	0.011595	0.011816	0.012022	0.012211	0.012382	0.012543	0.012694	0.012839	0.012979	0.013115	0.013249	0.013381	0.013515	0.013651	0.013791	0.013936	0.014086	0.014240	0.014402	0.014572	0.014753	0.014946	0.015153	0.015376	0.015616	0.015876	0.016158	0.016432	0.016653	0.016816	0.016922	0.016969	0.016956	0.016880	0.016741	0.016538	0.016269	0.015933	0.015542	0.015181	0.014863	0.014585	
ensg00000197370	0.052002	0.052947	0.053930	0.054939	0.055960	0.056981	0.057989	0.058972	0.059917	0.060811	0.061642	0.062396	0.063072	0.063698	0.064267	0.064771	0.065201	0.065547	0.065801	0.065954	0.065996	0.065918	0.065713	0.065374	0.064999	0.064632	0.064281	0.063949	0.063644	0.063369	0.063132	0.062937	0.062791	0.062698	0.062664	0.062694	0.062782	0.062919	0.063099	0.063311	0.063548	0.063802	0.064064	0.064327	0.064580	0.064818	0.065027	0.065184	0.065286	0.065331	
xp_496993.1	0.011994	0.011983	0.011974	0.011967	0.011961	0.011956	0.011952	0.011947	0.011942	0.011935	0.011927	0.011916	0.011904	0.011887	0.011865	0.011836	0.011799	0.011755	0.011700	0.011636	0.011560	0.011472	0.011372	0.011254	0.011142	0.011047	0.010966	0.010897	0.010838	0.010784	0.010735	0.010688	0.010639	0.010587	0.010529	0.010469	0.010411	0.010353	0.010294	0.010231	0.010163	0.010088	0.010004	0.009909	0.009803	0.009680	0.009538	0.009436	0.009378	0.009360	
sfmbt1	0.019719	0.020259	0.020816	0.021383	0.021954	0.022522	0.023082	0.023625	0.024146	0.024639	0.025096	0.025511	0.025898	0.026325	0.026797	0.027310	0.027862	0.028447	0.029064	0.029709	0.030379	0.031070	0.031778	0.032507	0.033367	0.034402	0.035609	0.036987	0.038531	0.040240	0.042110	0.044138	0.046323	0.048661	0.051149	0.053678	0.056072	0.058324	0.060425	0.062369	0.064150	0.065759	0.067191	0.068439	0.069495	0.070353	0.070998	0.071382	0.071507	0.071382	
c18orf1	0.012413	0.012613	0.012830	0.013056	0.013288	0.013519	0.013744	0.013957	0.014153	0.014326	0.014471	0.014583	0.014663	0.014738	0.014804	0.014856	0.014890	0.014899	0.014877	0.014820	0.014722	0.014578	0.014382	0.014129	0.013843	0.013535	0.013207	0.012860	0.012496	0.012118	0.011726	0.011322	0.010908	0.010486	0.010058	0.009649	0.009299	0.009012	0.008790	0.008636	0.008553	0.008542	0.008606	0.008748	0.008971	0.009277	0.009652	0.010006	0.010319	0.010590	
aldoa	0.016908	0.016905	0.016900	0.016894	0.016887	0.016882	0.016879	0.016879	0.016885	0.016897	0.016916	0.016945	0.016981	0.017020	0.017062	0.017110	0.017165	0.017231	0.017309	0.017401	0.017510	0.017638	0.017787	0.017957	0.018096	0.018184	0.018226	0.018224	0.018183	0.018104	0.017993	0.017851	0.017683	0.017492	0.017281	0.017051	0.016801	0.016534	0.016256	0.015968	0.015676	0.015382	0.015092	0.014809	0.014535	0.014277	0.014035	0.013798	0.013564	0.013331	
nos2b	0.012459	0.012443	0.012429	0.012417	0.012404	0.012391	0.012375	0.012357	0.012333	0.012305	0.012270	0.012227	0.012176	0.012121	0.012056	0.011981	0.011891	0.011783	0.011654	0.011500	0.011319	0.011108	0.010862	0.010581	0.010304	0.010046	0.009806	0.009580	0.009367	0.009164	0.008969	0.008780	0.008594	0.008410	0.008225	0.008050	0.007906	0.007791	0.007706	0.007650	0.007622	0.007622	0.007650	0.007704	0.007785	0.007891	0.008016	0.008124	0.008210	0.008276	
anxa2p2	0.018157	0.017939	0.017715	0.017488	0.017258	0.017026	0.016794	0.016562	0.016331	0.016103	0.015878	0.015658	0.015449	0.015262	0.015093	0.014931	0.014769	0.014597	0.014407	0.014191	0.013938	0.013641	0.013291	0.012883	0.012488	0.012138	0.011831	0.011568	0.011346	0.011166	0.011027	0.010928	0.010868	0.010847	0.010864	0.010902	0.010933	0.010958	0.010974	0.010982	0.010981	0.010971	0.010950	0.010918	0.010874	0.010819	0.010754	0.010704	0.010668	0.010644	
or2w3	0.008934	0.009392	0.009855	0.010321	0.010789	0.011259	0.011729	0.012197	0.012664	0.013126	0.013585	0.014037	0.014479	0.014891	0.015267	0.015598	0.015878	0.016099	0.016256	0.016340	0.016346	0.016265	0.016091	0.015819	0.015486	0.015114	0.014708	0.014274	0.013817	0.013345	0.012862	0.012374	0.011887	0.011407	0.010940	0.010538	0.010271	0.010128	0.010096	0.010161	0.010311	0.010533	0.010814	0.011140	0.011501	0.011881	0.012266	0.012634	0.012979	0.013295	
np_001004316.1	0.001743	0.003032	0.004300	0.005556	0.006806	0.008058	0.009319	0.010598	0.011901	0.013236	0.014611	0.016034	0.017498	0.018962	0.020425	0.021891	0.023362	0.024844	0.026339	0.027851	0.029384	0.030942	0.032529	0.034138	0.035571	0.036750	0.037680	0.038365	0.038810	0.039021	0.039002	0.038758	0.038293	0.037613	0.036722	0.035693	0.034642	0.033580	0.032517	0.031463	0.030428	0.029421	0.028454	0.027536	0.026676	0.025885	0.025166	0.024480	0.023815	0.023168	
ccdc56	0.021316	0.021207	0.021114	0.021031	0.020954	0.020876	0.020793	0.020700	0.020592	0.020463	0.020308	0.020123	0.019906	0.019673	0.019428	0.019177	0.018923	0.018672	0.018428	0.018194	0.017976	0.017779	0.017605	0.017462	0.017377	0.017352	0.017379	0.017447	0.017548	0.017671	0.017807	0.017947	0.018081	0.018199	0.018292	0.018381	0.018506	0.018659	0.018832	0.019017	0.019206	0.019389	0.019560	0.019709	0.019828	0.019910	0.019950	0.019975	0.019992	0.020003	
phip	0.017341	0.017054	0.016765	0.016475	0.016184	0.015896	0.015611	0.015330	0.015056	0.014789	0.014532	0.014285	0.014045	0.013779	0.013489	0.013187	0.012880	0.012580	0.012297	0.012039	0.011818	0.011643	0.011524	0.011472	0.011464	0.011446	0.011414	0.011364	0.011291	0.011193	0.011065	0.010903	0.010702	0.010460	0.010171	0.009838	0.009493	0.009143	0.008791	0.008439	0.008089	0.007744	0.007406	0.007078	0.006761	0.006459	0.006171	0.005884	0.005591	0.005294	
foxl2	0.025746	0.025442	0.025149	0.024865	0.024585	0.024306	0.024026	0.023741	0.023447	0.023142	0.022822	0.022483	0.022123	0.021741	0.021343	0.020934	0.020520	0.020109	0.019704	0.019314	0.018943	0.018598	0.018284	0.018009	0.017787	0.017619	0.017501	0.017426	0.017390	0.017387	0.017414	0.017464	0.017533	0.017615	0.017705	0.017815	0.017965	0.018152	0.018373	0.018625	0.018904	0.019207	0.019531	0.019872	0.020228	0.020594	0.020980	0.021451	0.022017	0.022674	
c14orf4	0.012818	0.012717	0.012624	0.012535	0.012448	0.012362	0.012275	0.012184	0.012088	0.011984	0.011870	0.011744	0.011602	0.011432	0.011238	0.011026	0.010798	0.010561	0.010318	0.010073	0.009831	0.009598	0.009376	0.009170	0.008994	0.008864	0.008776	0.008726	0.008711	0.008728	0.008771	0.008839	0.008927	0.009031	0.009149	0.009301	0.009487	0.009691	0.009908	0.010133	0.010360	0.010583	0.010798	0.010998	0.011178	0.011332	0.011453	0.011547	0.011634	0.011722	
dqx1	0.013380	0.013214	0.013042	0.012866	0.012688	0.012512	0.012340	0.012174	0.012017	0.011872	0.011742	0.011628	0.011527	0.011403	0.011260	0.011107	0.010951	0.010803	0.010669	0.010561	0.010485	0.010451	0.010467	0.010543	0.010636	0.010705	0.010749	0.010772	0.010773	0.010754	0.010718	0.010665	0.010596	0.010514	0.010419	0.010327	0.010271	0.010254	0.010279	0.010344	0.010452	0.010603	0.010799	0.011040	0.011327	0.011662	0.012037	0.012402	0.012743	0.013059	
syt8	0.014484	0.014317	0.014116	0.013893	0.013660	0.013427	0.013206	0.013009	0.012846	0.012728	0.012668	0.012676	0.012748	0.012825	0.012912	0.013026	0.013185	0.013404	0.013701	0.014092	0.014594	0.015223	0.015996	0.016925	0.017877	0.018767	0.019583	0.020316	0.020955	0.021490	0.021911	0.022208	0.022371	0.022388	0.022251	0.021987	0.021684	0.021359	0.021019	0.020674	0.020330	0.019996	0.019681	0.019392	0.019137	0.018925	0.018766	0.018628	0.018465	0.018280	
sfrs12	0.010010	0.010024	0.010045	0.010071	0.010098	0.010124	0.010146	0.010160	0.010165	0.010156	0.010131	0.010088	0.010032	0.009987	0.009945	0.009898	0.009836	0.009749	0.009628	0.009463	0.009245	0.008965	0.008612	0.008184	0.007770	0.007409	0.007101	0.006848	0.006654	0.006519	0.006445	0.006436	0.006493	0.006617	0.006811	0.007053	0.007294	0.007528	0.007754	0.007967	0.008166	0.008346	0.008505	0.008640	0.008748	0.008825	0.008868	0.008861	0.008804	0.008698	
plekhk1	0.000301	0.001440	0.002565	0.003680	0.004792	0.005903	0.007020	0.008147	0.009290	0.010453	0.011640	0.012858	0.014098	0.015314	0.016494	0.017633	0.018722	0.019757	0.020729	0.021633	0.022462	0.023209	0.023868	0.024431	0.024880	0.025211	0.025424	0.025523	0.025509	0.025382	0.025146	0.024802	0.024351	0.023795	0.023136	0.022450	0.021855	0.021349	0.020929	0.020593	0.020338	0.020160	0.020058	0.020027	0.020067	0.020172	0.020330	0.020471	0.020588	0.020685	
np_787104.2	0.009040	0.009714	0.010401	0.011096	0.011794	0.012490	0.013179	0.013855	0.014515	0.015152	0.015762	0.016340	0.016889	0.017440	0.017984	0.018509	0.019005	0.019459	0.019860	0.020196	0.020457	0.020631	0.020706	0.020674	0.020619	0.020574	0.020533	0.020495	0.020454	0.020407	0.020350	0.020279	0.020190	0.020080	0.019944	0.019806	0.019703	0.019630	0.019579	0.019542	0.019512	0.019481	0.019442	0.019387	0.019309	0.019201	0.019063	0.018940	0.018839	0.018760	
q8n4n6_human	0.004566	0.006232	0.007915	0.009608	0.011305	0.013000	0.014686	0.016355	0.018002	0.019620	0.021202	0.022742	0.024247	0.025759	0.027254	0.028700	0.030069	0.031329	0.032451	0.033405	0.034160	0.034687	0.034955	0.034940	0.034753	0.034453	0.034048	0.033547	0.032957	0.032288	0.031547	0.030744	0.029885	0.028981	0.028039	0.027064	0.026060	0.025035	0.023996	0.022951	0.021908	0.020875	0.019858	0.018867	0.017908	0.016989	0.016119	0.015309	0.014559	0.013870	
smek3p	0.014192	0.014506	0.014853	0.015221	0.015599	0.015975	0.016337	0.016675	0.016975	0.017227	0.017419	0.017539	0.017598	0.017667	0.017742	0.017808	0.017852	0.017861	0.017821	0.017719	0.017542	0.017275	0.016906	0.016425	0.015911	0.015403	0.014905	0.014422	0.013957	0.013516	0.013102	0.012720	0.012374	0.012069	0.011809	0.011562	0.011280	0.010971	0.010644	0.010311	0.009979	0.009660	0.009362	0.009096	0.008870	0.008696	0.008583	0.008547	0.008584	0.008688	
np_997344.1	0.015702	0.015407	0.015107	0.014806	0.014503	0.014202	0.013905	0.013613	0.013328	0.013052	0.012787	0.012535	0.012291	0.012035	0.011773	0.011518	0.011278	0.011065	0.010889	0.010761	0.010691	0.010690	0.010768	0.010933	0.011142	0.011368	0.011607	0.011851	0.012096	0.012333	0.012559	0.012766	0.012948	0.013099	0.013214	0.013289	0.013330	0.013334	0.013302	0.013234	0.013128	0.012985	0.012805	0.012585	0.012327	0.012030	0.011702	0.011406	0.011152	0.010944	
q6zsn9_human	0.016950	0.017535	0.018104	0.018664	0.019219	0.019777	0.020344	0.020926	0.021529	0.022159	0.022824	0.023529	0.024259	0.024948	0.025602	0.026231	0.026850	0.027472	0.028108	0.028771	0.029476	0.030233	0.031056	0.031951	0.032784	0.033501	0.034110	0.034619	0.035035	0.035365	0.035616	0.035797	0.035914	0.035974	0.035985	0.035982	0.036009	0.036058	0.036123	0.036197	0.036274	0.036345	0.036404	0.036445	0.036460	0.036443	0.036392	0.036347	0.036315	0.036297	
np_997384.1	0.016278	0.016686	0.017121	0.017575	0.018036	0.018497	0.018945	0.019374	0.019771	0.020128	0.020434	0.020681	0.020875	0.021068	0.021246	0.021392	0.021488	0.021516	0.021456	0.021291	0.021003	0.020573	0.019983	0.019223	0.018456	0.017757	0.017129	0.016579	0.016110	0.015728	0.015438	0.015245	0.015152	0.015167	0.015292	0.015486	0.015672	0.015842	0.015986	0.016099	0.016171	0.016196	0.016165	0.016071	0.015906	0.015663	0.015344	0.015006	0.014663	0.014319	
np_997529.1	0.016976	0.017374	0.017795	0.018232	0.018677	0.019124	0.019564	0.019990	0.020395	0.020772	0.021113	0.021410	0.021671	0.021937	0.022196	0.022435	0.022639	0.022792	0.022880	0.022888	0.022800	0.022602	0.022278	0.021819	0.021324	0.020842	0.020381	0.019950	0.019558	0.019211	0.018918	0.018687	0.018526	0.018444	0.018448	0.018521	0.018618	0.018736	0.018868	0.019008	0.019152	0.019295	0.019429	0.019551	0.019655	0.019735	0.019789	0.019830	0.019857	0.019870	
il17c	0.011237	0.012885	0.014602	0.016362	0.018141	0.019912	0.021650	0.023329	0.024925	0.026412	0.027764	0.028956	0.030018	0.031124	0.032242	0.033321	0.034309	0.035155	0.035806	0.036211	0.036319	0.036077	0.035433	0.034357	0.033248	0.032285	0.031476	0.030828	0.030347	0.030039	0.029913	0.029974	0.030229	0.030686	0.031351	0.032149	0.032949	0.033744	0.034524	0.035285	0.036018	0.036717	0.037375	0.037984	0.038538	0.039030	0.039447	0.039764	0.039994	0.040158	
ensg00000165296	0.010554	0.010655	0.010764	0.010881	0.011001	0.011123	0.011243	0.011359	0.011468	0.011568	0.011655	0.011727	0.011780	0.011810	0.011816	0.011800	0.011762	0.011703	0.011624	0.011525	0.011407	0.011271	0.011117	0.010947	0.010778	0.010615	0.010461	0.010316	0.010182	0.010058	0.009947	0.009848	0.009763	0.009694	0.009640	0.009619	0.009655	0.009739	0.009866	0.010029	0.010220	0.010432	0.010659	0.010894	0.011129	0.011358	0.011567	0.011708	0.011778	0.011778	
znf85	0.007903	0.008468	0.009044	0.009626	0.010210	0.010792	0.011368	0.011935	0.012488	0.013023	0.013537	0.014025	0.014490	0.014951	0.015408	0.015855	0.016289	0.016705	0.017100	0.017467	0.017805	0.018107	0.018370	0.018593	0.018826	0.019087	0.019371	0.019674	0.019990	0.020316	0.020645	0.020973	0.021296	0.021609	0.021906	0.022213	0.022571	0.022975	0.023421	0.023901	0.024410	0.024943	0.025494	0.026057	0.026627	0.027197	0.027757	0.028262	0.028702	0.029071	
cyp46a1	0.024135	0.023898	0.023678	0.023468	0.023265	0.023062	0.022855	0.022637	0.022403	0.022149	0.021868	0.021556	0.021204	0.020816	0.020405	0.019976	0.019531	0.019076	0.018612	0.018145	0.017677	0.017213	0.016755	0.016308	0.015862	0.015493	0.015226	0.015050	0.014956	0.014932	0.014970	0.015057	0.015185	0.015343	0.015521	0.015699	0.015882	0.016066	0.016243	0.016413	0.016574	0.016724	0.016861	0.016985	0.017093	0.017184	0.017255	0.017291	0.017243	0.017131	
np_079137.1	0.007414	0.007715	0.008028	0.008349	0.008672	0.008994	0.009311	0.009617	0.009909	0.010182	0.010432	0.010655	0.010856	0.011065	0.011277	0.011485	0.011679	0.011850	0.011991	0.012093	0.012147	0.012144	0.012077	0.011939	0.011790	0.011657	0.011539	0.011437	0.011351	0.011280	0.011226	0.011188	0.011165	0.011159	0.011170	0.011199	0.011250	0.011325	0.011426	0.011553	0.011708	0.011892	0.012106	0.012352	0.012631	0.012944	0.013287	0.013632	0.013967	0.014289	
rnaseh2c	0.030784	0.032643	0.034563	0.036522	0.038496	0.040465	0.042404	0.044293	0.046108	0.047827	0.049428	0.050888	0.052235	0.053617	0.055004	0.056347	0.057597	0.058705	0.059623	0.060301	0.060690	0.060742	0.060407	0.059651	0.058739	0.057798	0.056837	0.055863	0.054887	0.053915	0.052958	0.052023	0.051120	0.050256	0.049440	0.048671	0.047938	0.047243	0.046590	0.045984	0.045428	0.044925	0.044481	0.044097	0.043778	0.043528	0.043344	0.043183	0.043034	0.042888	
spinlw1	0.013088	0.013500	0.013908	0.014315	0.014721	0.015126	0.015532	0.015939	0.016348	0.016760	0.017176	0.017596	0.018021	0.018450	0.018881	0.019312	0.019741	0.020164	0.020582	0.020990	0.021387	0.021771	0.022140	0.022492	0.022838	0.023175	0.023496	0.023793	0.024058	0.024283	0.024460	0.024582	0.024640	0.024626	0.024533	0.024382	0.024214	0.024030	0.023828	0.023607	0.023366	0.023103	0.022819	0.022512	0.022180	0.021823	0.021448	0.021103	0.020793	0.020512	
zbed2	0.021290	0.020993	0.020691	0.020386	0.020080	0.019775	0.019472	0.019173	0.018881	0.018598	0.018324	0.018063	0.017813	0.017561	0.017307	0.017053	0.016799	0.016548	0.016301	0.016058	0.015821	0.015591	0.015371	0.015160	0.014966	0.014791	0.014635	0.014495	0.014372	0.014265	0.014172	0.014093	0.014027	0.013973	0.013931	0.013897	0.013863	0.013824	0.013775	0.013708	0.013619	0.013502	0.013351	0.013160	0.012924	0.012636	0.012302	0.011984	0.011695	0.011439	
np_997283.1	0.009635	0.009598	0.009550	0.009495	0.009437	0.009380	0.009328	0.009286	0.009258	0.009247	0.009257	0.009293	0.009351	0.009403	0.009452	0.009502	0.009558	0.009623	0.009701	0.009798	0.009918	0.010064	0.010242	0.010454	0.010662	0.010849	0.011015	0.011161	0.011285	0.011387	0.011468	0.011527	0.011563	0.011577	0.011568	0.011550	0.011546	0.011548	0.011551	0.011548	0.011533	0.011501	0.011444	0.011357	0.011234	0.011068	0.010860	0.010646	0.010432	0.010215	
krtap19-6	0.013801	0.014046	0.014296	0.014549	0.014805	0.015063	0.015321	0.015579	0.015835	0.016088	0.016338	0.016583	0.016814	0.017007	0.017161	0.017278	0.017362	0.017416	0.017441	0.017441	0.017419	0.017376	0.017318	0.017244	0.017146	0.017023	0.016876	0.016708	0.016522	0.016321	0.016106	0.015881	0.015649	0.015411	0.015171	0.014952	0.014790	0.014683	0.014630	0.014627	0.014673	0.014766	0.014904	0.015084	0.015306	0.015566	0.015866	0.016222	0.016631	0.017084	
lce5a	0.025003	0.025619	0.026254	0.026898	0.027547	0.028193	0.028829	0.029448	0.030043	0.030607	0.031134	0.031617	0.032065	0.032533	0.033004	0.033458	0.033873	0.034227	0.034499	0.034668	0.034711	0.034608	0.034336	0.033883	0.033387	0.032909	0.032445	0.031994	0.031551	0.031114	0.030680	0.030246	0.029810	0.029367	0.028917	0.028476	0.028078	0.027719	0.027395	0.027103	0.026840	0.026602	0.026386	0.026187	0.026004	0.025831	0.025675	0.025583	0.025564	0.025614	
il18bp	0.013979	0.014658	0.015341	0.016027	0.016714	0.017399	0.018082	0.018758	0.019428	0.020088	0.020736	0.021372	0.022003	0.022668	0.023363	0.024080	0.024811	0.025547	0.026283	0.027008	0.027715	0.028397	0.029046	0.029651	0.030157	0.030554	0.030850	0.031057	0.031184	0.031242	0.031241	0.031192	0.031104	0.030988	0.030855	0.030703	0.030530	0.030352	0.030185	0.030046	0.029950	0.029916	0.029958	0.030093	0.030338	0.030710	0.031204	0.031716	0.032223	0.032722	
fam101a	0.010190	0.010526	0.010878	0.011240	0.011608	0.011977	0.012341	0.012697	0.013040	0.013364	0.013665	0.013938	0.014178	0.014382	0.014558	0.014710	0.014844	0.014967	0.015084	0.015202	0.015326	0.015462	0.015617	0.015798	0.016057	0.016415	0.016874	0.017436	0.018103	0.018878	0.019761	0.020756	0.021864	0.023087	0.024427	0.025886	0.027461	0.029152	0.030961	0.032888	0.034934	0.037099	0.039383	0.041787	0.044311	0.046957	0.049703	0.052417	0.055073	0.057663	
q6zvn6_human	0.012433	0.012656	0.012875	0.013093	0.013308	0.013522	0.013736	0.013949	0.014162	0.014375	0.014590	0.014806	0.015026	0.015258	0.015502	0.015760	0.016034	0.016325	0.016634	0.016962	0.017310	0.017681	0.018075	0.018494	0.018960	0.019474	0.020030	0.020621	0.021240	0.021880	0.022534	0.023195	0.023856	0.024511	0.025151	0.025780	0.026408	0.027036	0.027664	0.028293	0.028924	0.029557	0.030193	0.030833	0.031476	0.032124	0.032786	0.033510	0.034293	0.035123	
elk1	0.001998	0.003445	0.004905	0.006372	0.007842	0.009311	0.010773	0.012224	0.013660	0.015076	0.016466	0.017827	0.019170	0.020539	0.021909	0.023249	0.024530	0.025720	0.026789	0.027706	0.028442	0.028964	0.029242	0.029251	0.029066	0.028740	0.028287	0.027725	0.027070	0.026338	0.025545	0.024709	0.023844	0.022969	0.022098	0.021292	0.020623	0.020089	0.019686	0.019412	0.019262	0.019234	0.019324	0.019528	0.019843	0.020267	0.020791	0.021395	0.022067	0.022798	
mef2d	0.009249	0.009403	0.009537	0.009660	0.009777	0.009897	0.010025	0.010168	0.010335	0.010531	0.010763	0.011039	0.011351	0.011654	0.011947	0.012233	0.012518	0.012806	0.013100	0.013406	0.013728	0.014069	0.014435	0.014826	0.015159	0.015402	0.015556	0.015621	0.015598	0.015488	0.015293	0.015014	0.014650	0.014204	0.013677	0.013122	0.012628	0.012194	0.011820	0.011504	0.011246	0.011045	0.010900	0.010810	0.010775	0.010793	0.010858	0.010938	0.011027	0.011123	
cntn6	0.016052	0.016565	0.017100	0.017650	0.018207	0.018761	0.019305	0.019830	0.020328	0.020791	0.021210	0.021577	0.021898	0.022219	0.022532	0.022820	0.023068	0.023263	0.023388	0.023429	0.023372	0.023200	0.022899	0.022459	0.021962	0.021452	0.020936	0.020422	0.019916	0.019427	0.018961	0.018526	0.018129	0.017778	0.017480	0.017214	0.016939	0.016659	0.016378	0.016100	0.015830	0.015571	0.015327	0.015102	0.014901	0.014727	0.014584	0.014463	0.014366	0.014293	
krtap13-1	0.007737	0.008206	0.008667	0.009122	0.009575	0.010029	0.010488	0.010953	0.011430	0.011920	0.012427	0.012954	0.013498	0.014040	0.014583	0.015134	0.015697	0.016279	0.016885	0.017520	0.018191	0.018903	0.019662	0.020473	0.021318	0.022186	0.023076	0.023984	0.024909	0.025848	0.026798	0.027757	0.028723	0.029693	0.030665	0.031663	0.032723	0.033843	0.035015	0.036235	0.037497	0.038796	0.040125	0.041480	0.042856	0.044246	0.045628	0.046900	0.048046	0.049067	
tbc1d20	0.022039	0.022387	0.022726	0.023059	0.023392	0.023726	0.024067	0.024418	0.024783	0.025165	0.025568	0.025997	0.026438	0.026836	0.027191	0.027506	0.027788	0.028041	0.028270	0.028481	0.028677	0.028863	0.029046	0.029226	0.029326	0.029319	0.029214	0.029020	0.028743	0.028394	0.027979	0.027507	0.026986	0.026425	0.025832	0.025266	0.024811	0.024460	0.024210	0.024052	0.023982	0.023993	0.024079	0.024235	0.024453	0.024730	0.025038	0.025259	0.025380	0.025406	
pou2f2	0.019178	0.019300	0.019402	0.019491	0.019575	0.019660	0.019753	0.019860	0.019990	0.020147	0.020340	0.020576	0.020847	0.021114	0.021383	0.021664	0.021969	0.022309	0.022694	0.023135	0.023643	0.024228	0.024903	0.025671	0.026403	0.027046	0.027601	0.028066	0.028445	0.028736	0.028940	0.029059	0.029093	0.029042	0.028908	0.028720	0.028528	0.028335	0.028144	0.027955	0.027772	0.027596	0.027430	0.027275	0.027134	0.027008	0.026906	0.026868	0.026897	0.026995	
c15orf39	0.007042	0.007240	0.007419	0.007586	0.007748	0.007912	0.008085	0.008274	0.008484	0.008725	0.009001	0.009320	0.009676	0.010031	0.010397	0.010789	0.011226	0.011723	0.012297	0.012964	0.013741	0.014645	0.015692	0.016892	0.018098	0.019248	0.020339	0.021372	0.022346	0.023260	0.024114	0.024906	0.025638	0.026306	0.026912	0.027455	0.027942	0.028378	0.028771	0.029128	0.029455	0.029760	0.030048	0.030328	0.030605	0.030887	0.031179	0.031480	0.031790	0.032108	
siglec11	0.003359	0.003758	0.004163	0.004572	0.004983	0.005393	0.005801	0.006203	0.006598	0.006984	0.007358	0.007717	0.008061	0.008389	0.008704	0.009005	0.009292	0.009567	0.009830	0.010081	0.010322	0.010551	0.010771	0.010982	0.011189	0.011390	0.011580	0.011754	0.011908	0.012036	0.012134	0.012197	0.012219	0.012197	0.012125	0.012015	0.011891	0.011752	0.011595	0.011417	0.011215	0.010987	0.010732	0.010445	0.010124	0.009768	0.009384	0.009034	0.008726	0.008458	
rbm41	0.012884	0.013263	0.013661	0.014071	0.014487	0.014901	0.015309	0.015703	0.016077	0.016424	0.016738	0.017012	0.017249	0.017472	0.017680	0.017868	0.018034	0.018172	0.018278	0.018348	0.018378	0.018364	0.018302	0.018191	0.018116	0.018108	0.018159	0.018263	0.018414	0.018603	0.018825	0.019072	0.019338	0.019616	0.019899	0.020163	0.020375	0.020528	0.020618	0.020638	0.020583	0.020449	0.020228	0.019916	0.019508	0.018997	0.018400	0.017845	0.017351	0.016919	
wdr85	0.028270	0.027317	0.026353	0.025381	0.024406	0.023432	0.022463	0.021504	0.020559	0.019632	0.018726	0.017848	0.016992	0.016144	0.015317	0.014529	0.013796	0.013136	0.012566	0.012103	0.011765	0.011569	0.011531	0.011664	0.011842	0.012010	0.012168	0.012313	0.012443	0.012559	0.012657	0.012736	0.012796	0.012834	0.012850	0.012845	0.012830	0.012816	0.012812	0.012826	0.012869	0.012949	0.013076	0.013260	0.013510	0.013834	0.014231	0.014636	0.015037	0.015436	
prpf8	0.010791	0.011358	0.011935	0.012518	0.013106	0.013695	0.014284	0.014870	0.015449	0.016021	0.016582	0.017130	0.017660	0.018156	0.018623	0.019062	0.019478	0.019874	0.020252	0.020617	0.020971	0.021318	0.021662	0.022009	0.022454	0.023033	0.023747	0.024596	0.025580	0.026698	0.027951	0.029339	0.030862	0.032519	0.034311	0.036207	0.038148	0.040115	0.042094	0.044068	0.046020	0.047933	0.049791	0.051579	0.053278	0.054874	0.056338	0.057599	0.058653	0.059506	
c20orf51	0.008667	0.009187	0.009707	0.010225	0.010742	0.011258	0.011775	0.012292	0.012809	0.013327	0.013846	0.014367	0.014891	0.015415	0.015929	0.016419	0.016873	0.017280	0.017627	0.017901	0.018091	0.018185	0.018169	0.018035	0.017852	0.017652	0.017438	0.017212	0.016978	0.016739	0.016497	0.016255	0.016016	0.015783	0.015559	0.015368	0.015238	0.015161	0.015126	0.015125	0.015147	0.015182	0.015221	0.015255	0.015273	0.015266	0.015224	0.015142	0.015020	0.014862	
hsfx1	0.030761	0.031715	0.032706	0.033721	0.034748	0.035775	0.036789	0.037777	0.038726	0.039626	0.040461	0.041222	0.041908	0.042561	0.043177	0.043749	0.044267	0.044722	0.045107	0.045413	0.045630	0.045751	0.045766	0.045673	0.045568	0.045496	0.045459	0.045459	0.045498	0.045578	0.045701	0.045871	0.046088	0.046355	0.046674	0.047047	0.047472	0.047947	0.048468	0.049034	0.049640	0.050286	0.050967	0.051681	0.052426	0.053199	0.053978	0.054646	0.055184	0.055594	
s100a11	0.032219	0.033352	0.034552	0.035793	0.037052	0.038305	0.039528	0.040696	0.041786	0.042772	0.043632	0.044341	0.044921	0.045516	0.046095	0.046614	0.047025	0.047283	0.047340	0.047151	0.046669	0.045849	0.044643	0.043021	0.041303	0.039639	0.038039	0.036514	0.035076	0.033736	0.032505	0.031393	0.030412	0.029574	0.028888	0.028325	0.027821	0.027374	0.026983	0.026648	0.026367	0.026139	0.025964	0.025839	0.025766	0.025741	0.025762	0.025810	0.025884	0.025983	
dgcr6l	0.017864	0.017521	0.017185	0.016855	0.016527	0.016198	0.015864	0.015523	0.015171	0.014804	0.014421	0.014017	0.013600	0.013212	0.012859	0.012540	0.012258	0.012014	0.011808	0.011643	0.011519	0.011438	0.011400	0.011409	0.011493	0.011660	0.011906	0.012224	0.012611	0.013061	0.013570	0.014132	0.014744	0.015400	0.016096	0.016790	0.017422	0.017990	0.018492	0.018926	0.019290	0.019581	0.019798	0.019939	0.020002	0.019985	0.019893	0.019772	0.019629	0.019460	
c1orf119	0.011172	0.011859	0.012557	0.013262	0.013970	0.014676	0.015377	0.016068	0.016744	0.017402	0.018037	0.018646	0.019234	0.019829	0.020416	0.020976	0.021490	0.021938	0.022301	0.022561	0.022697	0.022690	0.022522	0.022180	0.021811	0.021477	0.021174	0.020898	0.020646	0.020414	0.020197	0.019994	0.019798	0.019608	0.019419	0.019237	0.019071	0.018913	0.018757	0.018596	0.018423	0.018230	0.018011	0.017759	0.017466	0.017125	0.016738	0.016348	0.015961	0.015577
[truncated: 3,022,891 more chars]
