# Supplementary material for: Arena3D: visualizing time-driven phenotypic differences in biological systems
Source: BMC Bioinformatics. 2012 Mar 22;13:45. doi: 10.1186/1471-2105-13-45 (PMC3368716; doi:10.1186/1471-2105-13-45)
Supplement: Additional file 2 — The ESC core network. List of the genes involved in the ESC core network along with their description from Ensemble release 63 [31], as described in [22]. [file 1471-2105-13-45-S2.TSV]

# -- List of genes involved in the ESC core network.
# GeneName	Description
arid3b	AT rich interactive domain 3B (Bright like)
cdc2a	Cyclin-dependent kinase 1
elys	AT hook containing transcription factor 1
errs	estrogen-related receptor beta
ewsr1	RNA-binding protein EWS
gata2b	GATA-binding protein 2b
hdac2	histone deacetylase 2
ilf2	interleukin enhancer binding factor 2
mybbp1a	MYB binding protein (P160) 1a
nac1	nucleus accumbens associated 1, BEN and BTB (POZ) domain containing
nanog	homeobox protein NANOG
oct4	POU domain, class 5, transcription factor 1
prmt1	protein arginine methyltransferase 1
rex1	REX1, RNA exonuclease 1 homolog
rif1	RAP1 interacting factor homolog (yeast)
rnf2	ring finger protein 2
sall1	sal-like 1 (Drosophila)
sall4	sal-like 4 (Drosophila)
smarcad1	SWI/SNF-related, matrix-associated actin-dependent regulator of chromatin, subfamily a, containing DEAD/H box 1
smarcc1	SWI/SNF related, matrix associated, actin dependent regulator of chromatin, subfamily c, member 1
trim28	tripartite motif containing 28
wdr18	WD repeat domain 18
yy1	YY1 transcription factor
zfp198	zinc finger protein 198
zfp219	zinc finger protein 219
zfp281	zinc finger protein 281
