# Supplementary material for: Arena3D: visualizing time-driven phenotypic differences in biological systems
Source: BMC Bioinformatics. 2012 Mar 22;13:45. doi: 10.1186/1471-2105-13-45 (PMC3368716; doi:10.1186/1471-2105-13-45)
Supplement: Additional file 3 — Time series values for genes in the ESC core network. List of the genes involved in the ESC core network along with their associated time series values for the four levels: histone acetylation, chromatin binding, mRNA and protein levels for the 3 days of the experiment. [file 1471-2105-13-45-S3.TSV]

# The time point associated values for each gene in the ESC core network for different levels of information.
# Gene_Name	Day_1	Day_3	Day_5
# -- histone acetylation
Prmt1	-0.325605481159985	-0.107239826018609	-0.17130366258533
Rnf2	0.0649705859845564	0.142836527520678	-0.029148467230392
Yy1	0.133849266791568	0.141537918182160	0.142324522506478
Smarcad1	-0.216590018726106	-0.107348063546995	-0.188004616222124
Rex1	-0.326500962074775	-0.261026746844056	-0.186868389400954
Wdr18	0.129094797042169	0.0483542793552903	-0.0521472658724752
Elys	-0.00128841042689140	0.277339147217413	-0.0199672192274646
Rif1	0.238063928489806	0.282162238168249	-0.00288394700640401
Hdac2	0.178953176035116	0.308596784233093	0.0865452266661093
Smarcc1	-0.127628804305277	0.0650977478444225	-0.0703053215221261
Sall1	-0.296975838435901	-0.125563382679438	-0.289672529300283
Mybbp1a	0.219606469409287	-0.0414174964253704	-0.130445952511178
Nac1	0	0	0
Gata2b	-0.44122237653779	-0.46148810618534	-0.174399617195359
Sall4	-0.07163634653405	-0.0619708985002725	-0.100554251587086
Nanog	-0.214069785295794	-0.144841016808128	-0.160589282405519
Esrrb	0.0286366241335876	0.0517757976790467	0.157685212606437
Arid3b	-0.286057785488017	-0.129486483960911	-0.138672973219269
Oct4	0.189100309884903	-0.160034893969913	-0.363170816199628
Zfp281	0.0437570017560401	0.143603506521407	-0.059944233600325
Trim28	-0.215081400537461	-0.073708972560511	-0.228966052639575
Ilf2	-0.127365915342877	-0.168708320318207	-0.271093948564546
Zfp219	0.0841520017684685	0.0537463088805825	-0.107483631897545
Ewsr1	0.138318606333351	0.0483967446312874	-0.0659686369741924
Cdc2a	0.0778430079042458	0.164444944112266	0.0209930168166865
Zfp198	0.00537286851249068	-0.0169097439278575	-0.00458201143712486
# -- RNA pol II binding accessibility
Prmt1	0.0612150115830422	0.159727240327627	-0.0251353207863235
Rnf2	0.084926276081792	0.200311247125189	-0.0102086643523429
Yy1	-0.129854331818313	-0.0685861677767155	-0.0659904690427634
Smarcad1	0.0129684084341046	0.267633864018003	0.11618022401187
Rex1	-0.077906446617949	-0.047957059132686	-0.0712218317402683
Wdr18	-0.139488244781194	-0.0594753258114814	0.00896145657838021
Elys	0.219094053718144	0.164694794465004	0.149612395700719
Rif1	0	0	0
Hdac2	-0.097326149790567	-0.0882491885040085	-0.228420905409762
Smarcc1	-0.0169319020929246	0.143533062423429	0.103531082876052
Sall1	-0.161010066260914	0.205849648379814	-0.123751799452534
Mybbp1a	-0.0132794827767419	-0.0296836269146944	0.0566023198727805
Nac1	0	0	0
Gata2b	-0.111981771518233	-0.317136069916138	-0.084233442534566
Sall4	0.189796483222420	0.212269445251413	0.216457779670944
Nanog	0.0958557095179077	0.196246027729593	0.265485142820657
Esrrb	0.0276332060123975	0.181067934651747	0.17023389238677
Arid3b	-0.129241256431632	-0.09086622481906	-0.110306136083451
Oct4	0.0088973106330796	-0.0465373770870532	-0.03215899148949
Zfp281	-0.116098001214728	-0.108469276155404	-0.082485615463972
Trim28	0.111946300408140	0.240709200090191	0.0881302244672988
Ilf2	-0.0103078529900062	0.125890263759009	0.000633017854098232
Zfp219	0	0	0
Ewsr1	0.0801803214563355	0.178041305726061	0.211634280715849
Cdc2a	0.00150354959428010	0.163175683063041	0.0902103790720085
Zfp198	0.0299065770615680	-0.0166219078555228	0.0584323793894719
# -- mRNA levels
Prmt1	0.0262225461812007	0.590572683182629	0.27548615971302
Rnf2	0.0386238295222717	-0.279377772990427	-0.367139660424728
Yy1	0.270254859076995	0.109796537787564	0.124175827900558
Smarcad1	0.086522925172036	-0.198450120288511	-0.321168743499084
Rex1	0.0559879123157886	-0.0453041716347783	-0.134156121228980
Wdr18	0.279320121545225	0.0963237718576353	0.00114506440319183
Elys	0.0158912025526268	-0.252795367922601	0.146835856476824
Rif1	-0.177308718747178	-0.945692859078432	0.0155963871078223
Hdac2	0.243858201201931	0.432064980756736	0.0500225277471888
Smarcc1	0.162945921551756	0.249601164401678	0.169500719305320
Sall1	0.203319430692575	0.0819149186196372	-0.0272808041450834
Mybbp1a	0.188911543520245	-0.125885577299487	-0.0876857082195981
Nac1	0	0	0
Gata2b	-0.332778641211733	-0.108675286498615	0.117314324827338
Sall4	0.250539346178474	0.131623745026151	0.14527331540015
Nanog	0.353830636090268	0.226382055199934	0.111400582231070
Esrrb	-0.179749834138451	-0.529274709998177	-1.60235063759828
Arid3b	0.0538828536970331	0.135678332536325	0.191346501986451
Oct4	0.404261754095783	0.325685132153257	-0.577269413069045
Zfp281	-0.0788315167596479	-0.861746546296708	-0.279969709591306
Trim28	0.191390947423147	-0.187629506241882	-0.457410054751671
Ilf2	0.287080215829326	0.0551517352229114	-0.0140998971872815
Zfp219	0.217125459275877	0.203524973158423	-0.112696581654251
Ewsr1	0.0248835475699438	0.0909123140185654	0.122819590934600
Cdc2a	0.167852409187317	0.322586034764825	0.296748422375727
Zfp198	-0.0682652147119501	-0.183233115401674	0.079559716030778
# -- protein levels
Prmt1	-0.0919073995906991	-0.156628851073134	-0.065823347287646
Rnf2	-0.0718302885926737	-0.088527534558694	-0.191733072262656
Yy1	0.0452405640070151	-0.0252531197872570	-0.0187633819832111
Smarcad1	0.0391706214655935	-0.111666844149486	-0.163131879621397
Rex1	0	0	0
Wdr18	0.00235956505339827	-0.0437127221993762	-0.0408436782820080
Elys	-0.0428822775060773	0.0209115574763490	0.0459382608616694
Rif1	0.00203076231646917	-0.0290939231492639	-0.0529955406361187
Hdac2	-0.0702508404803637	-0.116470513861598	-0.108398704883626
Smarcc1	-0.073337692479033	-0.082136410227474	-0.0678686197810458
Sall1	-0.150718301476423	-0.293942149969206	-0.468308814144935
Mybbp1a	0.004252278997122	-0.117900172784841	-0.207157639280585
Nac1	0	0	0
Gata2b	0	0	0
Sall4	-0.00387542738212522	-0.18441935179368	-0.188667604063097
Nanog	-1.41340707134478	-2.21305405108802	-2.27845484293771
Esrrb	-0.210185545410944	-0.47003034989003	-0.76022420945431
Arid3b	-0.0582961786476437	-0.0896883246468956	0.0199873778573984
Oct4	-0.00563061208975085	-0.203508594649692	-0.271742760292389
Zfp281	0.0273872160951513	-0.169724855450819	-0.0884075525819713
Trim28	-0.110171702786971	-0.107429616007382	-0.102293907938164
Ilf2	-0.0273208130514761	-0.146170650628404	-0.164727220404929
Zfp219	0.083265710587661	-0.0331613412369653	0.0296770840364544
Ewsr1	-0.0569412145228433	-0.144947267985042	-0.043845329921876
Cdc2a	-0.0375092843707208	0.0761094688338352	0.0739788060975406
Zfp198	-0.0517833380919611	0.0255652354410484	0.0854771107878502
