# Supplementary material for: Arena3D: visualizing time-driven phenotypic differences in biological systems
Source: BMC Bioinformatics. 2012 Mar 22;13:45. doi: 10.1186/1471-2105-13-45 (PMC3368716; doi:10.1186/1471-2105-13-45)
Supplement: Additional file 4 — List of potentially interesting mitotic genes. Subset of genes involved in cell division, chosen according to the targets discussed in [24], along with their description from Ensemble release 63 [31]. [file 1471-2105-13-45-S4.TSV]

# -- List of potentially interesting mitotic genes.
# GeneName	Description
anln	anillin, actin binding protein
aurkb	aurora kinase B
bard1	BRCA1 associated RING domain 1
c13orf23	chromosome 13 open reading frame 23
c14orf54	family with sequence similarity 71, member D
cabp7	calcium binding protein 7
cenpe	centromere protein E, 312kDa
ckap5	cytoskeleton associated protein 5
ect2	epithelial cell transforming sequence 2 oncogene
incenp	inner centromere protein antigens 135/155kDa
kif11	kinesin family member 11
kif23	kinesin family member 23
lsm14a	LSM14A, SCD6 homolog A (S. cerevisiae)
mfsd3	major facilitator superfamily domain containing 3
myh9	myosin, heavy chain 9, non-muscle
plk1	polo-like kinase 1
prc1	protein regulator of cytokinesis 1
ptger2	prostaglandin E receptor 2 (subtype EP2), 53kDa
rab24	member RAS oncogene family
racgap1	Rac GTPase activating protein 1
rgma	RGM domain family, member A
tor1aip1	torsin A interacting protein 1
tpx2	microtubule-associated, homolog (Xenopus laevis)
