# Supplementary material for: Arena3D: visualizing time-driven phenotypic differences in biological systems
Source: BMC Bioinformatics. 2012 Mar 22;13:45. doi: 10.1186/1471-2105-13-45 (PMC3368716; doi:10.1186/1471-2105-13-45)
Supplement: Additional file 5 — Time series values for potentially interesting mitotic genes. Subset of genes involved in cell division, chosen according to the targets discussed in [24], along with their associated time series values corresponding to the seven phenotypes for 90 time points. [file 1471-2105-13-45-S5.TSV]

# The scores assigned for each phenotype for a set of mitotic genes. Time points: 90.
#Gene_Name	t0�t89
# -- Mitotic Delay
plk1	0.189630	0.195578	0.201620	0.207722	0.213850	0.219970	0.226048	0.232049	0.237940	0.243685	0.249252	0.254605	0.259776	0.265007	0.270207	0.275237	0.279958	0.284230	0.287914	0.290872	0.292963	0.294049	0.293990	0.292665	0.290559	0.288057	0.285198	0.282024	0.278573	0.274887	0.271007	0.266971	0.262822	0.258598	0.254341	0.250099	0.245972	0.241952	0.238015	0.234136	0.230290	0.226453	0.222600	0.218705	0.214744	0.210692	0.206530	0.202293	0.197995
cenpe	0.126751	0.124880	0.123020	0.121167	0.119315	0.117460	0.115596	0.113719	0.111822	0.109902	0.107953	0.105969	0.103965	0.101993	0.100031	0.098047	0.096009	0.093886	0.091647	0.089261	0.086695	0.083920	0.080903	0.077630	0.074447	0.071511	0.068836	0.066432	0.064312	0.062489	0.060974	0.059780	0.058918	0.058402	0.058242	0.058342	0.058525	0.058772	0.059067	0.059394	0.059737	0.060080	0.060408	0.060703	0.060951	0.061135	0.061246	0.061318	0.061366
c13orf23	0.008091	0.008656	0.009235	0.009824	0.010416	0.011007	0.011591	0.012163	0.012718	0.013251	0.013755	0.014227	0.014665	0.015112	0.015583	0.016069	0.016560	0.017049	0.017527	0.017985	0.018415	0.018807	0.019154	0.019447	0.019691	0.019942	0.020215	0.020508	0.020818	0.021141	0.021476	0.021818	0.022165	0.022515	0.022864	0.023223	0.023617	0.024000	0.024359	0.024695	0.025009	0.025302	0.025575	0.025830	0.026067	0.026287	0.026496	0.026709	0.026909
myh9	0.012096	0.012060	0.012035	0.012016	0.012001	0.011986	0.011968	0.011943	0.011907	0.011857	0.011789	0.011701	0.011589	0.011474	0.011360	0.011246	0.011129	0.011008	0.010881	0.010746	0.010602	0.010445	0.010276	0.010091	0.009911	0.009794	0.009741	0.009748	0.009813	0.009932	0.010103	0.010323	0.010588	0.010897	0.011246	0.011608	0.011936	0.012220	0.012455	0.012635	0.012755	0.012809	0.012791	0.012696	0.012519	0.012254	0.011906	0.011547	0.011205
kif23	0.013301	0.013428	0.013559	0.013695	0.013832	0.013971	0.014109	0.014246	0.014380	0.014509	0.014633	0.014750	0.014857	0.014953	0.015044	0.015142	0.015257	0.015396	0.015572	0.015792	0.016067	0.016407	0.016820	0.017317	0.017833	0.018311	0.018753	0.019162	0.019538	0.019885	0.020203	0.020494	0.020761	0.021005	0.021228	0.021434	0.021595	0.021702	0.021750	0.021736	0.021655	0.021504	0.021279	0.020976	0.020590	0.020118	0.019558	0.018972	0.018407
rab24	0.020403	0.020533	0.020688	0.020860	0.021040	0.021220	0.021392	0.021547	0.021676	0.021773	0.021827	0.021832	0.021784	0.021727	0.021665	0.021585	0.021473	0.021317	0.021105	0.020823	0.020460	0.020001	0.019435	0.018751	0.017996	0.017288	0.016646	0.016076	0.015582	0.015170	0.014845	0.014612	0.014477	0.014444	0.014520	0.014712	0.014977	0.015252	0.015534	0.015826	0.016128	0.016440	0.016764	0.017100	0.017450	0.017814	0.018178	0.018461	0.018641
bard1	0.022347	0.022115	0.021860	0.021591	0.021315	0.021040	0.020775	0.020527	0.020305	0.020116	0.019969	0.019872	0.019821	0.019773	0.019726	0.019681	0.019638	0.019599	0.019563	0.019532	0.019507	0.019488	0.019477	0.019472	0.019430	0.019343	0.019219	0.019067	0.018898	0.018719	0.018540	0.018371	0.018221	0.018099	0.018015	0.017972	0.017964	0.017984	0.018027	0.018086	0.018155	0.018228	0.018299	0.018362	0.018410	0.018437	0.018443	0.018462	0.018514
ckap5	0.109374	0.114250	0.119197	0.124190	0.129202	0.134207	0.139179	0.144092	0.148919	0.153635	0.158214	0.162628	0.166903	0.171189	0.175434	0.179566	0.183513	0.187203	0.190564	0.193524	0.196009	0.197949	0.199272	0.199914	0.200031	0.199709	0.198967	0.197823	0.196296	0.194407	0.192173	0.189615	0.186751	0.183601	0.180184	0.176553	0.172794	0.168923	0.164952	0.160892	0.156753	0.152547	0.148284	0.143976	0.139634	0.135268	0.130905	0.126586	0.122272
c14orf54	0.017131	0.017170	0.017228	0.017297	0.017372	0.017446	0.017511	0.017563	0.017594	0.017597	0.017567	0.017497	0.017390	0.017282	0.017175	0.017067	0.016959	0.016849	0.016735	0.016618	0.016496	0.016367	0.016232	0.016090	0.015962	0.015855	0.015767	0.015696	0.015641	0.015599	0.015568	0.015546	0.015531	0.015522	0.015515	0.015509	0.015503	0.015494	0.015479	0.015458	0.015427	0.015386	0.015330	0.015260	0.015172	0.015064	0.014942	0.014847	0.014782
anln	0.026002	0.025806	0.025618	0.025435	0.025256	0.025078	0.024899	0.024716	0.024527	0.024331	0.024124	0.023905	0.023670	0.023422	0.023167	0.022914	0.022671	0.022445	0.022244	0.022076	0.021949	0.021871	0.021849	0.021892	0.021999	0.022152	0.022346	0.022578	0.022845	0.023142	0.023467	0.023815	0.024183	0.024567	0.024964	0.025378	0.025835	0.026340	0.026895	0.027499	0.028153	0.028857	0.029614	0.030422	0.031284	0.032198	0.033134	0.033940	0.034626
tpx2	0.085373	0.089566	0.093846	0.098182	0.102544	0.106901	0.111223	0.115479	0.119639	0.123673	0.127550	0.131240	0.134770	0.138339	0.141894	0.145350	0.148622	0.151627	0.154279	0.156494	0.158187	0.159275	0.159671	0.159308	0.158547	0.157629	0.156587	0.155452	0.154256	0.153030	0.151807	0.150617	0.149493	0.148466	0.147568	0.146780	0.145945	0.145030	0.144019	0.142896	0.141644	0.140249	0.138693	0.136962	0.135040	0.132909	0.130575	0.128136	0.125608
prc1	0.008834	0.009058	0.009277	0.009495	0.009711	0.009927	0.010146	0.010367	0.010592	0.010824	0.011062	0.011308	0.011564	0.011832	0.012114	0.012417	0.012744	0.013101	0.013490	0.013918	0.014388	0.014906	0.015474	0.016096	0.016702	0.017265	0.017787	0.018268	0.018711	0.019116	0.019484	0.019818	0.020117	0.020384	0.020620	0.020815	0.020956	0.021044	0.021080	0.021066	0.021005	0.020898	0.020746	0.020551	0.020316	0.020042	0.019734	0.019410	0.019073
lsm14a	0.125699	0.129076	0.132575	0.136153	0.139769	0.143381	0.146947	0.150425	0.153774	0.156951	0.159916	0.162625	0.165073	0.167411	0.169634	0.171716	0.173628	0.175342	0.176833	0.178070	0.179029	0.179680	0.179996	0.179896	0.179311	0.178322	0.176928	0.175130	0.172929	0.170323	0.167315	0.163904	0.160090	0.155874	0.151262	0.146447	0.141599	0.136747	0.131922	0.127154	0.122471	0.117905	0.113485	0.109240	0.105201	0.101396	0.097851	0.094538	0.091448
kif11	0.228674	0.228466	0.228342	0.228272	0.228228	0.228182	0.228104	0.227966	0.227741	0.227398	0.226911	0.226249	0.225422	0.224534	0.223556	0.222449	0.221169	0.219677	0.217931	0.215890	0.213513	0.210759	0.207586	0.203963	0.200088	0.196058	0.191884	0.187578	0.183151	0.178613	0.173977	0.169253	0.164453	0.159587	0.154667	0.149761	0.144972	0.140308	0.135779	0.131393	0.127160	0.123088	0.119186	0.115463	0.111928	0.108589	0.105448	0.102457	0.099604
ptger2	0.006902	0.007028	0.007165	0.007309	0.007457	0.007604	0.007747	0.007881	0.008002	0.008107	0.008190	0.008249	0.008284	0.008313	0.008336	0.008346	0.008338	0.008306	0.008246	0.008151	0.008017	0.007838	0.007608	0.007325	0.007048	0.006810	0.006609	0.006443	0.006310	0.006208	0.006136	0.006091	0.006070	0.006073	0.006098	0.006138	0.006184	0.006230	0.006274	0.006311	0.006340	0.006356	0.006355	0.006335	0.006292	0.006223	0.006126	0.006029	0.005952
racgap1	0.023417	0.022922	0.022410	0.021887	0.021361	0.020837	0.020324	0.019827	0.019354	0.018911	0.018504	0.018141	0.017818	0.017504	0.017211	0.016955	0.016754	0.016623	0.016580	0.016641	0.016823	0.017142	0.017614	0.018254	0.018932	0.019573	0.020186	0.020778	0.021357	0.021931	0.022509	0.023098	0.023706	0.024342	0.025014	0.025711	0.026420	0.027143	0.027878	0.028622	0.029372	0.030128	0.030885	0.031643	0.032398	0.033149	0.033873	0.034424	0.034768
cabp7	0.009493	0.009857	0.010227	0.010600	0.010974	0.011346	0.011716	0.012080	0.012437	0.012784	0.013120	0.013442	0.013756	0.014081	0.014410	0.014733	0.015044	0.015332	0.015591	0.015811	0.015985	0.016103	0.016158	0.016145	0.016153	0.016206	0.016306	0.016455	0.016652	0.016899	0.017196	0.017546	0.017948	0.018403	0.018913	0.019456	0.019967	0.020439	0.020873	0.021269	0.021628	0.021952	0.022239	0.022493	0.022712	0.022899	0.023042	0.023105	0.023098
tor1aip1	0.041127	0.048687	0.056346	0.064067	0.071812	0.079543	0.087223	0.094813	0.102276	0.109574	0.116670	0.123525	0.130193	0.136980	0.143784	0.150457	0.156848	0.162807	0.168186	0.172833	0.176600	0.179337	0.180893	0.181140	0.180531	0.179361	0.177663	0.175470	0.172814	0.169730	0.166250	0.162406	0.158233	0.153763	0.149028	0.144142	0.139393	0.134824	0.130444	0.126261	0.122284	0.118521	0.114982	0.111674	0.108608	0.105791	0.103225	0.100933	0.098954
ect2	0.017069	0.017084	0.017116	0.017160	0.017210	0.017258	0.017300	0.017329	0.017339	0.017322	0.017275	0.017189	0.017064	0.016929	0.016789	0.016642	0.016486	0.016319	0.016138	0.015941	0.015727	0.015493	0.015237	0.014957	0.014694	0.014510	0.014404	0.014372	0.014411	0.014518	0.014688	0.014919	0.015207	0.015548	0.015940	0.016367	0.016800	0.017226	0.017636	0.018024	0.018380	0.018697	0.018967	0.019182	0.019333	0.019414	0.019421	0.019390	0.019328
rgma	0.012943	0.013336	0.013737	0.014142	0.014548	0.014951	0.015349	0.015738	0.016114	0.016475	0.016816	0.017135	0.017439	0.017756	0.018075	0.018378	0.018646	0.018864	0.019013	0.019077	0.019037	0.018877	0.018578	0.018131	0.017665	0.017238	0.016854	0.016515	0.016222	0.015978	0.015786	0.015647	0.015564	0.015540	0.015576	0.015667	0.015798	0.015965	0.016160	0.016379	0.016615	0.016863	0.017117	0.017371	0.017620	0.017858	0.018071	0.018214	0.018286
incenp	0.039702	0.038897	0.038106	0.037323	0.036543	0.035761	0.034973	0.034173	0.033357	0.032519	0.031655	0.030760	0.029841	0.028939	0.028055	0.027186	0.026328	0.025477	0.024630	0.023784	0.022934	0.022078	0.021212	0.020334	0.019491	0.018701	0.017961	0.017268	0.016619	0.016012	0.015443	0.014911	0.014411	0.013942	0.013500	0.013083	0.012690	0.012328	0.012000	0.011711	0.011466	0.011270	0.011129	0.011045	0.011025	0.011074	0.011196	0.011400	0.011677
mfsd3	0.063066	0.063937	0.064745	0.065514	0.066266	0.067025	0.067813	0.068653	0.069568	0.070582	0.071717	0.072996	0.074396	0.075769	0.077132	0.078521	0.079971	0.081519	0.083199	0.085049	0.087102	0.089396	0.091966	0.094825	0.097464	0.099629	0.101320	0.102538	0.103282	0.103552	0.103348	0.102671	0.101519	0.099894	0.097795	0.095332	0.092799	0.090244	0.087692	0.085165	0.082687	0.080281	0.077971	0.075780	0.073731	0.071847	0.070130	0.068485	0.066908
aurkb	0.038379	0.038534	0.038746	0.038996	0.039263	0.039526	0.039765	0.039960	0.040089	0.040132	0.040070	0.039880	0.039581	0.039281	0.038971	0.038632	0.038248	0.037799	0.037267	0.036636	0.035887	0.035001	0.033961	0.032760	0.031613	0.030533	0.029508	0.028529	0.027588	0.026678	0.025790	0.024916	0.024048	0.023178	0.022298	0.021366	0.020389	0.019413	0.018444	0.017489	0.016556	0.015650	0.014778	0.013949	0.013168	0.012442	0.011783	0.011219	0.010756
# -- Binuclear
plk1	0.025407	0.024836	0.024259	0.023680	0.023099	0.022520	0.021944	0.021374	0.020811	0.020259	0.019720	0.019195	0.018682	0.018161	0.017636	0.017117	0.016614	0.016137	0.015696	0.015301	0.014961	0.014686	0.014487	0.014372	0.014287	0.014176	0.014045	0.013899	0.013740	0.013574	0.013406	0.013238	0.013077	0.012925	0.012788	0.012672	0.012596	0.012562	0.012568	0.012614	0.012697	0.012818	0.012975	0.013166	0.013391	0.013649	0.013930	0.014168	0.014340
cenpe	0.012130	0.012414	0.012696	0.012975	0.013254	0.013533	0.013814	0.014097	0.014384	0.014675	0.014971	0.015275	0.015580	0.015870	0.016146	0.016416	0.016684	0.016956	0.017238	0.017534	0.017851	0.018194	0.018569	0.018981	0.019442	0.019949	0.020494	0.021068	0.021663	0.022272	0.022887	0.023498	0.024099	0.024680	0.025235	0.025780	0.026351	0.026945	0.027557	0.028183	0.028820	0.029464	0.030111	0.030756	0.031396	0.032027	0.032628	0.033106	0.033451
c13orf23	0.022660	0.024501	0.026359	0.028229	0.030105	0.031982	0.033854	0.035716	0.037563	0.039390	0.041190	0.042959	0.044699	0.046397	0.048047	0.049657	0.051239	0.052803	0.054360	0.055920	0.057494	0.059092	0.060725	0.062404	0.064125	0.065785	0.067374	0.068906	0.070394	0.071851	0.073290	0.074723	0.076163	0.077624	0.079118	0.080623	0.082163	0.083763	0.085417	0.087134	0.088917	0.090773	0.092707	0.094725	0.096833	0.099037	0.101360	0.103900	0.106627
myh9	0.022794	0.024301	0.025817	0.027337	0.028860	0.030382	0.031900	0.033409	0.034908	0.036392	0.037859	0.039304	0.040733	0.042169	0.043608	0.045037	0.046447	0.047824	0.049160	0.050441	0.051658	0.052798	0.053852	0.054808	0.055697	0.056565	0.057425	0.058287	0.059164	0.060066	0.061005	0.061992	0.063038	0.064154	0.065352	0.066678	0.068188	0.069880	0.071760	0.073831	0.076099	0.078569	0.081244	0.084130	0.087232	0.090554	0.094078	0.097656	0.101197
kif23	0.026857	0.035199	0.043548	0.051901	0.060254	0.068604	0.076947	0.085279	0.093598	0.101898	0.110178	0.118433	0.126673	0.134968	0.143273	0.151525	0.159658	0.167610	0.175316	0.182711	0.189732	0.196315	0.202395	0.207901	0.212763	0.217038	0.220730	0.223843	0.226382	0.228350	0.229750	0.230588	0.230867	0.230590	0.229763	0.228457	0.226810	0.224849	0.222594	0.220069	0.217295	0.214294	0.211089	0.207701	0.204153	0.200466	0.196682	0.192958	0.189337
rab24	0.022392	0.024767	0.027127	0.029480	0.031830	0.034184	0.036548	0.038927	0.041328	0.043756	0.046217	0.048718	0.051249	0.053720	0.056127	0.058500	0.060869	0.063263	0.065711	0.068244	0.070890	0.073678	0.076639	0.079796	0.083030	0.086086	0.088915	0.091499	0.093821	0.095865	0.097613	0.099048	0.100153	0.100912	0.101307	0.101284	0.100884	0.100277	0.099479	0.098503	0.097358	0.096057	0.094610	0.093028	0.091323	0.089506	0.087612	0.085809	0.084211
bard1	0.035856	0.037688	0.039511	0.041329	0.043145	0.044963	0.046787	0.048619	0.050465	0.052328	0.054211	0.056118	0.058038	0.059927	0.061797	0.063669	0.065562	0.067495	0.069489	0.071562	0.073734	0.076025	0.078454	0.081039	0.083747	0.086542	0.089402	0.092303	0.095223	0.098139	0.101029	0.103870	0.106638	0.109312	0.111869	0.114335	0.116777	0.119189	0.121564	0.123894	0.126173	0.128392	0.130546	0.132626	0.134626	0.136538	0.138383	0.140319	0.142354
ckap5	0.007418	0.007804	0.008192	0.008581	0.008970	0.009359	0.009747	0.010134	0.010519	0.010902	0.011282	0.011658	0.012032	0.012402	0.012767	0.013130	0.013492	0.013855	0.014222	0.014595	0.014976	0.015367	0.015771	0.016191	0.016625	0.017037	0.017430	0.017803	0.018158	0.018495	0.018817	0.019123	0.019415	0.019693	0.019959	0.020200	0.020426	0.020640	0.020839	0.021020	0.021179	0.021312	0.021415	0.021486	0.021520	0.021514	0.021472	0.021443	0.021433
c14orf54	0.000000	0.000000	0.000000	0.002270	0.005971	0.009673	0.013391	0.017136	0.020923	0.024764	0.028673	0.032662	0.036724	0.040794	0.044879	0.048992	0.053147	0.057357	0.061637	0.065999	0.070458	0.075027	0.079720	0.084542	0.089313	0.093950	0.098443	0.102784	0.106962	0.110969	0.114795	0.118431	0.121867	0.125095	0.128104	0.130902	0.133513	0.135945	0.138207	0.140307	0.142253	0.144052	0.145712	0.147242	0.148650	0.149943	0.151132	0.152239	0.153264
anln	0.112238	0.124325	0.136398	0.148463	0.160522	0.172580	0.184639	0.196706	0.208782	0.220872	0.232980	0.245110	0.257261	0.269364	0.281361	0.293203	0.304839	0.316221	0.327300	0.338026	0.348350	0.358222	0.367594	0.376422	0.384626	0.392092	0.398815	0.404787	0.410003	0.414455	0.418137	0.421043	0.423167	0.424501	0.425040	0.424839	0.424037	0.422646	0.420669	0.418108	0.414965	0.411244	0.406946	0.402074	0.396631	0.390619	0.384078	0.377272	0.370301
tpx2	0.013081	0.013354	0.013609	0.013852	0.014090	0.014328	0.014574	0.014833	0.015111	0.015416	0.015752	0.016127	0.016537	0.016950	0.017369	0.017807	0.018275	0.018784	0.019345	0.019971	0.020671	0.021459	0.022344	0.023337	0.024397	0.025485	0.026595	0.027719	0.028849	0.029978	0.031097	0.032200	0.033279	0.034325	0.035333	0.036254	0.037055	0.037742	0.038316	0.038776	0.039123	0.039357	0.039479	0.039489	0.039387	0.039174	0.038862	0.038558	0.038296
prc1	0.041889	0.049601	0.057335	0.065083	0.072837	0.080590	0.088333	0.096058	0.103758	0.111424	0.119048	0.126623	0.134152	0.141644	0.149047	0.156301	0.163347	0.170127	0.176580	0.182647	0.188271	0.193391	0.197949	0.201892	0.205322	0.208303	0.210846	0.212961	0.214660	0.215953	0.216852	0.217368	0.217512	0.217294	0.216725	0.215902	0.214963	0.213910	0.212744	0.211466	0.210075	0.208571	0.206956	0.205230	0.203392	0.201443	0.199398	0.197344	0.195306
lsm14a	0.021097	0.020514	0.019937	0.019363	0.018792	0.018221	0.017647	0.017070	0.016485	0.015893	0.015290	0.014675	0.014047	0.013420	0.012805	0.012207	0.011633	0.011091	0.010588	0.010130	0.009724	0.009378	0.009098	0.008890	0.008773	0.008755	0.008829	0.008989	0.009228	0.009540	0.009919	0.010357	0.010848	0.011386	0.011965	0.012548	0.013079	0.013558	0.013986	0.014362	0.014688	0.014964	0.015189	0.015366	0.015493	0.015572	0.015625	0.015699	0.015799
kif11	0.002691	0.002857	0.003008	0.003150	0.003287	0.003426	0.003570	0.003726	0.003897	0.004090	0.004309	0.004559	0.004836	0.005113	0.005395	0.005689	0.006005	0.006350	0.006733	0.007163	0.007647	0.008194	0.008813	0.009507	0.010191	0.010828	0.011419	0.011965	0.012467	0.012926	0.013342	0.013716	0.014048	0.014341	0.014593	0.014812	0.015006	0.015180	0.015341	0.015494	0.015642	0.015792	0.015949	0.016118	0.016303	0.016511	0.016749	0.017041	0.017385
ptger2	0.008953	0.012025	0.015085	0.018139	0.021191	0.024247	0.027310	0.030386	0.033480	0.036597	0.039741	0.042918	0.046116	0.049279	0.052419	0.055556	0.058710	0.061902	0.065151	0.068479	0.071906	0.075451	0.079136	0.082967	0.086601	0.089852	0.092722	0.095214	0.097331	0.099073	0.100445	0.101449	0.102086	0.102361	0.102274	0.101881	0.101411	0.100900	0.100350	0.099763	0.099142	0.098487	0.097801	0.097087	0.096345	0.095578	0.094799	0.094122	0.093591
racgap1	0.063838	0.072163	0.080512	0.088874	0.097240	0.105602	0.113949	0.122273	0.130564	0.138813	0.147011	0.155148	0.163236	0.171323	0.179342	0.187216	0.194864	0.202208	0.209169	0.215666	0.221622	0.226957	0.231593	0.235451	0.238545	0.240931	0.242649	0.243735	0.244230	0.244171	0.243597	0.242546	0.241056	0.239167	0.236917	0.234385	0.231733	0.228991	0.226174	0.223298	0.220376	0.217425	0.214458	0.211491	0.208539	0.205617	0.202745	0.199933	0.197148
cabp7	0.010957	0.012432	0.013868	0.015280	0.016680	0.018083	0.019501	0.020949	0.022440	0.023987	0.025604	0.027305	0.029080	0.030865	0.032676	0.034537	0.036470	0.038499	0.040649	0.042943	0.045403	0.048054	0.050920	0.054018	0.057263	0.060628	0.064106	0.067688	0.071365	0.075130	0.078975	0.082890	0.086869	0.090902	0.094982	0.099064	0.103041	0.106897	0.110627	0.114223	0.117680	0.120993	0.124154	0.127159	0.130000	0.132673	0.135157	0.137439	0.139583
tor1aip1	0.021828	0.021377	0.020907	0.020426	0.019938	0.019452	0.018972	0.018506	0.018060	0.017640	0.017253	0.016905	0.016592	0.016278	0.015969	0.015677	0.015411	0.015184	0.015004	0.014884	0.014834	0.014864	0.014985	0.015206	0.015480	0.015782	0.016108	0.016451	0.016806	0.017166	0.017526	0.017879	0.018219	0.018541	0.018838	0.019099	0.019334	0.019548	0.019743	0.019918	0.020073	0.020210	0.020329	0.020430	0.020513	0.020579	0.020634	0.020711	0.020810
ect2	0.004098	0.014061	0.024001	0.033928	0.043846	0.053763	0.063686	0.073621	0.083577	0.093559	0.103574	0.113629	0.123729	0.133855	0.143986	0.154101	0.164181	0.174206	0.184155	0.194008	0.203746	0.213349	0.222795	0.232051	0.240757	0.248701	0.255857	0.262207	0.267727	0.272398	0.276197	0.279105	0.281098	0.282158	0.282261	0.281398	0.279658	0.277128	0.273853	0.269881	0.265256	0.260027	0.254237	0.247936	0.241167	0.233978	0.226466	0.219004	0.211850
rgma	0.000071	0.003128	0.006153	0.009156	0.012150	0.015146	0.018157	0.021195	0.024270	0.027397	0.030585	0.033847	0.037176	0.040516	0.043898	0.047355	0.050925	0.054644	0.058546	0.062669	0.067047	0.071717	0.076714	0.082068	0.087627	0.093305	0.099081	0.104935	0.110844	0.116789	0.122747	0.128698	0.134621	0.140495	0.146298	0.151885	0.157042	0.161754	0.166011	0.169800	0.173110	0.175929	0.178246	0.180049	0.181326	0.182067	0.182331	0.182547	0.182787
incenp	0.037684	0.038093	0.038512	0.038937	0.039365	0.039794	0.040220	0.040638	0.041048	0.041444	0.041824	0.042184	0.042524	0.042851	0.043154	0.043422	0.043644	0.043808	0.043902	0.043915	0.043837	0.043655	0.043359	0.042938	0.042436	0.041878	0.041267	0.040609	0.039909	0.039172	0.038403	0.037607	0.036790	0.035956	0.035110	0.034295	0.033573	0.032945	0.032409	0.031966	0.031614	0.031352	0.031182	0.031100	0.031108	0.031205	0.031381	0.031584	0.031804
mfsd3	0.017765	0.019242	0.020758	0.022298	0.023850	0.025399	0.026932	0.028435	0.029894	0.031297	0.032629	0.033876	0.035039	0.036148	0.037204	0.038204	0.039148	0.040034	0.040860	0.041624	0.042325	0.042961	0.043531	0.044038	0.044603	0.045254	0.045975	0.046749	0.047560	0.048394	0.049233	0.050061	0.050863	0.051623	0.052325	0.052925	0.053393	0.053729	0.053928	0.053986	0.053899	0.053664	0.053276	0.052731	0.052025	0.051154	0.050140	0.049143	0.048194
aurkb	0.012141	0.013714	0.015271	0.016816	0.018355	0.019894	0.021437	0.022992	0.024562	0.026154	0.027773	0.029424	0.031115	0.032835	0.034575	0.036324	0.038074	0.039817	0.041543	0.043243	0.044908	0.046531	0.048101	0.049611	0.051071	0.052480	0.053837	0.055144	0.056399	0.057603	0.058757	0.059859	0.060911	0.061912	0.062863	0.063755	0.064632	0.065526	0.066439	0.067370	0.068319	0.069286	0.070272	0.071276	0.072298	0.073338	0.074409	0.075568	0.076760
# Polylobed
plk1	0.021590	0.021992	0.022402	0.022816	0.023232	0.023649	0.024063	0.024472	0.024874	0.025267	0.025647	0.026014	0.026365	0.026696	0.027002	0.027278	0.027520	0.027723	0.027883	0.027996	0.028057	0.028062	0.028006	0.027887	0.027731	0.027545	0.027325	0.027069	0.026771	0.026431	0.026044	0.025607	0.025117	0.024570	0.023965	0.023315	0.022712	0.022170	0.021688	0.021266	0.020901	0.020594	0.020343	0.020147	0.020006	0.019918	0.019892	0.019965	0.020130
cenpe	0.028868	0.034481	0.040120	0.045776	0.051437	0.057094	0.062737	0.068355	0.073940	0.079479	0.084964	0.090384	0.095759	0.101168	0.106572	0.111922	0.117166	0.122254	0.127137	0.131763	0.136082	0.140044	0.143599	0.146705	0.149551	0.152231	0.154755	0.157135	0.159381	0.161503	0.163512	0.165418	0.167233	0.168966	0.170627	0.172225	0.173758	0.175223	0.176619	0.177944	0.179196	0.180373	0.181473	0.182494	0.183434	0.184292	0.185090	0.185979	0.186976
c13orf23	0.055194	0.058020	0.060870	0.063734	0.066607	0.069481	0.072350	0.075205	0.078040	0.080848	0.083621	0.086354	0.089037	0.091709	0.094390	0.097087	0.099807	0.102558	0.105347	0.108181	0.111068	0.114014	0.117028	0.120111	0.123201	0.126261	0.129259	0.132190	0.135049	0.137835	0.140541	0.143166	0.145705	0.148153	0.150509	0.152781	0.154873	0.156910	0.158958	0.161028	0.163132	0.165280	0.167484	0.169754	0.172102	0.174540	0.177030	0.179312	0.181427
myh9	0.022898	0.024074	0.025233	0.026382	0.027525	0.028670	0.029823	0.030988	0.032173	0.033383	0.034624	0.035902	0.037215	0.038526	0.039832	0.041143	0.042464	0.043804	0.045169	0.046567	0.048004	0.049489	0.051029	0.052624	0.054146	0.055505	0.056706	0.057755	0.058656	0.059416	0.060039	0.060531	0.060898	0.061145	0.061277	0.061316	0.061361	0.061459	0.061613	0.061824	0.062098	0.062436	0.062841	0.063317	0.063866	0.064491	0.065191	0.065937	0.066688
kif23	0.043184	0.043678	0.044184	0.044697	0.045213	0.045727	0.046237	0.046738	0.047226	0.047697	0.048146	0.048571	0.048978	0.049402	0.049853	0.050336	0.050860	0.051429	0.052050	0.052730	0.053475	0.054291	0.055184	0.056169	0.057440	0.059095	0.061123	0.063514	0.066255	0.069336	0.072746	0.076473	0.080507	0.084835	0.089448	0.094273	0.099035	0.103690	0.108232	0.112656	0.116958	0.121131	0.125172	0.129073	0.132831	0.136439	0.139892	0.143284	0.146718
rab24	0.025719	0.026025	0.026318	0.026602	0.026882	0.027161	0.027446	0.027739	0.028046	0.028370	0.028717	0.029091	0.029490	0.029892	0.030299	0.030708	0.031119	0.031530	0.031940	0.032347	0.032752	0.033151	0.033544	0.033929	0.034276	0.034644	0.035050	0.035504	0.036012	0.036582	0.037221	0.037938	0.038739	0.039632	0.040624	0.041770	0.043099	0.044576	0.046196	0.047952	0.049839	0.051852	0.053985	0.056232	0.058589	0.061049	0.063591	0.066111	0.068517
bard1	0.052155	0.052398	0.052618	0.052825	0.053027	0.053231	0.053448	0.053685	0.053950	0.054253	0.054601	0.055003	0.055451	0.055888	0.056319	0.056754	0.057203	0.057678	0.058188	0.058745	0.059359	0.060040	0.060799	0.061645	0.062572	0.063576	0.064662	0.065831	0.067088	0.068436	0.069877	0.071415	0.073053	0.074795	0.076642	0.078542	0.080393	0.082172	0.083861	0.085439	0.086885	0.088181	0.089305	0.090238	0.090960	0.091450	0.091705	0.091820	0.091828
ckap5	0.020665	0.022693	0.024712	0.026725	0.028736	0.030745	0.032757	0.034774	0.036798	0.038833	0.040880	0.042943	0.045020	0.047123	0.049262	0.051445	0.053676	0.055963	0.058310	0.060723	0.063210	0.065775	0.068424	0.071155	0.073863	0.076563	0.079260	0.081961	0.084674	0.087404	0.090158	0.092944	0.095767	0.098634	0.101552	0.104547	0.107546	0.110523	0.113473	0.116392	0.119277	0.122124	0.124928	0.127686	0.130393	0.133046	0.135598	0.137842	0.139788
c14orf54	0.008809	0.010164	0.011513	0.012859	0.014204	0.015549	0.016896	0.018248	0.019604	0.020968	0.022341	0.023725	0.025118	0.026506	0.027893	0.029284	0.030683	0.032094	0.033523	0.034973	0.036449	0.037956	0.039498	0.041076	0.042606	0.044058	0.045436	0.046746	0.047993	0.049182	0.050318	0.051405	0.052449	0.053455	0.054428	0.055380	0.056327	0.057275	0.058228	0.059190	0.060167	0.061164	0.062185	0.063235	0.064319	0.065442	0.066596	0.067718	0.068791
anln	0.053235	0.056231	0.059207	0.062169	0.065124	0.068080	0.071043	0.074021	0.077019	0.080046	0.083107	0.086211	0.089355	0.092537	0.095773	0.099076	0.102458	0.105932	0.109510	0.113205	0.117029	0.120996	0.125117	0.129394	0.133617	0.137713	0.141691	0.145560	0.149328	0.153003	0.156594	0.160110	0.163559	0.166949	0.170289	0.173622	0.177043	0.180582	0.184264	0.188114	0.192154	0.196411	0.200908	0.205670	0.210722	0.216087	0.221805	0.227809	0.233936
tpx2	0.020097	0.023263	0.026401	0.029522	0.032634	0.035750	0.038878	0.042028	0.045212	0.048439	0.051719	0.055062	0.058461	0.061854	0.065249	0.068671	0.072140	0.075679	0.079310	0.083054	0.086934	0.090972	0.095189	0.099600	0.103955	0.108102	0.112050	0.115804	0.119374	0.122766	0.125988	0.129046	0.131950	0.134705	0.137319	0.139828	0.142296	0.144730	0.147130	0.149500	0.151839	0.154150	0.156435	0.158693	0.160928	0.163141	0.165326	0.167390	0.169276
prc1	0.041951	0.042469	0.043012	0.043571	0.044139	0.044706	0.045263	0.045803	0.046316	0.046794	0.047228	0.047609	0.047940	0.048252	0.048547	0.048821	0.049070	0.049290	0.049478	0.049631	0.049745	0.049815	0.049840	0.049821	0.049899	0.050131	0.050517	0.051058	0.051752	0.052601	0.053605	0.054763	0.056075	0.057541	0.059161	0.060905	0.062717	0.064590	0.066519	0.068497	0.070517	0.072574	0.074660	0.076770	0.078897	0.081035	0.083174	0.085295	0.087390
lsm14a	0.007239	0.011423	0.015591	0.019749	0.023900	0.028049	0.032202	0.036364	0.040538	0.044730	0.048945	0.053187	0.057480	0.061850	0.066262	0.070678	0.075059	0.079368	0.083565	0.087614	0.091476	0.095113	0.098486	0.101572	0.104494	0.107314	0.110058	0.112752	0.115420	0.118087	0.120779	0.123521	0.126339	0.129256	0.132300	0.135443	0.138608	0.141775	0.144925	0.148039	0.151100	0.154088	0.156986	0.159774	0.162434	0.164947	0.167265	0.169362	0.171236
kif11	0.018613	0.020656	0.022708	0.024764	0.026823	0.028882	0.030938	0.032990	0.035033	0.037065	0.039084	0.041088	0.043077	0.045071	0.047073	0.049084	0.051106	0.053142	0.055192	0.057259	0.059345	0.061451	0.063579	0.065729	0.067884	0.070029	0.072158	0.074266	0.076346	0.078392	0.080398	0.082358	0.084266	0.086116	0.087902	0.089615	0.091256	0.092831	0.094349	0.095817	0.097243	0.098635	0.100000	0.101347	0.102682	0.104013	0.105334	0.106559	0.107681
ptger2	0.008767	0.013394	0.018042	0.022703	0.027369	0.032031	0.036683	0.041316	0.045921	0.050490	0.055017	0.059491	0.063920	0.068372	0.072828	0.077254	0.081614	0.085874	0.089998	0.093953	0.097703	0.101212	0.104447	0.107371	0.110049	0.112579	0.114953	0.117165	0.119204	0.121063	0.122735	0.124209	0.125479	0.126537	0.127373	0.128001	0.128450	0.128717	0.128800	0.128700	0.128414	0.127943	0.127284	0.126437	0.125401	0.124175	0.122798	0.121474	0.120219
racgap1	0.042736	0.043645	0.044614	0.045620	0.046642	0.047657	0.048643	0.049578	0.050439	0.051206	0.051855	0.052364	0.052758	0.053183	0.053626	0.054054	0.054435	0.054736	0.054927	0.054973	0.054844	0.054506	0.053927	0.053098	0.052541	0.052509	0.052983	0.053946	0.055379	0.057265	0.059586	0.062324	0.065461	0.068979	0.072860	0.076991	0.081141	0.085287	0.089421	0.093538	0.097632	0.101694	0.105721	0.109704	0.113638	0.117515	0.121316	0.124972	0.128491
cabp7	0.014781	0.015928	0.017076	0.018224	0.019372	0.020520	0.021668	0.022817	0.023966	0.025115	0.026265	0.027414	0.028560	0.029683	0.030777	0.031843	0.032879	0.033885	0.034859	0.035800	0.036708	0.037581	0.038419	0.039222	0.040031	0.040846	0.041659	0.042462	0.043249	0.044010	0.044738	0.045424	0.046062	0.046644	0.047160	0.047617	0.048058	0.048489	0.048905	0.049305	0.049685	0.050044	0.050377	0.050683	0.050959	0.051202	0.051428	0.051733	0.052115
tor1aip1	0.013454	0.014015	0.014560	0.015094	0.015624	0.016158	0.016701	0.017259	0.017840	0.018450	0.019096	0.019783	0.020506	0.021231	0.021983	0.022793	0.023693	0.024712	0.025882	0.027233	0.028796	0.030603	0.032683	0.035059	0.037581	0.040183	0.042858	0.045600	0.048399	0.051249	0.054144	0.057074	0.060033	0.063014	0.066008	0.068949	0.071696	0.074244	0.076600	0.078770	0.080763	0.082584	0.084241	0.085739	0.087087	0.088290	0.089354	0.090271	0.091042
ect2	0.047930	0.049990	0.052035	0.054071	0.056105	0.058141	0.060185	0.062245	0.064324	0.066430	0.068568	0.070744	0.072961	0.075153	0.077319	0.079481	0.081662	0.083887	0.086180	0.088562	0.091059	0.093694	0.096490	0.099479	0.102796	0.106340	0.110103	0.114087	0.118294	0.122726	0.127385	0.132273	0.137391	0.142743	0.148328	0.154151	0.160118	0.166165	0.172284	0.178468	0.184710	0.191003	0.197338	0.203710	0.210110	0.216532	0.222917	0.228954	0.234566
rgma	0.007373	0.008460	0.009529	0.010585	0.011636	0.012689	0.013749	0.014825	0.015923	0.017048	0.018210	0.019413	0.020652	0.021885	0.023119	0.024365	0.025634	0.026936	0.028283	0.029686	0.031156	0.032703	0.034340	0.036074	0.037846	0.039624	0.041400	0.043168	0.044921	0.046650	0.048348	0.050009	0.051625	0.053188	0.054691	0.056188	0.057771	0.059447	0.061221	0.063097	0.065080	0.067175	0.069386	0.071718	0.074176	0.076764	0.079474	0.082231	0.085018
incenp	0.084390	0.089330	0.094273	0.099220	0.104168	0.109117	0.114065	0.119011	0.123953	0.128890	0.133822	0.138747	0.143662	0.148552	0.153399	0.158184	0.162887	0.167488	0.171970	0.176312	0.180496	0.184502	0.188311	0.191904	0.195263	0.198386	0.201275	0.203932	0.206359	0.208558	0.210531	0.212281	0.213808	0.215115	0.216204	0.217052	0.217614	0.217883	0.217851	0.217511	0.216854	0.215874	0.214562	0.212911	0.210913	0.208561	0.205885	0.203113	0.200297
mfsd3	0.005512	0.008046	0.010587	0.013134	0.015682	0.018230	0.020773	0.023309	0.025835	0.028347	0.030843	0.033320	0.035787	0.038278	0.040769	0.043229	0.045629	0.047939	0.050131	0.052173	0.054037	0.055693	0.057111	0.058267	0.059251	0.060106	0.060846	0.061488	0.062046	0.062534	0.062969	0.063365	0.063738	0.064102	0.064472	0.064834	0.065226	0.065674	0.066188	0.066778	0.067453	0.068223	0.069098	0.070088	0.071203	0.072452	0.073852	0.075324	0.076741
aurkb	0.017116	0.017983	0.018847	0.019711	0.020575	0.021441	0.022310	0.023184	0.024064	0.024951	0.025847	0.026753	0.027658	0.028544	0.029430	0.030335	0.031275	0.032267	0.033329	0.034476	0.035728	0.037099	0.038609	0.040265	0.041941	0.043662	0.045434	0.047254	0.049122	0.051038	0.053000	0.055008	0.057062	0.059160	0.061302	0.063481	0.065641	0.067747	0.069787	0.071749	0.073620	0.075387	0.077040	0.078565	0.079950	0.081184	0.082236	0.083004	0.083498
# -- Grape
plk1	0.005918	0.005967	0.006021	0.006079	0.006138	0.006197	0.006255	0.006309	0.006358	0.006401	0.006435	0.006459	0.006475	0.006504	0.006556	0.006637	0.006752	0.006908	0.007110	0.007363	0.007675	0.008050	0.008495	0.009014	0.009613	0.010307	0.011089	0.011955	0.012896	0.013909	0.014986	0.016123	0.017312	0.018549	0.019826	0.021130	0.022383	0.023567	0.024676	0.025704	0.026647	0.027499	0.028255	0.028909	0.029455	0.029889	0.030206	0.030419	0.030545
cenpe	0.001424	0.001678	0.001932	0.002186	0.002441	0.002697	0.002953	0.003209	0.003465	0.003721	0.003976	0.004231	0.004483	0.004727	0.004971	0.005225	0.005498	0.005800	0.006140	0.006529	0.006975	0.007489	0.008079	0.008754	0.009462	0.010174	0.010884	0.011585	0.012271	0.012935	0.013569	0.014168	0.014725	0.015233	0.015686	0.016060	0.016331	0.016499	0.016565	0.016532	0.016400	0.016172	0.015849	0.015432	0.014922	0.014323	0.013651	0.013009	0.012422
c13orf23	0.007484	0.007115	0.006735	0.006348	0.005958	0.005568	0.005182	0.004804	0.004438	0.004087	0.003755	0.003445	0.003158	0.002877	0.002600	0.002334	0.002086	0.001860	0.001665	0.001505	0.001388	0.001318	0.001303	0.001348	0.001438	0.001533	0.001618	0.001696	0.001765	0.001827	0.001881	0.001930	0.001972	0.002009	0.002041	0.002069	0.002104	0.002140	0.002176	0.002210	0.002243	0.002276	0.002307	0.002338	0.002368	0.002398	0.002429	0.002470	0.002517
myh9	0.000691	0.000686	0.000682	0.000677	0.000673	0.000669	0.000665	0.000661	0.000657	0.000653	0.000648	0.000644	0.000640	0.000637	0.000634	0.000633	0.000631	0.000630	0.000628	0.000626	0.000622	0.000617	0.000609	0.000600	0.000586	0.000570	0.000553	0.000538	0.000525	0.000515	0.000510	0.000512	0.000520	0.000538	0.000566	0.000605	0.000647	0.000691	0.000734	0.000776	0.000816	0.000855	0.000891	0.000924	0.000953	0.000977	0.000997	0.001015	0.001033
kif23	0.000347	0.000333	0.000320	0.000307	0.000295	0.000282	0.000270	0.000257	0.000244	0.000231	0.000216	0.000201	0.000185	0.000167	0.000147	0.000129	0.000113	0.000101	0.000094	0.000094	0.000102	0.000121	0.000150	0.000193	0.000252	0.000327	0.000415	0.000515	0.000625	0.000743	0.000868	0.000996	0.001127	0.001259	0.001389	0.001514	0.001632	0.001745	0.001851	0.001949	0.002040	0.002123	0.002196	0.002259	0.002312	0.002354	0.002386	0.002411	0.002433
rab24	0.001459	0.001364	0.001262	0.001157	0.001050	0.000942	0.000836	0.000734	0.000637	0.000547	0.000467	0.000397	0.000338	0.000283	0.000232	0.000185	0.000143	0.000105	0.000073	0.000046	0.000025	0.000010	0.000002	0.000000	0.000000	0.000001	0.000003	0.000007	0.000013	0.000022	0.000034	0.000050	0.000069	0.000094	0.000123	0.000156	0.000192	0.000233	0.000279	0.000330	0.000384	0.000442	0.000501	0.000563	0.000626	0.000689	0.000753	0.000821	0.000888
bard1	0.002182	0.002150	0.002121	0.002093	0.002068	0.002042	0.002016	0.001988	0.001958	0.001925	0.001887	0.001845	0.001796	0.001743	0.001687	0.001629	0.001571	0.001513	0.001459	0.001409	0.001364	0.001326	0.001297	0.001277	0.001253	0.001220	0.001181	0.001135	0.001085	0.001031	0.000975	0.000919	0.000864	0.000811	0.000761	0.000717	0.000683	0.000658	0.000640	0.000628	0.000622	0.000621	0.000623	0.000628	0.000635	0.000642	0.000651	0.000663	0.000680
ckap5	0.000000	0.000000	0.000000	0.000000	0.000075	0.000515	0.000960	0.001414	0.001883	0.002368	0.002876	0.003411	0.003967	0.004524	0.005088	0.005673	0.006289	0.006949	0.007665	0.008449	0.009312	0.010266	0.011324	0.012496	0.013768	0.015138	0.016601	0.018151	0.019783	0.021492	0.023273	0.025119	0.027027	0.028990	0.031004	0.033027	0.034991	0.036891	0.038729	0.040503	0.042215	0.043864	0.045450	0.046974	0.048435	0.049833	0.051163	0.052393	0.053534
c14orf54	0.000130	0.000128	0.000126	0.000123	0.000121	0.000118	0.000116	0.000114	0.000112	0.000111	0.000110	0.000110	0.000110	0.000110	0.000111	0.000113	0.000117	0.000124	0.000135	0.000150	0.000171	0.000197	0.000231	0.000271	0.000311	0.000346	0.000376	0.000403	0.000425	0.000443	0.000457	0.000467	0.000473	0.000475	0.000474	0.000469	0.000460	0.000449	0.000435	0.000421	0.000408	0.000397	0.000389	0.000384	0.000386	0.000394	0.000408	0.000424	0.000441
anln	0.000000	0.000000	0.000000	0.000000	0.000000	0.000000	0.000094	0.000206	0.000319	0.000432	0.000546	0.000661	0.000776	0.000890	0.001002	0.001112	0.001219	0.001322	0.001419	0.001511	0.001596	0.001674	0.001742	0.001802	0.001854	0.001905	0.001954	0.002002	0.002048	0.002093	0.002136	0.002179	0.002220	0.002260	0.002299	0.002342	0.002387	0.002432	0.002473	0.002511	0.002542	0.002566	0.002581	0.002585	0.002577	0.002555	0.002515	0.002470	0.002442
tpx2	0.000000	0.000000	0.000000	0.000253	0.000567	0.000882	0.001200	0.001521	0.001849	0.002184	0.002529	0.002885	0.003251	0.003617	0.003995	0.004394	0.004827	0.005303	0.005835	0.006432	0.007107	0.007871	0.008734	0.009704	0.010709	0.011716	0.012718	0.013706	0.014672	0.015606	0.016502	0.017350	0.018142	0.018870	0.019525	0.020089	0.020546	0.020896	0.021141	0.021283	0.021323	0.021263	0.021104	0.020847	0.020495	0.020048	0.019535	0.019158	0.018976
prc1	0.000384	0.000372	0.000359	0.000346	0.000332	0.000318	0.000305	0.000293	0.000283	0.000275	0.000270	0.000268	0.000268	0.000269	0.000271	0.000274	0.000282	0.000294	0.000312	0.000338	0.000372	0.000417	0.000473	0.000541	0.000606	0.000661	0.000708	0.000747	0.000778	0.000803	0.000821	0.000835	0.000843	0.000848	0.000849	0.000849	0.000850	0.000854	0.000862	0.000876	0.000896	0.000925	0.000962	0.001010	0.001070	0.001143	0.001229	0.001321	0.001414
lsm14a	0.000000	0.000000	0.000000	0.000000	0.000000	0.000000	0.000858	0.002236	0.003645	0.005093	0.006591	0.008147	0.009743	0.011306	0.012843	0.014369	0.015897	0.017441	0.019014	0.020631	0.022304	0.024048	0.025877	0.027790	0.029667	0.031469	0.033194	0.034842	0.036410	0.037896	0.039300	0.040620	0.041853	0.042999	0.044060	0.045162	0.046365	0.047652	0.049006	0.050409	0.051844	0.053294	0.054741	0.056168	0.057559	0.058894	0.060127	0.061221	0.062173
kif11	0.000147	0.000394	0.000641	0.000888	0.001136	0.001383	0.001631	0.001880	0.002130	0.002380	0.002632	0.002885	0.003137	0.003378	0.003610	0.003834	0.004052	0.004268	0.004482	0.004697	0.004915	0.005139	0.005369	0.005610	0.005865	0.006136	0.006420	0.006716	0.007023	0.007339	0.007661	0.007989	0.008321	0.008655	0.008990	0.009329	0.009681	0.010043	0.010413	0.010788	0.011167	0.011546	0.011925	0.012299	0.012668	0.013028	0.013382	0.013750	0.014132
ptger2	0.000000	0.000000	0.000000	0.000055	0.000341	0.000628	0.000916	0.001206	0.001501	0.001802	0.002111	0.002428	0.002756	0.003093	0.003440	0.003793	0.004150	0.004509	0.004866	0.005220	0.005568	0.005908	0.006236	0.006551	0.006811	0.006992	0.007099	0.007136	0.007109	0.007024	0.006884	0.006696	0.006465	0.006195	0.005892	0.005565	0.005228	0.004886	0.004543	0.004203	0.003871	0.003552	0.003250	0.002970	0.002715	0.002491	0.002301	0.002138	0.002004
racgap1	0.000000	0.000000	0.000000	0.000000	0.000000	0.000000	0.000000	0.000000	0.000000	0.000000	0.000000	0.000000	0.000000	0.000000	0.000000	0.000000	0.000000	0.000000	0.000000	0.000000	0.000000	0.000000	0.000000	0.000000	0.000001	0.000004	0.000010	0.000018	0.000029	0.000044	0.000061	0.000082	0.000106	0.000134	0.000166	0.000203	0.000241	0.000283	0.000329	0.000381	0.000441	0.000511	0.000591	0.000685	0.000793	0.000917	0.001055	0.001192	0.001333
cabp7	0.000100	0.000111	0.000124	0.000137	0.000150	0.000163	0.000176	0.000188	0.000199	0.000208	0.000215	0.000219	0.000222	0.000227	0.000234	0.000242	0.000249	0.000255	0.000257	0.000255	0.000248	0.000235	0.000213	0.000183	0.000149	0.000120	0.000094	0.000072	0.000053	0.000037	0.000024	0.000014	0.000007	0.000003	0.000001	0.000001	0.000005	0.000011	0.000022	0.000038	0.000059	0.000087	0.000122	0.000164	0.000216	0.000277	0.000348	0.000430	0.000521
tor1aip1	0.000000	0.000000	0.000000	0.000000	0.000000	0.000173	0.000527	0.000889	0.001265	0.001658	0.002071	0.002510	0.002969	0.003421	0.003877	0.004352	0.004864	0.005427	0.006059	0.006776	0.007594	0.008530	0.009599	0.010816	0.012108	0.013399	0.014683	0.015953	0.017202	0.018422	0.019608	0.020751	0.021846	0.022884	0.023860	0.024769	0.025612	0.026390	0.027104	0.027754	0.028342	0.028868	0.029332	0.029737	0.030082	0.030369	0.030604	0.030875	0.031233
ect2	0.000291	0.000548	0.000810	0.001074	0.001340	0.001605	0.001866	0.002123	0.002372	0.002613	0.002843	0.003059	0.003267	0.003486	0.003710	0.003935	0.004152	0.004358	0.004544	0.004706	0.004837	0.004930	0.004980	0.004981	0.004950	0.004891	0.004805	0.004692	0.004554	0.004393	0.004209	0.004004	0.003778	0.003535	0.003273	0.003001	0.002738	0.002491	0.002263	0.002055	0.001870	0.001710	0.001578	0.001475	0.001403	0.001365	0.001362	0.001394	0.001460
rgma	0.000000	0.000000	0.000000	0.000000	0.000000	0.000000	0.000000	0.000118	0.000259	0.000404	0.000555	0.000712	0.000875	0.001036	0.001194	0.001349	0.001503	0.001653	0.001802	0.001948	0.002092	0.002235	0.002375	0.002513	0.002639	0.002752	0.002851	0.002938	0.003014	0.003081	0.003140	0.003191	0.003237	0.003277	0.003314	0.003351	0.003389	0.003428	0.003466	0.003502	0.003536	0.003565	0.003589	0.003607	0.003617	0.003618	0.003612	0.003615	0.003629
incenp	0.002443	0.002524	0.002605	0.002684	0.002763	0.002842	0.002922	0.003002	0.003084	0.003168	0.003255	0.003344	0.003437	0.003534	0.003637	0.003746	0.003863	0.003987	0.004120	0.004262	0.004415	0.004579	0.004755	0.004944	0.005133	0.005316	0.005496	0.005672	0.005845	0.006015	0.006184	0.006352	0.006519	0.006686	0.006854	0.007029	0.007220	0.007426	0.007645	0.007875	0.008115	0.008365	0.008621	0.008884	0.009151	0.009420	0.009688	0.009932	0.010149
mfsd3	0.000000	0.000000	0.000134	0.000498	0.000862	0.001226	0.001590	0.001955	0.002319	0.002685	0.003050	0.003416	0.003781	0.004138	0.004486	0.004821	0.005141	0.005441	0.005720	0.005975	0.006201	0.006396	0.006558	0.006683	0.006780	0.006862	0.006927	0.006973	0.007001	0.007010	0.006997	0.006963	0.006906	0.006825	0.006720	0.006619	0.006565	0.006557	0.006589	0.006657	0.006757	0.006885	0.007036	0.007205	0.007389	0.007583	0.007777	0.007925	0.008018
aurkb	0.000000	0.000000	0.000000	0.000000	0.000000	0.000018	0.000163	0.000312	0.000464	0.000623	0.000788	0.000962	0.001142	0.001315	0.001482	0.001646	0.001808	0.001972	0.002140	0.002315	0.002499	0.002694	0.002904	0.003129	0.003343	0.003539	0.003716	0.003873	0.004011	0.004128	0.004225	0.004300	0.004355	0.004388	0.004399	0.004400	0.004407	0.004417	0.004430	0.004447	0.004469	0.004494	0.004525	0.004561	0.004602	0.004649	0.004705	0.004780	0.004857
# -- Large
plk1	0.011874	0.012279	0.012677	0.013070	0.013461	0.013851	0.014244	0.014642	0.015047	0.015460	0.015885	0.016324	0.016777	0.017229	0.017672	0.018101	0.018508	0.018888	0.019235	0.019542	0.019803	0.020013	0.020164	0.020251	0.020319	0.020408	0.020521	0.020659	0.020821	0.021010	0.021225	0.021469	0.021741	0.022043	0.022376	0.022755	0.023192	0.023679	0.024205	0.024759	0.025332	0.025913	0.026492	0.027060	0.027604	0.028117	0.028579	0.028925	0.029138
cenpe	0.010530	0.010344	0.010168	0.009996	0.009828	0.009660	0.009490	0.009314	0.009130	0.008935	0.008726	0.008501	0.008262	0.008032	0.007823	0.007645	0.007508	0.007423	0.007400	0.007448	0.007580	0.007803	0.008130	0.008568	0.009079	0.009641	0.010246	0.010888	0.011559	0.012252	0.012961	0.013678	0.014395	0.015107	0.015805	0.016450	0.016987	0.017420	0.017752	0.017988	0.018132	0.018187	0.018159	0.018051	0.017867	0.017612	0.017295	0.016956	0.016602
c13orf23	0.000334	0.000540	0.000738	0.000930	0.001120	0.001310	0.001503	0.001702	0.001910	0.002130	0.002364	0.002616	0.002885	0.003148	0.003405	0.003664	0.003934	0.004224	0.004543	0.004901	0.005305	0.005765	0.006289	0.006887	0.007537	0.008212	0.008906	0.009618	0.010347	0.011090	0.011846	0.012614	0.013392	0.014179	0.014972	0.015816	0.016758	0.017749	0.018771	0.019816	0.020875	0.021937	0.022996	0.024040	0.025062	0.026052	0.026986	0.027766	0.028400
myh9	0.010705	0.010297	0.009881	0.009460	0.009037	0.008615	0.008199	0.007790	0.007394	0.007013	0.006650	0.006309	0.005988	0.005661	0.005334	0.005019	0.004728	0.004475	0.004271	0.004129	0.004061	0.004081	0.004200	0.004428	0.004703	0.004948	0.005161	0.005344	0.005500	0.005630	0.005735	0.005818	0.005880	0.005924	0.005950	0.005954	0.005940	0.005920	0.005894	0.005865	0.005833	0.005800	0.005769	0.005739	0.005714	0.005694	0.005682	0.005674	0.005659
kif23	0.004664	0.004668	0.004682	0.004704	0.004730	0.004756	0.004778	0.004792	0.004796	0.004785	0.004756	0.004704	0.004629	0.004544	0.004453	0.004364	0.004279	0.004205	0.004144	0.004103	0.004085	0.004095	0.004138	0.004218	0.004321	0.004432	0.004551	0.004678	0.004813	0.004955	0.005106	0.005264	0.005429	0.005602	0.005783	0.005959	0.006094	0.006189	0.006245	0.006266	0.006255	0.006214	0.006147	0.006057	0.005946	0.005817	0.005677	0.005548	0.005434
rab24	0.002596	0.002528	0.002463	0.002402	0.002343	0.002284	0.002224	0.002161	0.002094	0.002022	0.001944	0.001857	0.001762	0.001664	0.001565	0.001468	0.001374	0.001287	0.001208	0.001140	0.001085	0.001045	0.001023	0.001021	0.001038	0.001055	0.001071	0.001087	0.001104	0.001122	0.001141	0.001163	0.001188	0.001216	0.001248	0.001287	0.001335	0.001391	0.001457	0.001533	0.001621	0.001723	0.001841	0.001977	0.002130	0.002305	0.002501	0.002731	0.003037
bard1	0.014269	0.014140	0.014009	0.013878	0.013745	0.013613	0.013481	0.013350	0.013221	0.013093	0.012967	0.012845	0.012727	0.012617	0.012508	0.012396	0.012274	0.012137	0.011978	0.011792	0.011572	0.011314	0.011011	0.010660	0.010315	0.010004	0.009735	0.009517	0.009357	0.009262	0.009241	0.009301	0.009449	0.009694	0.010043	0.010464	0.010894	0.011329	0.011764	0.012196	0.012620	0.013033	0.013430	0.013808	0.014161	0.014488	0.014785	0.015065	0.015332
ckap5	0.000299	0.000289	0.000280	0.000271	0.000261	0.000252	0.000243	0.000234	0.000226	0.000219	0.000213	0.000207	0.000202	0.000196	0.000190	0.000184	0.000179	0.000176	0.000175	0.000179	0.000187	0.000200	0.000219	0.000245	0.000269	0.000288	0.000302	0.000312	0.000317	0.000318	0.000316	0.000309	0.000299	0.000286	0.000270	0.000254	0.000245	0.000242	0.000248	0.000261	0.000283	0.000315	0.000356	0.000408	0.000471	0.000545	0.000632	0.000739	0.000869
c14orf54	0.000000	0.000000	0.000000	0.000000	0.000000	0.000000	0.000000	0.000094	0.000338	0.000592	0.000859	0.001141	0.001434	0.001722	0.002007	0.002292	0.002582	0.002880	0.003190	0.003516	0.003862	0.004232	0.004630	0.005058	0.005487	0.005901	0.006300	0.006683	0.007047	0.007392	0.007716	0.008018	0.008296	0.008550	0.008778	0.008987	0.009190	0.009387	0.009577	0.009758	0.009929	0.010090	0.010238	0.010374	0.010496	0.010603	0.010696	0.010787	0.010877
anln	0.000188	0.000266	0.000341	0.000412	0.000483	0.000555	0.000628	0.000705	0.000786	0.000874	0.000970	0.001074	0.001186	0.001292	0.001393	0.001495	0.001601	0.001718	0.001849	0.001998	0.002172	0.002375	0.002611	0.002884	0.003162	0.003420	0.003660	0.003884	0.004092	0.004286	0.004468	0.004638	0.004799	0.004951	0.005096	0.005246	0.005442	0.005688	0.005979	0.006311	0.006680	0.007081	0.007511	0.007965	0.008438	0.008928	0.009428	0.009896	0.010300
tpx2	0.004768	0.004612	0.004448	0.004280	0.004111	0.003942	0.003777	0.003618	0.003467	0.003328	0.003203	0.003094	0.002998	0.002896	0.002789	0.002684	0.002585	0.002496	0.002424	0.002372	0.002347	0.002352	0.002393	0.002474	0.002566	0.002663	0.002767	0.002878	0.002996	0.003122	0.003256	0.003400	0.003554	0.003718	0.003894	0.004082	0.004287	0.004510	0.004756	0.005029	0.005332	0.005669	0.006045	0.006462	0.006926	0.007438	0.008005	0.008615	0.009245
prc1	0.018023	0.018088	0.018163	0.018245	0.018330	0.018414	0.018494	0.018565	0.018625	0.018669	0.018693	0.018695	0.018676	0.018660	0.018645	0.018627	0.018603	0.018568	0.018518	0.018450	0.018360	0.018243	0.018096	0.017916	0.017731	0.017554	0.017387	0.017232	0.017091	0.016966	0.016860	0.016773	0.016709	0.016669	0.016656	0.016652	0.016632	0.016600	0.016560	0.016516	0.016474	0.016437	0.016410	0.016397	0.016402	0.016430	0.016479	0.016515	0.016534
lsm14a	0.011250	0.011190	0.011119	0.011040	0.010957	0.010874	0.010794	0.010722	0.010659	0.010611	0.010580	0.010571	0.010581	0.010593	0.010611	0.010637	0.010676	0.010733	0.010811	0.010914	0.011047	0.011214	0.011418	0.011650	0.011816	0.011897	0.011895	0.011812	0.011650	0.011412	0.011099	0.010713	0.010257	0.009733	0.009144	0.008533	0.007920	0.007310	0.006708	0.006122	0.005556	0.005016	0.004510	0.004041	0.003618	0.003245	0.002911	0.002606	0.002330
kif11	0.028474	0.029418	0.030371	0.031331	0.032292	0.033250	0.034200	0.035140	0.036063	0.036966	0.037845	0.038695	0.039528	0.040384	0.041241	0.042066	0.042828	0.043495	0.044038	0.044423	0.044621	0.044599	0.044327	0.043781	0.043121	0.042424	0.041699	0.040955	0.040200	0.039445	0.038697	0.037965	0.037259	0.036587	0.035957	0.035389	0.034896	0.034475	0.034118	0.033822	0.033580	0.033387	0.033238	0.033127	0.033049	0.032998	0.032969	0.032967	0.032993
ptger2	0.007193	0.007565	0.007947	0.008335	0.008727	0.009118	0.009506	0.009888	0.010260	0.010620	0.010964	0.011289	0.011594	0.011889	0.012173	0.012439	0.012682	0.012896	0.013076	0.013217	0.013313	0.013357	0.013346	0.013274	0.013202	0.013189	0.013230	0.013316	0.013443	0.013603	0.013790	0.013998	0.014220	0.014449	0.014680	0.014913	0.015159	0.015416	0.015677	0.015938	0.016194	0.016439	0.016668	0.016876	0.017057	0.017208	0.017320	0.017406	0.017493
racgap1	0.012516	0.012685	0.012876	0.013081	0.013292	0.013501	0.013699	0.013880	0.014035	0.014156	0.014236	0.014265	0.014254	0.014250	0.014241	0.014209	0.014136	0.014001	0.013788	0.013477	0.013050	0.012488	0.011772	0.010890	0.009976	0.009106	0.008283	0.007511	0.006793	0.006135	0.005540	0.005012	0.004556	0.004175	0.003874	0.003629	0.003433	0.003290	0.003199	0.003159	0.003166	0.003221	0.003320	0.003462	0.003646	0.003870	0.004135	0.004430	0.004724
cabp7	0.003137	0.002971	0.002801	0.002628	0.002453	0.002278	0.002105	0.001935	0.001770	0.001611	0.001460	0.001318	0.001186	0.001058	0.000935	0.000820	0.000716	0.000625	0.000550	0.000494	0.000459	0.000447	0.000463	0.000508	0.000577	0.000661	0.000757	0.000864	0.000978	0.001099	0.001223	0.001350	0.001476	0.001600	0.001719	0.001830	0.001928	0.002011	0.002081	0.002137	0.002177	0.002203	0.002213	0.002208	0.002187	0.002150	0.002098	0.002061	0.002053
tor1aip1	0.011061	0.011752	0.012444	0.013138	0.013833	0.014528	0.015222	0.015915	0.016606	0.017295	0.017980	0.018662	0.019338	0.019998	0.020637	0.021250	0.021833	0.022380	0.022886	0.023346	0.023755	0.024109	0.024403	0.024629	0.024760	0.024792	0.024728	0.024571	0.024326	0.023994	0.023581	0.023088	0.022520	0.021880	0.021171	0.020441	0.019774	0.019178	0.018658	0.018219	0.017865	0.017603	0.017437	0.017372	0.017413	0.017566	0.017824	0.018105	0.018378
ect2	0.010055	0.010431	0.010809	0.011186	0.011564	0.011940	0.012315	0.012688	0.013059	0.013426	0.013789	0.014147	0.014501	0.014885	0.015302	0.015748	0.016214	0.016694	0.017181	0.017669	0.018150	0.018618	0.019065	0.019484	0.019850	0.020194	0.020517	0.020818	0.021097	0.021353	0.021585	0.021792	0.021974	0.022129	0.022258	0.022352	0.022353	0.022239	0.022026	0.021728	0.021361	0.020938	0.020474	0.019985	0.019484	0.018988	0.018507	0.018048	0.017635
rgma	0.025875	0.026073	0.026276	0.026481	0.026688	0.026895	0.027102	0.027308	0.027511	0.027711	0.027906	0.028096	0.028277	0.028440	0.028585	0.028714	0.028827	0.028926	0.029011	0.029083	0.029144	0.029194	0.029234	0.029267	0.029306	0.029355	0.029413	0.029478	0.029547	0.029619	0.029692	0.029763	0.029832	0.029895	0.029952	0.029994	0.030015	0.030015	0.029994	0.029954	0.029895	0.029818	0.029723	0.029612	0.029485	0.029342	0.029194	0.029087	0.029032
incenp	0.012962	0.013642	0.014333	0.015031	0.015733	0.016435	0.017133	0.017824	0.018504	0.019169	0.019816	0.020441	0.021042	0.021619	0.022168	0.022686	0.023169	0.023614	0.024017	0.024375	0.024683	0.024938	0.025137	0.025279	0.025439	0.025647	0.025900	0.026195	0.026529	0.026899	0.027302	0.027737	0.028199	0.028686	0.029195	0.029704	0.030180	0.030615	0.031004	0.031340	0.031618	0.031832	0.031976	0.032044	0.032030	0.031928	0.031741	0.031521	0.031282
mfsd3	0.017791	0.017854	0.017916	0.017978	0.018040	0.018101	0.018163	0.018224	0.018285	0.018346	0.018408	0.018469	0.018528	0.018574	0.018598	0.018589	0.018540	0.018441	0.018283	0.018057	0.017753	0.017363	0.016877	0.016291	0.015709	0.015176	0.014694	0.014263	0.013885	0.013559	0.013287	0.013069	0.012906	0.012799	0.012749	0.012744	0.012758	0.012783	0.012812	0.012835	0.012847	0.012838	0.012801	0.012728	0.012612	0.012444	0.012223	0.011985	0.011741
aurkb	0.011544	0.011773	0.011979	0.012170	0.012355	0.012543	0.012742	0.012960	0.013206	0.013487	0.013814	0.014193	0.014617	0.015017	0.015396	0.015770	0.016154	0.016563	0.017014	0.017520	0.018099	0.018764	0.019532	0.020415	0.021304	0.022072	0.022713	0.023228	0.023618	0.023883	0.024022	0.024037	0.023927	0.023694	0.023336	0.022902	0.022516	0.022210	0.021986	0.021843	0.021782	0.021804	0.021909	0.022099	0.022374	0.022734	0.023163	0.023560	0.023912
# -- Dynamic
plk1	0.024404	0.024051	0.023705	0.023364	0.023026	0.022688	0.022348	0.022004	0.021654	0.021296	0.020927	0.020545	0.020151	0.019745	0.019327	0.018905	0.018484	0.018069	0.017665	0.017278	0.016914	0.016578	0.016276	0.016014	0.015789	0.015575	0.015372	0.015180	0.014999	0.014828	0.014668	0.014518	0.014378	0.014247	0.014126	0.014010	0.013891	0.013771	0.013651	0.013533	0.013419	0.013310	0.013208	0.013115	0.013032	0.012962	0.012910	0.012894	0.012906
cenpe	0.048925	0.049584	0.050245	0.050908	0.051571	0.052234	0.052896	0.053556	0.054214	0.054869	0.055520	0.056166	0.056800	0.057395	0.057938	0.058422	0.058837	0.059174	0.059424	0.059577	0.059625	0.059558	0.059368	0.059042	0.058513	0.057763	0.056800	0.055634	0.054274	0.052729	0.051008	0.049120	0.047074	0.044880	0.042546	0.040217	0.038117	0.036255	0.034639	0.033275	0.032170	0.031333	0.030768	0.030485	0.030489	0.030788	0.031352	0.031965	0.032591
c13orf23	0.021249	0.021261	0.021249	0.021221	0.021186	0.021151	0.021125	0.021115	0.021131	0.021179	0.021270	0.021409	0.021593	0.021787	0.022001	0.022229	0.022465	0.022704	0.022940	0.023168	0.023382	0.023577	0.023746	0.023885	0.023979	0.024069	0.024185	0.024319	0.024463	0.024609	0.024749	0.024874	0.024976	0.025048	0.025080	0.025096	0.025162	0.025253	0.025351	0.025448	0.025532	0.025593	0.025623	0.025612	0.025549	0.025425	0.025236	0.025015	0.024783
myh9	0.014479	0.014499	0.014533	0.014576	0.014622	0.014667	0.014707	0.014735	0.014747	0.014739	0.014704	0.014639	0.014547	0.014467	0.014393	0.014315	0.014219	0.014094	0.013928	0.013707	0.013421	0.013056	0.012601	0.012045	0.011466	0.010936	0.010464	0.010055	0.009715	0.009449	0.009262	0.009161	0.009150	0.009235	0.009423	0.009682	0.009952	0.010222	0.010484	0.010734	0.010965	0.011171	0.011345	0.011482	0.011576	0.011619	0.011608	0.011545	0.011430
kif23	0.011084	0.010920	0.010759	0.010601	0.010443	0.010286	0.010128	0.009969	0.009807	0.009641	0.009471	0.009296	0.009113	0.008919	0.008719	0.008516	0.008317	0.008125	0.007947	0.007786	0.007649	0.007540	0.007464	0.007425	0.007431	0.007498	0.007618	0.007786	0.007995	0.008240	0.008513	0.008809	0.009122	0.009445	0.009771	0.010098	0.010419	0.010731	0.011028	0.011304	0.011554	0.011774	0.011957	0.012098	0.012193	0.012235	0.012218	0.012133	0.011988
rab24	0.033688	0.033243	0.032814	0.032397	0.031985	0.031574	0.031158	0.030731	0.030288	0.029822	0.029330	0.028804	0.028251	0.027696	0.027137	0.026569	0.025990	0.025395	0.024780	0.024143	0.023479	0.022784	0.022055	0.021291	0.020550	0.019840	0.019161	0.018517	0.017911	0.017345	0.016823	0.016348	0.015923	0.015551	0.015235	0.014980	0.014812	0.014772	0.014861	0.015078	0.015423	0.015897	0.016498	0.017228	0.018085	0.019069	0.020166	0.021281	0.022321
bard1	0.010838	0.011336	0.011845	0.012361	0.012880	0.013399	0.013914	0.014421	0.014917	0.015397	0.015859	0.016298	0.016718	0.017139	0.017554	0.017956	0.018335	0.018682	0.018987	0.019244	0.019441	0.019571	0.019624	0.019593	0.019522	0.019436	0.019343	0.019251	0.019168	0.019102	0.019062	0.019054	0.019088	0.019171	0.019312	0.019527	0.019830	0.020214	0.020673	0.021199	0.021785	0.022423	0.023107	0.023830	0.024585	0.025364	0.026151	0.026887	0.027566
ckap5	0.041696	0.041655	0.041616	0.041578	0.041541	0.041503	0.041465	0.041425	0.041383	0.041339	0.041292	0.041240	0.041189	0.041137	0.041088	0.041050	0.041029	0.041031	0.041064	0.041135	0.041251	0.041417	0.041642	0.041938	0.042340	0.042804	0.043320	0.043879	0.044472	0.045089	0.045723	0.046362	0.046999	0.047624	0.048228	0.048761	0.049187	0.049516	0.049751	0.049897	0.049957	0.049937	0.049839	0.049669	0.049429	0.049125	0.048752	0.048302	0.047804
c14orf54	0.014479	0.014340	0.014208	0.014079	0.013952	0.013825	0.013694	0.013557	0.013412	0.013256	0.013088	0.012904	0.012705	0.012504	0.012299	0.012086	0.011864	0.011630	0.011380	0.011113	0.010826	0.010515	0.010178	0.009815	0.009473	0.009172	0.008913	0.008696	0.008524	0.008395	0.008312	0.008274	0.008282	0.008338	0.008441	0.008581	0.008739	0.008913	0.009101	0.009302	0.009515	0.009737	0.009968	0.010206	0.010449	0.010696	0.010943	0.011172	0.011386
anln	0.037218	0.036507	0.035772	0.035024	0.034269	0.033517	0.032775	0.032051	0.031355	0.030693	0.030075	0.029508	0.028987	0.028449	0.027902	0.027366	0.026861	0.026405	0.026020	0.025724	0.025538	0.025481	0.025573	0.025832	0.026137	0.026382	0.026566	0.026688	0.026745	0.026736	0.026661	0.026517	0.026303	0.026018	0.025660	0.025288	0.025020	0.024857	0.024799	0.024843	0.024986	0.025227	0.025562	0.025991	0.026509	0.027116	0.027785	0.028382	0.028885
tpx2	0.037279	0.037786	0.038278	0.038760	0.039237	0.039713	0.040193	0.040681	0.041181	0.041698	0.042237	0.042802	0.043399	0.044031	0.044682	0.045333	0.045966	0.046564	0.047108	0.047580	0.047964	0.048239	0.048390	0.048398	0.048248	0.047934	0.047475	0.046888	0.046190	0.045401	0.044537	0.043616	0.042657	0.041677	0.040693	0.039716	0.038728	0.037738	0.036756	0.035795	0.034863	0.033973	0.033136	0.032362	0.031662	0.031047	0.030521	0.030050	0.029634
prc1	0.013158	0.012861	0.012560	0.012256	0.011950	0.011645	0.011342	0.011042	0.010747	0.010459	0.010179	0.009909	0.009647	0.009386	0.009131	0.008892	0.008674	0.008486	0.008335	0.008229	0.008174	0.008179	0.008250	0.008396	0.008604	0.008863	0.009166	0.009505	0.009873	0.010262	0.010665	0.011075	0.011484	0.011884	0.012269	0.012611	0.012878	0.013071	0.013194	0.013248	0.013237	0.013163	0.013027	0.012834	0.012585	0.012282	0.011936	0.011597	0.011275
lsm14a	0.018609	0.019651	0.020694	0.021737	0.022781	0.023825	0.024871	0.025916	0.026963	0.028011	0.029060	0.030109	0.031164	0.032220	0.033261	0.034272	0.035239	0.036147	0.036981	0.037727	0.038369	0.038894	0.039286	0.039546	0.039707	0.039769	0.039746	0.039652	0.039501	0.039308	0.039085	0.038847	0.038609	0.038385	0.038190	0.038117	0.038209	0.038452	0.038835	0.039345	0.039968	0.040693	0.041506	0.042396	0.043348	0.044351	0.045308	0.046104	0.046730
kif11	0.027142	0.029600	0.032092	0.034606	0.037128	0.039645	0.042144	0.044613	0.047037	0.049405	0.051702	0.053916	0.056065	0.058234	0.060393	0.062497	0.064503	0.066367	0.068046	0.069497	0.070676	0.071539	0.072043	0.072152	0.072019	0.071727	0.071289	0.070717	0.070026	0.069230	0.068340	0.067371	0.066337	0.065250	0.064124	0.063001	0.061937	0.060941	0.060022	0.059188	0.058447	0.057810	0.057283	0.056876	0.056596	0.056454	0.056431	0.056377	0.056262
ptger2	0.025747	0.027430	0.029115	0.030802	0.032489	0.034177	0.035864	0.037548	0.039230	0.040909	0.042582	0.044250	0.045915	0.047581	0.049230	0.050839	0.052385	0.053845	0.055195	0.056413	0.057476	0.058361	0.059045	0.059505	0.059708	0.059638	0.059303	0.058715	0.057883	0.056818	0.055530	0.054028	0.052324	0.050428	0.048349	0.046168	0.044016	0.041908	0.039856	0.037874	0.035974	0.034171	0.032476	0.030903	0.029465	0.028175	0.027033	0.025976	0.024994
racgap1	0.013499	0.013873	0.014245	0.014615	0.014985	0.015356	0.015731	0.016111	0.016497	0.016892	0.017295	0.017710	0.018128	0.018523	0.018898	0.019261	0.019620	0.019983	0.020357	0.020752	0.021174	0.021632	0.022134	0.022684	0.023205	0.023649	0.024024	0.024339	0.024603	0.024824	0.025012	0.025176	0.025324	0.025465	0.025608	0.025756	0.025903	0.026045	0.026177	0.026295	0.026394	0.026470	0.026519	0.026536	0.026517	0.026457	0.026355	0.026250	0.026171
cabp7	0.010392	0.011297	0.012221	0.013158	0.014100	0.015039	0.015967	0.016878	0.017763	0.018616	0.019428	0.020192	0.020918	0.021659	0.022402	0.023125	0.023808	0.024428	0.024964	0.025395	0.025700	0.025856	0.025844	0.025648	0.025436	0.025292	0.025216	0.025208	0.025269	0.025398	0.025597	0.025865	0.026203	0.026611	0.027090	0.027627	0.028173	0.028708	0.029220	0.029696	0.030124	0.030491	0.030785	0.030993	0.031103	0.031101	0.030981	0.030800	0.030593
tor1aip1	0.024407	0.024439	0.024482	0.024533	0.024588	0.024642	0.024691	0.024733	0.024762	0.024775	0.024767	0.024736	0.024684	0.024632	0.024578	0.024515	0.024438	0.024340	0.024216	0.024059	0.023863	0.023624	0.023333	0.022989	0.022666	0.022414	0.022225	0.022093	0.022014	0.021981	0.021988	0.022030	0.022100	0.022193	0.022302	0.022426	0.022554	0.022679	0.022798	0.022907	0.023002	0.023078	0.023133	0.023162	0.023160	0.023125	0.023059	0.022988	0.022904
ect2	0.071749	0.070849	0.069958	0.069075	0.068194	0.067314	0.066431	0.065542	0.064644	0.063733	0.062808	0.061864	0.060903	0.059951	0.058997	0.058029	0.057032	0.055993	0.054898	0.053732	0.052482	0.051134	0.049673	0.048089	0.046457	0.044907	0.043450	0.042092	0.040841	0.039702	0.038683	0.037791	0.037032	0.036413	0.035941	0.035621	0.035372	0.035133	0.034896	0.034653	0.034394	0.034110	0.033793	0.033434	0.033025	0.032556	0.032021	0.031433	0.030817
rgma	0.013690	0.013949	0.014210	0.014472	0.014735	0.015000	0.015265	0.015531	0.015797	0.016064	0.016331	0.016598	0.016866	0.017138	0.017411	0.017680	0.017941	0.018192	0.018427	0.018643	0.018836	0.019002	0.019137	0.019235	0.019245	0.019158	0.018984	0.018735	0.018422	0.018058	0.017652	0.017217	0.016765	0.016306	0.015852	0.015437	0.015105	0.014863	0.014719	0.014679	0.014752	0.014943	0.015261	0.015712	0.016303	0.017042	0.017908	0.018740	0.019508
incenp	0.026114	0.025903	0.025722	0.025559	0.025404	0.025247	0.025077	0.024885	0.024659	0.024389	0.024066	0.023678	0.023232	0.022778	0.022316	0.021842	0.021350	0.020835	0.020291	0.019712	0.019095	0.018432	0.017720	0.016958	0.016263	0.015680	0.015200	0.014816	0.014519	0.014302	0.014157	0.014077	0.014052	0.014077	0.014143	0.014228	0.014313	0.014399	0.014488	0.014583	0.014688	0.014804	0.014934	0.015080	0.015247	0.015435	0.015644	0.015852	0.016052
mfsd3	0.072224	0.070082	0.067948	0.065820	0.063694	0.061568	0.059437	0.057301	0.055154	0.052995	0.050820	0.048626	0.046417	0.044228	0.042076	0.039968	0.037914	0.035923	0.034004	0.032165	0.030415	0.028764	0.027221	0.025793	0.024522	0.023447	0.022566	0.021873	0.021367	0.021043	0.020899	0.020930	0.021133	0.021506	0.022044	0.022685	0.023319	0.023933	0.024522	0.025077	0.025593	0.026062	0.026477	0.026833	0.027121	0.027335	0.027485	0.027632	0.027762
aurkb	0.019652	0.019569	0.019486	0.019403	0.019321	0.019240	0.019160	0.019081	0.019003	0.018927	0.018852	0.018780	0.018712	0.018628	0.018523	0.018402	0.018267	0.018122	0.017971	0.017818	0.017666	0.017520	0.017383	0.017260	0.017171	0.017075	0.016968	0.016848	0.016714	0.016565	0.016401	0.016219	0.016018	0.015798	0.015557	0.015292	0.015031	0.014793	0.014572	0.014364	0.014163	0.013965	0.013764	0.013555	0.013333	0.013093	0.012840	0.012627	0.012465
# -- Apoptosis
plk1	0.000899	0.005837	0.010718	0.015561	0.020386	0.025214	0.030066	0.034961	0.039920	0.044964	0.050113	0.055387	0.060776	0.066147	0.071501	0.076859	0.082242	0.087673	0.093173	0.098763	0.104465	0.110300	0.116292	0.122453	0.128512	0.134269	0.139727	0.144886	0.149750	0.154318	0.158594	0.162579	0.166274	0.169682	0.172805	0.175671	0.178443	0.181156	0.183826	0.186465	0.189085	0.191701	0.194326	0.196972	0.199652	0.202381	0.205148	0.207740	0.210051
cenpe	0.022928	0.023462	0.024003	0.024549	0.025097	0.025643	0.026185	0.026720	0.027245	0.027756	0.028251	0.028726	0.029189	0.029666	0.030149	0.030629	0.031092	0.031529	0.031927	0.032277	0.032565	0.032781	0.032915	0.032959	0.033030	0.033176	0.033397	0.033694	0.034067	0.034514	0.035037	0.035635	0.036308	0.037057	0.037880	0.038775	0.039734	0.040747	0.041806	0.042903	0.044030	0.045179	0.046342	0.047509	0.048674	0.049828	0.050944	0.051912	0.052725
c13orf23	0.007054	0.007407	0.007767	0.008131	0.008497	0.008864	0.009229	0.009591	0.009947	0.010295	0.010633	0.010960	0.011273	0.011586	0.011915	0.012256	0.012605	0.012958	0.013313	0.013666	0.014014	0.014352	0.014678	0.014988	0.015279	0.015592	0.015951	0.016359	0.016817	0.017327	0.017890	0.018508	0.019182	0.019915	0.020707	0.021554	0.022475	0.023491	0.024600	0.025799	0.027084	0.028452	0.029901	0.031426	0.033025	0.034695	0.036423	0.038138	0.039789
myh9	0.012719	0.012355	0.011978	0.011593	0.011203	0.010814	0.010429	0.010053	0.009689	0.009342	0.009017	0.008716	0.008443	0.008175	0.007910	0.007653	0.007406	0.007175	0.006962	0.006771	0.006607	0.006473	0.006373	0.006312	0.006286	0.006247	0.006195	0.006128	0.006047	0.005952	0.005843	0.005722	0.005588	0.005440	0.005280	0.005106	0.004936	0.004789	0.004665	0.004563	0.004486	0.004433	0.004405	0.004403	0.004426	0.004477	0.004558	0.004680	0.004803
kif23	0.010035	0.009981	0.009932	0.009888	0.009845	0.009803	0.009760	0.009715	0.009665	0.009609	0.009545	0.009472	0.009389	0.009295	0.009198	0.009108	0.009035	0.008988	0.008978	0.009014	0.009107	0.009265	0.009499	0.009820	0.010167	0.010466	0.010719	0.010926	0.011090	0.011211	0.011291	0.011330	0.011330	0.011293	0.011219	0.011126	0.011120	0.011218	0.011419	0.011723	0.012131	0.012641	0.013254	0.013969	0.014786	0.015706	0.016720	0.017728	0.018655
rab24	0.035371	0.036930	0.038518	0.040125	0.041742	0.043358	0.044964	0.046549	0.048103	0.049618	0.051082	0.052485	0.053822	0.055147	0.056453	0.057705	0.058871	0.059919	0.060816	0.061528	0.062023	0.062268	0.062230	0.061877	0.061252	0.060529	0.059736	0.058888	0.057997	0.057077	0.056141	0.055203	0.054276	0.053373	0.052507	0.051728	0.051084	0.050556	0.050149	0.049871	0.049728	0.049728	0.049876	0.050181	0.050648	0.051284	0.052082	0.052968	0.054012
bard1	0.020703	0.020969	0.021230	0.021488	0.021745	0.022002	0.022261	0.022526	0.022796	0.023075	0.023365	0.023667	0.023978	0.024284	0.024583	0.024876	0.025165	0.025450	0.025734	0.026016	0.026298	0.026581	0.026867	0.027153	0.027392	0.027559	0.027655	0.027677	0.027622	0.027490	0.027279	0.026987	0.026611	0.026151	0.025604	0.025011	0.024442	0.023902	0.023393	0.022920	0.022486	0.022094	0.021748	0.021452	0.021209	0.021022	0.020889	0.020772	0.020658
ckap5	0.035154	0.037333	0.039514	0.041695	0.043875	0.046052	0.048225	0.050393	0.052554	0.054706	0.056848	0.058978	0.061105	0.063262	0.065440	0.067622	0.069792	0.071932	0.074027	0.076060	0.078015	0.079875	0.081624	0.083246	0.084777	0.086238	0.087626	0.088935	0.090163	0.091306	0.092359	0.093319	0.094182	0.094944	0.095601	0.096194	0.096806	0.097446	0.098118	0.098826	0.099575	0.100367	0.101208	0.102101	0.103051	0.104060	0.105135	0.106263	0.107428
c14orf54	0.006679	0.006816	0.006962	0.007114	0.007268	0.007422	0.007572	0.007714	0.007846	0.007964	0.008064	0.008144	0.008206	0.008263	0.008312	0.008350	0.008369	0.008366	0.008334	0.008270	0.008166	0.008019	0.007824	0.007576	0.007328	0.007100	0.006891	0.006701	0.006529	0.006373	0.006234	0.006110	0.006000	0.005904	0.005821	0.005746	0.005672	0.005601	0.005534	0.005473	0.005419	0.005373	0.005338	0.005314	0.005302	0.005305	0.005322	0.005345	0.005377
anln	0.023113	0.023301	0.023497	0.023700	0.023905	0.024109	0.024309	0.024502	0.024683	0.024850	0.024999	0.025128	0.025236	0.025350	0.025475	0.025611	0.025759	0.025920	0.026094	0.026282	0.026485	0.026704	0.026938	0.027191	0.027523	0.027978	0.028556	0.029257	0.030081	0.031029	0.032099	0.033293	0.034610	0.036052	0.037616	0.039277	0.040933	0.042563	0.044153	0.045691	0.047165	0.048562	0.049870	0.051077	0.052170	0.053137	0.053966	0.054645	0.055158
tpx2	0.070175	0.072030	0.073876	0.075716	0.077552	0.079388	0.081227	0.083071	0.084924	0.086787	0.088664	0.090557	0.092462	0.094354	0.096233	0.098097	0.099947	0.101781	0.103601	0.105405	0.107193	0.108965	0.110720	0.112456	0.114092	0.115575	0.116909	0.118099	0.119149	0.120065	0.120851	0.121511	0.122050	0.122473	0.122785	0.122984	0.123083	0.123101	0.123053	0.122954	0.122820	0.122666	0.122507	0.122359	0.122238	0.122157	0.122126	0.122049	0.121867
prc1	0.015459	0.015084	0.014712	0.014342	0.013973	0.013603	0.013233	0.012860	0.012483	0.012103	0.011718	0.011326	0.010928	0.010533	0.010143	0.009760	0.009386	0.009024	0.008676	0.008344	0.008031	0.007738	0.007469	0.007225	0.006999	0.006788	0.006591	0.006407	0.006235	0.006074	0.005922	0.005780	0.005646	0.005519	0.005398	0.005297	0.005239	0.005227	0.005262	0.005344	0.005475	0.005656	0.005888	0.006173	0.006512	0.006905	0.007346	0.007784	0.008211
lsm14a	0.021260	0.023200	0.025155	0.027119	0.029086	0.031051	0.033009	0.034953	0.036880	0.038782	0.040655	0.042494	0.044316	0.046172	0.048051	0.049938	0.051820	0.053682	0.055508	0.057285	0.058998	0.060632	0.062173	0.063637	0.065135	0.066655	0.068177	0.069681	0.071150	0.072562	0.073901	0.075145	0.076276	0.077274	0.078121	0.078771	0.079222	0.079504	0.079645	0.079677	0.079628	0.079527	0.079406	0.079293	0.079219	0.079212	0.079340	0.079622	0.080063
kif11	0.013963	0.014837	0.015684	0.016512	0.017332	0.018154	0.018987	0.019841	0.020726	0.021653	0.022630	0.023668	0.024760	0.025859	0.026980	0.028144	0.029371	0.030684	0.032103	0.033648	0.035341	0.037203	0.039254	0.041511	0.043873	0.046287	0.048745	0.051238	0.053758	0.056294	0.058840	0.061386	0.063923	0.066442	0.068936	0.071373	0.073713	0.075949	0.078075	0.080084	0.081970	0.083726	0.085348	0.086827	0.088158	0.089335	0.090367	0.091343	0.092274
ptger2	0.017185	0.016576	0.015961	0.015343	0.014724	0.014105	0.013487	0.012873	0.012265	0.011663	0.011070	0.010487	0.009912	0.009337	0.008763	0.008195	0.007637	0.007094	0.006569	0.006067	0.005592	0.005149	0.004741	0.004374	0.004058	0.003808	0.003620	0.003492	0.003420	0.003402	0.003436	0.003518	0.003645	0.003816	0.004027	0.004284	0.004584	0.004918	0.005279	0.005659	0.006050	0.006445	0.006837	0.007217	0.007579	0.007914	0.008215	0.008466	0.008663
racgap1	0.009881	0.009734	0.009574	0.009405	0.009232	0.009060	0.008895	0.008741	0.008603	0.008486	0.008395	0.008335	0.008303	0.008271	0.008246	0.008238	0.008259	0.008320	0.008431	0.008604	0.008849	0.009177	0.009599	0.010124	0.010668	0.011172	0.011633	0.012049	0.012417	0.012737	0.013007	0.013223	0.013384	0.013489	0.013535	0.013522	0.013458	0.013348	0.013198	0.013012	0.012797	0.012557	0.012297	0.012023	0.011740	0.011453	0.011174	0.010982	0.010910
cabp7	0.004667	0.005112	0.005565	0.006023	0.006483	0.006943	0.007400	0.007852	0.008296	0.008730	0.009150	0.009555	0.009947	0.010345	0.010754	0.011172	0.011599	0.012035	0.012480	0.012934	0.013395	0.013865	0.014342	0.014824	0.015256	0.015627	0.015936	0.016184	0.016370	0.016494	0.016557	0.016558	0.016496	0.016373	0.016187	0.015963	0.015739	0.015522	0.015319	0.015141	0.014996	0.014892	0.014839	0.014845	0.014919	0.015069	0.015306	0.015649	0.016097
tor1aip1	0.039221	0.041706	0.044196	0.046688	0.049181	0.051673	0.054163	0.056648	0.059127	0.061598	0.064059	0.066510	0.068949	0.071373	0.073781	0.076176	0.078562	0.080942	0.083321	0.085701	0.088087	0.090482	0.092890	0.095318	0.097825	0.100411	0.103078	0.105828	0.108663	0.111586	0.114600	0.117706	0.120907	0.124206	0.127604	0.131096	0.134626	0.138173	0.141722	0.145261	0.148774	0.152249	0.155672	0.159028	0.162304	0.165487	0.168539	0.171261	0.173573
ect2	0.000000	0.000000	0.000064	0.000438	0.000814	0.001189	0.001564	0.001937	0.002308	0.002676	0.003041	0.003402	0.003758	0.004109	0.004451	0.004780	0.005091	0.005379	0.005642	0.005873	0.006070	0.006227	0.006341	0.006408	0.006473	0.006570	0.006700	0.006860	0.007049	0.007267	0.007512	0.007782	0.008077	0.008396	0.008736	0.009078	0.009378	0.009627	0.009823	0.009963	0.010047	0.010072	0.010037	0.009939	0.009778	0.009551	0.009267	0.008993	0.008737
rgma	0.009995	0.009867	0.009741	0.009617	0.009494	0.009370	0.009245	0.009118	0.008987	0.008852	0.008712	0.008565	0.008414	0.008275	0.008145	0.008023	0.007908	0.007798	0.007690	0.007583	0.007476	0.007365	0.007251	0.007132	0.007067	0.007075	0.007155	0.007303	0.007519	0.007799	0.008141	0.008542	0.009000	0.009513	0.010078	0.010658	0.011193	0.011677	0.012105	0.012471	0.012770	0.012996	0.013144	0.013209	0.013184	0.013066	0.012859	0.012632	0.012399
incenp	0.017971	0.017927	0.017901	0.017887	0.017877	0.017864	0.017842	0.017803	0.017740	0.017647	0.017516	0.017341	0.017132	0.016947	0.016771	0.016587	0.016373	0.016110	0.015779	0.015359	0.014831	0.014175	0.013372	0.012409	0.011438	0.010531	0.009692	0.008929	0.008246	0.007650	0.007148	0.006744	0.006445	0.006257	0.006186	0.006204	0.006260	0.006348	0.006461	0.006597	0.006748	0.006911	0.007080	0.007251	0.007418	0.007575	0.007724	0.007889	0.008069
mfsd3	0.016143	0.019070	0.022025	0.024997	0.027976	0.030952	0.033913	0.036850	0.039752	0.042609	0.045410	0.048145	0.050827	0.053558	0.056344	0.059174	0.062039	0.064930	0.067836	0.070749	0.073657	0.076553	0.079426	0.082270	0.085347	0.088865	0.092828	0.097241	0.102109	0.107437	0.113230	0.119491	0.126227	0.133441	0.141138	0.149161	0.157031	0.164682	0.172101	0.179276	0.186192	0.192835	0.199193	0.205252	0.210998	0.216418	0.221503	0.226247	0.230637
aurkb	0.017863	0.017855	0.017859	0.017869	0.017883	0.017895	0.017902	0.017900	0.017884	0.017851	0.017797	0.017718	0.017618	0.017536	0.017470	0.017412	0.017354	0.017287	0.017205	0.017099	0.016962	0.016785	0.016560	0.016281	0.015958	0.015608	0.015237	0.014848	0.014446	0.014036	0.013621	0.013207	0.012798	0.012397	0.012010	0.011629	0.011237	0.010835	0.010431	0.010029	0.009635	0.009256	0.008896	0.008563	0.008262	0.007998	0.007777	0.007598	0.007464
[truncated: 41 more columns]
